# Supplementary material for: 3D facial phenotyping by biometric sibling matching used in contemporary genomic methodologies
Source: PLoS Genet. 2021 May 13;17(5):e1009528. doi: 10.1371/journal.pgen.1009528 (PMC8118281; doi:10.1371/journal.pgen.1009528)
Supplement: S1 Table — (XLSX) [file pgen.1009528.s015.xlsx]

## Sheet: S1 Table
S1 Table. Summary of the study cohort.
		SIB	PITT	PSU	IUPUI	ALSPAC
Total		424	1906	1990	784	3566
Sex	Male	205	734	610	245	1682
	Female	219	1172	1380	539	1884
Age	Range	4.5 - 15.2	3 - 40	18 - 88	7.2 - 78.9	14 - 17
	Mean	9.1	22.5	33.4	23.7	15.3
	Median	9	23	24	19.4	15
	Std Dev	2.5	9.1	16.8	10.7	0.5
Height (cm)	Range	95 - 180	92.4 - 210.8	130.8 - 208.3	99.1 - 203.3	145 - 200.1
	Mean	135.7	163.4	168.8	169.2	169.4
	Median	135	167.6	167.6	167.6	168.9
	Std Dev	16.2	20.6	9.2	11.3	8.4
Weight (kg)	Range	13 - 75	12.7 - 193.5	35.2 - 162.7	22.7 - 181.4	32.3 - 124.6
	Mean	30.4	64.3	73.9	71.9	61.5
	Median	28	64.4	70.7	68	59.7
	Std Dev	10.5	22.4	17.1	18.7	11.8
