# Supplementary material for: 3D facial phenotyping by biometric sibling matching used in contemporary genomic methodologies
Source: PLoS Genet. 2021 May 13;17(5):e1009528. doi: 10.1371/journal.pgen.1009528 (PMC8118281; doi:10.1371/journal.pgen.1009528)
Supplement: S3 Table — Significant heritability estimates are indicated in bold. h2SNP, SNP-based heritability; SE, standard error. (XLSX) [file pgen.1009528.s017.xlsx]

## Sheet: S3 Table
S3 Table. SNP-based heritability of the sib-shared traits. Significant heritability estimates are indicated in bold. h2SNP, SNP-based heritability; SE, standard error.
			US			UK
Trait Index	Segment	Quadrant	h2SNP	SE	P-value	h2SNP	SE	P-value
1	1	full face (1)	0.100387	0.064952	0.066152	0.461849	0.089825	7.6832e-08
2	1	full face (1)	0.008156	0.061743	0.45031	0.338994	0.08951	5.4107e-05
3	1	full face (1)	0.061322	0.063118	0.17061	0.395418	0.090095	4.0879e-06
4	1	full face (1)	0.162614	0.065418	0.0062316	0.446593	0.089464	1.4761e-07
5	1	full face (1)	0.087886	0.064321	0.091069	0.476863	0.09056	6.2326e-08
6	1	full face (1)	0.017587	0.061607	0.392	0.319253	0.089724	0.00015746
7	1	full face (1)	0.157037	0.065048	0.0073662	0.353785	0.089749	2.9392e-05
8	1	full face (1)	0.110564	0.063736	0.04042	0.037027	0.08753	0.34037
9	1	full face (1)	0.277299	0.066428	9.4457e-06	0.194024	0.089597	0.014702
10	1	full face (1)	0.267535	0.066019	1.7196e-05	0.223005	0.089128	0.0059352
11	1	full face (1)	0.27797	0.066261	1.0031e-05	0.401258	0.091316	3.9518e-06
12	1	full face (1)	0.153958	0.065734	0.010144	0.307872	0.091128	0.0003898
13	1	full face (1)	0.109154	0.064613	0.048275	0.37216	0.091117	2.4236e-05
14	1	full face (1)	0.16553	0.066475	0.0072906	0.300015	0.091734	0.00069284
15	1	full face (1)	0.265471	0.066487	2.7673e-05	0.150148	0.087789	0.042273
16	1	full face (1)	0.226774	0.068213	0.00065736	0.255098	0.089391	0.0020739
17	1	full face (1)	0.264251	0.067486	4.6462e-05	0.219388	0.088408	0.005591
18	1	full face (1)	0.256846	0.06786	8.0578e-05	0.180138	0.09243	0.031603
19	1	full face (1)	0.208426	0.065895	0.00071269	0.219615	0.089141	0.0064614
20	1	full face (1)	0.220646	0.067273	0.00064609	0.337965	0.089789	5.7559e-05
21	1	full face (1)	0.302437	0.066412	1.8764e-06	0.188143	0.089787	0.018748
22	1	full face (1)	0.240033	0.066077	8.4372e-05	0.334015	0.089796	7.5256e-05
23	1	full face (1)	0.318495	0.066107	4.1083e-07	0.270785	0.089016	0.0010447
24	1	full face (1)	0.115252	0.066389	0.049098	0.170928	0.089007	0.027642
25	1	full face (1)	0.158709	0.067438	0.012483	0.199733	0.088329	0.011316
26	1	full face (1)	0.318807	0.068329	2.1631e-06	0.201152	0.09085	0.014849
27	1	full face (1)	0.166306	0.067207	0.0087575	0.258421	0.091491	0.0027798
28	1	full face (1)	0.229269	0.066341	0.0002768	0.196064	0.089156	0.013692
29	1	full face (1)	0.191465	0.065168	0.0013463	0.150644	0.091472	0.056784
30	1	full face (1)	0.162985	0.065429	0.0061782	0.18536	0.086961	0.014033
31	1	full face (1)	0.27968	0.065629	4.0546e-06	0.395177	0.089511	2.6455e-06
32	1	full face (1)	0.055544	0.063856	0.20278	0.173916	0.091162	0.032299
33	1	full face (1)	0.203078	0.066035	0.00098151	0.239748	0.092212	0.0059735
34	1	full face (1)	0.143726	0.065295	0.014639	0.226282	0.091594	0.0079697
35	1	full face (1)	0.261023	0.068164	8.4853e-05	0.381399	0.092889	3.4021e-05
36	1	full face (1)	0.154731	0.066013	0.010905	0.334642	0.090424	9.9447e-05
37	1	full face (1)	0.196845	0.065349	0.00099002	0.174902	0.090392	0.028535
38	1	full face (1)	0.380035	0.067938	7.0995e-09	0.288822	0.09046	0.00071024
39	1	full face (1)	0.216593	0.066021	0.00045534	0.275513	0.089389	0.00086311
40	1	full face (1)	0.178487	0.06603	0.0034744	0.263302	0.089554	0.0014315
41	1	full face (1)	0.326268	0.067234	3.6683e-07	0.315384	0.09023	0.00021775
42	1	full face (1)	0.256452	0.06611	3.077e-05	0.224672	0.089863	0.0063727
43	1	full face (1)	0.310711	0.06783	1.631e-06	0.049537	0.088845	0.29629
44	1	full face (1)	0.33557	0.067732	2.0245e-07	0.258854	0.089854	0.0019546
45	1	full face (1)	0.200156	0.065496	0.00085712	0.233108	0.09112	0.0058729
46	1	full face (1)	0.2251	0.066956	0.00040178	0.228433	0.091396	0.0071502
47	1	full face (1)	0.235116	0.065625	0.00013057	0.270351	0.090277	0.0013613
48	1	full face (1)	0.333482	0.065694	5.9883e-08	0.286291	0.090845	0.00081555
49	1	full face (1)	0.258406	0.065904	2.8636e-05	0.160837	0.088422	0.034064
50	1	full face (1)	0.272024	0.066831	2.149e-05	0.224025	0.089543	0.0061921
51	1	full face (1)	0.224702	0.065954	0.00024188	0.426846	0.090717	1.1714e-06
52	1	full face (1)	0.111919	0.063952	0.041072	0.272063	0.088759	0.00082619
53	1	full face (1)	0.108573	0.064524	0.048783	0.185829	0.089173	0.018591
54	1	full face (1)	0.209864	0.064655	0.0003388	0.156887	0.089788	0.04188
55	1	full face (1)	0.223498	0.066533	0.00034864	0.118232	0.087924	0.090317
56	1	full face (1)	0.144171	0.063827	0.010848	0.318448	0.090593	0.00019682
57	1	full face (1)	0.308284	0.06529	3.7925e-07	0.251182	0.090961	0.0030824
58	1	full face (1)	0.265966	0.065247	1.2414e-05	0.259969	0.091552	0.0025324
59	1	full face (1)	0.201171	0.066394	0.0011932	0.374691	0.092035	2.8849e-05
60	1	full face (1)	0.271487	0.067444	2.5937e-05	0.251103	0.090036	0.0026984
61	1	full face (1)	0.214357	0.065515	0.00044347	0.283746	0.089629	0.00073228
62	1	full face (1)	0.109184	0.064163	0.045538	0.356876	0.090296	3.0617e-05
63	1	full face (1)	0.401348	0.0677	7.8364e-10	0.283642	0.091239	0.0010241
64	1	full face (1)	0.275192	0.066407	1.149e-05	0.187055	0.089565	0.018652
65	1	full face (1)	0.118066	0.064239	0.032032	0.308747	0.090088	0.00027144
66	1	full face (1)	0.199686	0.06679	0.0014591	0.350177	0.090893	6.1109e-05
67	1	full face (1)	0.148356	0.064471	0.0093159	0.17183	0.089613	0.028372
68	1	full face (1)	0.212116	0.065724	0.00053685	0.420519	0.092874	4.417e-06
69	1	full face (1)	0.095938	0.063062	0.06309	0.223455	0.091051	0.0077954
70	1	full face (1)	0.193228	0.065368	0.0013471	0.265747	0.088162	0.00095838
71	1	full face (1)	0.064614	0.063467	0.16126	0.228234	0.091586	0.0074491
72	1	full face (1)	0.327752	0.066721	2.1732e-07	0.458753	0.09058	1.8626e-07
73	1	full face (1)	0.264458	0.066248	1.7974e-05	0.172156	0.08976	0.028954
74	1	full face (1)	0.209941	0.067413	0.001294	0.330819	0.091101	0.0001452
75	1	full face (1)	0.178048	0.064525	0.0024308	0.315296	0.090605	0.00025809
76	1	full face (1)	0.263661	0.065765	1.9638e-05	0.213476	0.089522	0.00888
77	1	full face (1)	0.258032	0.064257	9.6658e-06	0.264875	0.089851	0.0016076
78	1	full face (1)	0.262372	0.067532	5.8417e-05	0.40085	0.090726	4.8444e-06
79	1	full face (1)	0.351828	0.068292	1.6807e-07	0.365921	0.08918	1.2292e-05
80	1	full face (1)	0.147426	0.06609	0.014471	0.159608	0.088332	0.034663
81	1	full face (1)	0.195359	0.064544	0.00074126	0.076317	0.089379	0.2049
82	1	full face (1)	0.101466	0.064085	0.056351	0.312391	0.0921	0.00043237
83	1	full face (1)	0.167164	0.064759	0.0045187	0.20033	0.087552	0.0091704
84	1	full face (1)	0.231696	0.066186	0.00019241	0.229518	0.091481	0.0072615
85	1	full face (1)	0.14184	0.064884	0.014339	0.382568	0.090841	1.0711e-05
86	1	full face (1)	0.190128	0.067347	0.0030683	0.294587	0.090839	0.00063387
87	1	full face (1)	0.247535	0.067393	0.00010909	0.323711	0.090736	0.00015829
88	2	midface (2)	0.118019	0.064944	0.037129	0.428741	0.090371	7.5545e-07
89	2	midface (2)	0.149837	0.065994	0.01362	0.333186	0.089636	7.9039e-05
90	2	midface (2)	0.279291	0.067385	1.7224e-05	0.228191	0.088035	0.0037482
91	2	midface (2)	0.326008	0.067135	5.4587e-07	0.176735	0.090648	0.028178
92	2	midface (2)	0.318235	0.068296	2.0316e-06	0.210012	0.089352	0.0089164
93	2	midface (2)	0.290659	0.066902	6.1129e-06	0.182128	0.091449	0.026778
94	2	midface (2)	0.245103	0.067334	0.00014638	0.099341	0.087399	0.1284
95	2	midface (2)	0.230371	0.06689	0.00028529	0.169416	0.090119	0.032785
96	2	midface (2)	0.190635	0.065757	0.0017299	0.177077	0.087635	0.01973
97	2	midface (2)	0.217763	0.065705	0.00033909	0.094599	0.087964	0.14402
98	2	midface (2)	0.140338	0.065353	0.01672	0.368166	0.089363	1.2546e-05
99	2	midface (2)	0.291861	0.066529	4.0437e-06	0.284978	0.089169	0.00050963
100	2	midface (2)	0.227399	0.066382	0.00025439	0.369624	0.09077	2.2731e-05
101	2	midface (2)	0.203142	0.066716	0.001313	0.188318	0.091553	0.022958
102	2	midface (2)	0.187353	0.065712	0.0019279	0.369916	0.091967	3.2488e-05
103	2	midface (2)	0.200672	0.065474	0.0008036	0.283242	0.090842	0.0009177
104	2	midface (2)	0.155455	0.064174	0.0062578	0.480614	0.089533	1.4002e-08
105	2	midface (2)	0.180275	0.065531	0.0029329	0.268383	0.09159	0.0019685
106	2	midface (2)	0.173239	0.066359	0.0052024	0.180138	0.089143	0.021604
107	2	midface (2)	0.22446	0.066082	0.00029694	0.249904	0.089409	0.0022644
108	2	midface (2)	0.119056	0.065157	0.036967	0.242316	0.090654	0.0040884
109	2	midface (2)	0.154184	0.064394	0.0073364	0.1605	0.0877	0.031553
110	2	midface (2)	0.220643	0.067009	0.00051666	0.263219	0.090111	0.001738
111	2	midface (2)	0.210232	0.066805	0.00091474	0.146987	0.088143	0.047006
112	2	midface (2)	0.332747	0.067361	3.1721e-07	0.276886	0.089326	0.00081744
113	2	midface (2)	0.198006	0.065567	0.0011629	0.217244	0.08999	0.0081887
114	2	midface (2)	0.352119	0.067579	7.4903e-08	0.293579	0.090745	0.00062361
115	2	midface (2)	0.193807	0.065636	0.0013936	0.13353	0.087779	0.064017
116	2	midface (2)	0.260618	0.066534	3.6272e-05	0.276291	0.090636	0.0011075
117	2	midface (2)	0.229691	0.066347	0.00019325	0.325215	0.091517	0.00020111
118	2	midface (2)	0.137143	0.063921	0.014621	0.165257	0.09151	0.040795
119	2	midface (2)	0.104341	0.065655	0.063326	0.36938	0.091347	2.5533e-05
120	2	midface (2)	0.360643	0.067947	3.8487e-08	0.244724	0.090377	0.0035254
121	2	midface (2)	0.226595	0.066118	0.00024355	0.290455	0.089197	0.00046023
122	2	midface (2)	0.304963	0.065667	5.0608e-07	0.38894	0.088257	2.4896e-06
123	2	midface (2)	0.281765	0.069204	4.9063e-05	0.245995	0.089668	0.0028746
124	2	midface (2)	0.140395	0.064349	0.013203	0.283325	0.090713	0.00093587
125	2	midface (2)	0.243667	0.065596	6.8156e-05	0.311654	0.091001	0.00033092
126	2	midface (2)	0.229033	0.066505	0.00025227	0.129769	0.087826	0.068233
127	2	midface (2)	0.185051	0.065979	0.0026225	0.259724	0.091481	0.0025916
128	3	outer face (3)	0.137376	0.066772	0.024199	0.423758	0.090439	1.0882e-06
129	3	outer face (3)	0.031343	0.064105	0.32501	0.2841	0.090023	0.00073004
130	3	outer face (3)	0.071861	0.065481	0.15076	0.372232	0.090099	1.453e-05
131	3	outer face (3)	0.16917	0.06761	0.00781	0.430197	0.090505	7.6134e-07
132	3	outer face (3)	0.11722	0.065392	0.039743	0.416992	0.090387	1.72e-06
133	3	outer face (3)	0.205109	0.067669	0.001607	0.43035	0.090574	8.0291e-07
134	3	outer face (3)	0.02545	0.063008	0.35168	0.238424	0.089411	0.0036492
135	3	outer face (3)	0.141682	0.066588	0.019414	0.348398	0.090069	4.4911e-05
136	3	outer face (3)	0.060555	0.061715	0.16125	0.017575	0.086948	0.42211
137	3	outer face (3)	0.33985	0.066738	7.8872e-08	0.115302	0.089003	0.10109
138	3	outer face (3)	0.304753	0.066778	1.8318e-06	0.414753	0.090102	9.2011e-07
139	3	outer face (3)	0.123714	0.065741	0.032933	0.239363	0.092914	0.0067035
140	3	outer face (3)	0.101048	0.063778	0.057238	0.358487	0.090958	4.1473e-05
141	3	outer face (3)	0.110995	0.064738	0.044947	0.295037	0.091864	0.00085597
142	3	outer face (3)	0.301375	0.067081	2.5256e-06	0.120222	0.088358	0.088229
143	3	outer face (3)	0.259845	0.067822	6.7275e-05	0.121808	0.089769	0.093397
144	3	outer face (3)	0.200506	0.065469	0.00092411	0.230991	0.089566	0.0046391
145	3	outer face (3)	0.217247	0.067612	0.00090902	0.284901	0.091153	0.00091527
146	3	outer face (3)	0.120567	0.065926	0.03876	0.145595	0.088815	0.05172
147	3	outer face (3)	0.288438	0.067731	1.2925e-05	0.209737	0.092704	0.015156
148	3	outer face (3)	0.085339	0.066058	0.11335	0.165304	0.089892	0.035476
149	3	outer face (3)	0.195394	0.066961	0.0022105	0.1304	0.088358	0.070835
150	3	outer face (3)	0.212531	0.066091	0.00057417	0.105969	0.09153	0.13674
151	3	outer face (3)	0.29053	0.067117	5.3377e-06	0.397936	0.091127	5.0449e-06
152	3	outer face (3)	0.12248	0.064864	0.031427	0.206201	0.090936	0.01308
153	3	outer face (3)	0.211563	0.066185	0.0006683	0.288427	0.092811	0.0013488
154	3	outer face (3)	0.162076	0.064953	0.0061153	0.247049	0.092466	0.0049126
155	3	outer face (3)	0.239008	0.067977	0.00030555	0.347223	0.091589	9.6385e-05
156	3	outer face (3)	0.196322	0.067147	0.002163	0.308	0.091021	0.00039036
157	3	outer face (3)	0.211489	0.065695	0.00045489	0.201818	0.090478	0.013488
158	3	outer face (3)	0.229973	0.066562	0.00026117	0.343645	0.091496	9.1291e-05
159	3	outer face (3)	0.360454	0.067	1.2917e-08	0.296127	0.090929	0.00061074
160	3	outer face (3)	0.293645	0.065668	1.1716e-06	0.250724	0.089757	0.0025792
161	3	outer face (3)	0.30699	0.067385	1.7117e-06	0.130744	0.09063	0.082132
162	3	outer face (3)	0.292272	0.066858	3.5793e-06	0.22166	0.08976	0.0068452
163	3	outer face (3)	0.186128	0.066932	0.0032186	0.173196	0.091115	0.032375
164	3	outer face (3)	0.25103	0.065587	4.7021e-05	1e-06	0.087384	0.5
165	3	outer face (3)	0.211258	0.065682	0.00059837	0.219797	0.089577	0.0069836
166	3	outer face (3)	0.142764	0.064608	0.013219	0.396341	0.091523	8.0958e-06
167	3	outer face (3)	0.190744	0.065496	0.0016154	0.061147	0.086905	0.2431
168	3	outer face (3)	0.20739	0.065596	0.00070853	0.203543	0.089647	0.01194
169	3	outer face (3)	0.231944	0.06631	0.0001909	0.344511	0.091264	8.6044e-05
170	3	outer face (3)	0.143859	0.065089	0.014237	0.272154	0.089766	0.0011406
171	3	outer face (3)	0.175344	0.063597	0.0017576	0.209172	0.091159	0.011897
172	3	outer face (3)	0.214938	0.065451	0.00041042	0.161931	0.089769	0.037677
173	3	outer face (3)	0.262919	0.067148	4.995e-05	0.367949	0.088806	9.0134e-06
174	3	outer face (3)	0.156099	0.064189	0.0064872	0.368402	0.090512	1.5852e-05
175	3	outer face (3)	0.243453	0.065039	5.4033e-05	0.368898	0.093567	5.8478e-05
176	3	outer face (3)	0.189316	0.065563	0.0017841	0.322421	0.092395	0.00031875
177	3	outer face (3)	0.256642	0.067766	8.6368e-05	0.187671	0.090722	0.021702
178	3	outer face (3)	0.172925	0.064775	0.0033194	0.325424	0.089502	0.00011559
179	3	outer face (3)	0.333339	0.066987	1.4376e-07	0.220624	0.090954	0.0085426
180	3	outer face (3)	0.177732	0.064877	0.0028456	0.110634	0.088684	0.10966
181	3	outer face (3)	0.240101	0.065465	8.145e-05	0.045193	0.088656	0.31193
182	3	outer face (3)	0.126874	0.064013	0.022254	0.286811	0.089967	0.0006289
183	3	outer face (3)	0.203433	0.06683	0.0012145	0.262313	0.089636	0.0016823
184	3	outer face (3)	0.122411	0.064161	0.027023	0.185618	0.089765	0.019988
185	3	outer face (3)	0.113345	0.063909	0.038349	0.342039	0.092494	0.00015038
186	3	outer face (3)	0.078946	0.063013	0.10653	0.196174	0.091835	0.01936
187	3	outer face (3)	0.191329	0.064565	0.0011431	0.093376	0.088366	0.14919
188	3	outer face (3)	0.232749	0.068139	0.00052325	0.233059	0.089327	0.0041389
189	3	outer face (3)	0.216604	0.064469	0.00023943	0.315695	0.089921	0.00020628
190	3	outer face (3)	0.314463	0.064838	1.1359e-07	0.309339	0.0892	0.0002026
191	3	outer face (3)	0.281105	0.066861	1.1108e-05	0.270204	0.089611	0.001219
192	3	outer face (3)	0.28392	0.067191	1.1871e-05	0.350547	0.089232	2.7882e-05
193	3	outer face (3)	0.191392	0.065527	0.0014084	0.183069	0.08901	0.019235
194	3	outer face (3)	0.041334	0.062067	0.25418	0.247691	0.09342	0.0055343
195	3	outer face (3)	0.169693	0.065521	0.0048582	0.213406	0.087906	0.006188
196	3	outer face (3)	0.176097	0.06539	0.0032255	0.368382	0.090315	1.7912e-05
197	3	outer face (3)	0.198752	0.067189	0.0019098	0.386213	0.091406	1.2803e-05
198	3	outer face (3)	0.184778	0.066561	0.0028986	0.335207	0.091512	0.00012244
199	4	philtrum (I)	0.289808	0.066926	6.2901e-06	0.224876	0.089755	0.0056835
200	4	philtrum (I)	0.262855	0.064773	1.1403e-05	0.30667	0.092154	0.00059918
201	4	philtrum (I)	0.178966	0.063477	0.0016209	0.103405	0.088712	0.12633
202	4	philtrum (I)	0.293912	0.066734	3.0059e-06	0.171818	0.088451	0.025257
203	4	philtrum (I)	0.243826	0.065143	4.276e-05	0.282557	0.09013	0.0007603
204	4	philtrum (I)	1e-06	0.062731	0.5	0.186711	0.089343	0.018837
205	4	philtrum (I)	0.222025	0.066417	0.00042589	0.144819	0.08877	0.052563
206	4	philtrum (I)	0.180995	0.066161	0.0032414	0.254966	0.089654	0.0018974
207	4	philtrum (I)	0.192085	0.064382	0.00095525	0.242729	0.088838	0.0025906
208	4	philtrum (I)	0.27688	0.066993	1.9574e-05	0.194866	0.088406	0.012834
209	4	philtrum (I)	0.109792	0.067688	0.068615	0.250423	0.089821	0.0025056
210	4	philtrum (I)	0.224521	0.06582	0.00026376	0.214351	0.08981	0.0088325
211	4	philtrum (I)	0.239896	0.065476	8.1409e-05	0.291241	0.089766	0.00048385
212	4	philtrum (I)	0.16025	0.063047	0.0037248	0.14819	0.086726	0.039096
213	4	philtrum (I)	0.088286	0.064146	0.089431	0.226769	0.092701	0.0092833
214	5	nose (II)	0.129894	0.065765	0.027084	0.315193	0.092031	0.00036866
215	5	nose (II)	0.205176	0.066772	0.0011251	0.178022	0.086971	0.017078
216	5	nose (II)	0.253708	0.066492	4.775e-05	0.323448	0.09199	0.00025324
217	5	nose (II)	0.279855	0.066134	8.4872e-06	0.072364	0.089323	0.21739
218	5	nose (II)	0.255654	0.0674	8.5333e-05	0.248597	0.089588	0.002624
219	5	nose (II)	0.256355	0.067705	8.76e-05	0.043048	0.08823	0.31836
220	5	nose (II)	0.155383	0.065013	0.0074971	0.344174	0.091223	8.2659e-05
221	5	nose (II)	0.139702	0.066486	0.021596	0.224266	0.090276	0.0070971
222	5	nose (II)	0.218986	0.066998	0.00057797	0.287682	0.08936	0.00049697
223	5	nose (II)	0.232167	0.066285	0.0002138	0.24984	0.091558	0.0038232
224	5	nose (II)	0.260232	0.06686	3.6159e-05	0.318541	0.090325	0.00019119
225	5	nose (II)	0.195648	0.06596	0.0015227	0.242379	0.091721	0.0049486
226	5	nose (II)	0.073333	0.064837	0.14161	0.233156	0.089698	0.0046443
227	5	nose (II)	0.280055	0.066328	8.5746e-06	0.288722	0.092046	0.0010089
228	5	nose (II)	0.245677	0.066067	8.0617e-05	0.141765	0.09079	0.065426
229	5	nose (II)	0.346878	0.068361	2.7529e-07	0.317202	0.090036	0.00017657
230	5	nose (II)	0.137669	0.064287	0.015304	0.39194	0.090072	5.051e-06
231	5	nose (II)	0.226698	0.065206	0.00017558	0.10261	0.087197	0.11908
232	5	nose (II)	0.297722	0.068049	6.8698e-06	0.196349	0.091217	0.018212
233	5	nose (II)	0.227946	0.06577	0.00016725	0.053317	0.089077	0.28302
234	5	nose (II)	0.234506	0.06791	0.00034189	0.360378	0.090352	2.9762e-05
235	5	nose (II)	0.379224	0.067176	4.7421e-09	0.193973	0.09128	0.019106
236	5	nose (II)	0.164762	0.065975	0.006371	0.168127	0.091352	0.037653
237	5	nose (II)	0.255196	0.066515	4.7924e-05	0.230242	0.09141	0.0067944
238	5	nose (II)	0.223277	0.066039	0.00029855	0.234248	0.089487	0.0041154
239	5	nose (II)	0.264889	0.067986	6.8315e-05	0.183977	0.088512	0.018072
240	5	nose (II)	0.235093	0.066503	0.00019485	0.149205	0.090071	0.052942
241	5	nose (II)	0.141419	0.065154	0.01557	0.278164	0.092244	0.0016071
242	6	lower face (III)	0.234494	0.067486	0.00031254	0.408214	0.089592	1.6566e-06
243	6	lower face (III)	0.210608	0.066449	0.00067639	0.210437	0.090268	0.010573
244	6	lower face (III)	0.217676	0.068077	0.00088154	0.405107	0.090617	2.9503e-06
245	6	lower face (III)	0.152885	0.065679	0.010335	0.084611	0.087458	0.16845
246	6	lower face (III)	0.174294	0.064457	0.0027648	0.122932	0.087006	0.076228
247	6	lower face (III)	0.260891	0.067801	8.1967e-05	0.209645	0.090685	0.011325
248	6	lower face (III)	0.190948	0.066082	0.0019799	0.260226	0.090285	0.0020026
249	6	lower face (III)	0.122672	0.06247	0.019601	0.199785	0.092545	0.019658
250	6	lower face (III)	0.227977	0.067176	0.00038877	0.378	0.092621	3.3806e-05
251	6	lower face (III)	0.145213	0.066679	0.01794	0.123882	0.090909	0.094934
252	6	lower face (III)	0.368524	0.067159	8.9882e-09	0.181713	0.09144	0.027197
253	6	lower face (III)	0.333357	0.06758	3.2332e-07	0.203831	0.090561	0.012971
254	6	lower face (III)	0.127571	0.065728	0.028476	0.271542	0.089454	0.001053
255	6	lower face (III)	0.267675	0.06521	9.9375e-06	0.172224	0.08879	0.026347
256	6	lower face (III)	0.204492	0.065211	0.00064149	0.123819	0.089989	0.090802
257	6	lower face (III)	0.206391	0.066854	0.0011011	0.141494	0.091066	0.067511
258	6	lower face (III)	0.178717	0.0642	0.0017085	0.16816	0.090524	0.033849
259	6	lower face (III)	0.196583	0.066625	0.0016406	0.209906	0.091917	0.01353
260	6	lower face (III)	0.097149	0.06483	0.07198	0.117917	0.086822	0.084167
261	6	lower face (III)	0.112169	0.062974	0.033869	0.116522	0.088115	0.094492
262	6	lower face (III)	0.166481	0.066697	0.0072912	0.160963	0.08777	0.031978
263	6	lower face (III)	0.206676	0.06374	0.00029065	0.229054	0.089077	0.0046211
264	6	lower face (III)	0.279855	0.066537	1.0458e-05	0.210953	0.089133	0.0087473
265	6	lower face (III)	0.168426	0.066486	0.0065005	0.141407	0.089574	0.060516
266	6	lower face (III)	0.152449	0.063941	0.0069898	0.181134	0.088142	0.018625
267	6	lower face (III)	0.208433	0.067727	0.0015376	0.209851	0.087765	0.0068321
268	6	lower face (III)	0.228644	0.064512	0.00010635	0.332948	0.090195	0.00010009
269	6	lower face (III)	0.16754	0.066206	0.006219	0.231164	0.08836	0.0037353
270	6	lower face (III)	0.113802	0.064954	0.042564	0.266906	0.090044	0.0014406
271	6	lower face (III)	0.223635	0.067188	0.00049786	0.268609	0.091087	0.0016483
272	7	upper face (IV)	0.168649	0.064801	0.0043241	0.396614	0.091052	6.661e-06
273	7	upper face (IV)	0.154585	0.064655	0.0081377	0.211049	0.090301	0.010163
274	7	upper face (IV)	0.093219	0.062722	0.066393	0.026015	0.085839	0.38215
275	7	upper face (IV)	0.055025	0.063197	0.19926	0.264899	0.09117	0.0020178
276	7	upper face (IV)	0.156923	0.065762	0.009427	0.088411	0.088497	0.16364
277	7	upper face (IV)	0.126842	0.064582	0.025405	0.211141	0.091145	0.011521
278	7	upper face (IV)	0.202197	0.065466	0.00080276	0.333373	0.092464	0.00019172
279	7	upper face (IV)	0.200675	0.065951	0.00093692	0.285031	0.091739	0.0010928
280	7	upper face (IV)	0.071556	0.06294	0.13055	0.186505	0.09102	0.022958
281	7	upper face (IV)	0.156173	0.06582	0.0094618	0.145602	0.090007	0.056371
282	7	upper face (IV)	0.179955	0.066695	0.0041084	0.168145	0.091092	0.036698
283	7	upper face (IV)	0.063814	0.063584	0.1657	0.2192	0.090758	0.0085287
284	7	upper face (IV)	0.124353	0.065797	0.033265	0.133489	0.087725	0.063356
285	7	upper face (IV)	0.22289	0.065971	0.00034317	0.227602	0.091913	0.0079342
286	7	upper face (IV)	0.19925	0.06663	0.0015352	0.157546	0.08802	0.035323
287	7	upper face (IV)	0.010778	0.063373	0.43804	0.287373	0.089819	0.00053543
288	7	upper face (IV)	0.052023	0.064115	0.22092	0.181668	0.087908	0.017822
289	7	upper face (IV)	0.226542	0.065946	0.00025391	0.084445	0.087726	0.17065
290	7	upper face (IV)	0.333895	0.066842	1.5767e-07	0.25783	0.092307	0.003362
291	7	upper face (IV)	0.189529	0.065794	0.0018318	0.249935	0.091788	0.0039994
292	7	upper face (IV)	0.185293	0.065666	0.0023676	0.259398	0.091463	0.0027075
293	7	upper face (IV)	0.170549	0.065717	0.0047823	0.301905	0.091383	0.00048332
294	7	upper face (IV)	0.190859	0.066118	0.0021578	0.200154	0.087911	0.0098906
295	7	upper face (IV)	0.147278	0.065729	0.013352	0.11219	0.088707	0.10681
296	7	upper face (IV)	0.228829	0.065327	0.00016491	0.167622	0.088064	0.027741
297	7	upper face (IV)	0.16524	0.065391	0.0056877	0.04953	0.089087	0.29716
298	7	upper face (IV)	0.187118	0.065225	0.0019119	0.121419	0.088398	0.086636
299	7	upper face (IV)	0.138993	0.065179	0.016885	0.222708	0.09013	0.0069948
300	7	upper face (IV)	0.140236	0.063894	0.011931	0.147456	0.089714	0.053622
301	7	upper face (IV)	0.179345	0.064814	0.0025664	0.097063	0.088609	0.1419
302	7	upper face (IV)	0.208766	0.067069	0.0011281	0.251626	0.090579	0.0028859
303	7	upper face (IV)	0.16888	0.065682	0.0054456	0.288405	0.090385	0.00061651
304	7	upper face (IV)	0.208635	0.065788	0.00065228	0.148911	0.08861	0.046967
305	7	upper face (IV)	0.199705	0.063797	0.0004557	0.076575	0.088869	0.20104
306	7	upper face (IV)	0.118599	0.063927	0.031127	0.003059	0.088633	0.48702
307	7	upper face (IV)	0.138376	0.06493	0.016733	0.216657	0.091974	0.011206
308	7	upper face (IV)	0.167526	0.063991	0.0036719	0.1322	0.086209	0.058055
309	7	upper face (IV)	0.228222	0.066074	0.00022817	0.349079	0.09008	3.9878e-05
310	7	upper face (IV)	0.294712	0.064605	5.6331e-07	0.205639	0.090069	0.011718
311	7	upper face (IV)	0.242881	0.067158	0.00014014	0.151548	0.08934	0.047306
312	7	upper face (IV)	0.179273	0.066566	0.0039862	0.158029	0.08753	0.033847
313	7	upper face (IV)	0.236649	0.064094	5.1325e-05	0.153797	0.089667	0.04566
314	7	upper face (IV)	0.199154	0.065492	0.00081706	0.328414	0.093574	0.00035328
315	7	upper face (IV)	0.152335	0.065366	0.010486	1e-06	0.086092	0.5
316	7	upper face (IV)	0.197356	0.064565	0.00084027	0.282986	0.090151	0.00076662
317	7	upper face (IV)	0.16595	0.065561	0.0058397	0.1778	0.091082	0.029348
318	7	upper face (IV)	0.071179	0.064064	0.14126	0.24352	0.089703	0.0031692
319	7	upper face (IV)	0.13055	0.064722	0.022278	0.200302	0.091748	0.01726
320	7	upper face (IV)	0.078674	0.062648	0.10431	0.194975	0.090727	0.017175
321	7	upper face (IV)	0.013222	0.062416	0.42125	0.114613	0.090511	0.11111
322	7	upper face (IV)	0.077784	0.062126	0.10324	0.196924	0.089086	0.013486
323	7	upper face (IV)	0.195764	0.065314	0.0010092	0.26124	0.091201	0.0023226
324	7	upper face (IV)	0.128359	0.064115	0.022248	0.118878	0.089402	0.095679
325	7	upper face (IV)	0.163935	0.065558	0.0061456	0.225924	0.086763	0.0035137
326	7	upper face (IV)	0.193835	0.064387	0.00098642	0.088879	0.088143	0.16019
327	7	upper face (IV)	0.259282	0.067582	7.7104e-05	0.268747	0.088566	0.00092402
328	7	upper face (IV)	0.242395	0.06787	0.00024031	0.18429	0.088232	0.01699
329	7	upper face (IV)	0.287365	0.064948	1.9836e-06	0.065916	0.0868	0.22507
330	8	philtrum (I)	0.173466	0.06494	0.0035862	0.229073	0.089692	0.0053534
331	8	philtrum (I)	0.352699	0.067009	3.2751e-08	0.247922	0.090358	0.0031308
332	8	philtrum (I)	0.172669	0.06645	0.0051579	0.367191	0.091409	3.2379e-05
333	8	philtrum (I)	0.239186	0.066577	0.00013477	0.249469	0.089893	0.0027066
334	8	philtrum (I)	0.234464	0.067176	0.00028047	0.178136	0.089123	0.022909
335	8	philtrum (I)	0.287422	0.065712	2.4606e-06	0.162324	0.0883	0.03195
336	8	philtrum (I)	0.220516	0.066121	0.00038189	0.301934	0.091458	0.00053571
337	8	philtrum (I)	0.146828	0.064547	0.010532	0.317577	0.091498	0.00028632
338	8	philtrum (I)	0.212471	0.06639	0.00073569	0.246074	0.089445	0.0026435
339	8	philtrum (I)	0.270114	0.067201	2.5868e-05	0.135892	0.090046	0.070694
340	8	philtrum (I)	0.163996	0.06607	0.0065579	0.122195	0.088603	0.086204
341	8	philtrum (I)	0.275413	0.067312	1.8382e-05	0.159365	0.089042	0.037185
342	8	philtrum (I)	0.240367	0.066492	0.00013571	0.225614	0.089264	0.0055174
343	8	philtrum (I)	0.111063	0.066751	0.05678	0.192421	0.090921	0.019383
344	8	philtrum (I)	0.207669	0.067504	0.0012934	0.1802	0.08963	0.023036
345	8	philtrum (I)	0.088691	0.06478	0.092798	0.269334	0.091295	0.0018067
346	9	philtrum (I)	0.18148	0.064353	0.0018296	0.26772	0.090793	0.001768
347	9	philtrum (I)	0.175826	0.064591	0.0025182	0.328715	0.091293	0.00014645
348	9	philtrum (I)	0.182381	0.06454	0.0017244	0.341365	0.091233	8.9811e-05
349	9	philtrum (I)	0.212309	0.063831	0.00022188	0.07213	0.088275	0.2122
350	9	philtrum (I)	0.262533	0.067053	3.9167e-05	0.100266	0.087464	0.12649
351	9	philtrum (I)	0.067663	0.064093	0.154	0.116713	0.088028	0.093657
352	9	philtrum (I)	0.171861	0.06696	0.0062699	0.253142	0.092854	0.004238
353	9	philtrum (I)	0.383056	0.065042	2.2659e-10	0.311232	0.090867	0.00034032
354	9	philtrum (I)	0.103937	0.064656	0.058546	0.133251	0.089709	0.073314
355	9	philtrum (I)	0.218831	0.064765	0.00024658	0.242103	0.09093	0.0044234
356	9	philtrum (I)	0.214782	0.064939	0.00030809	0.159764	0.088861	0.036538
357	9	philtrum (I)	0.148723	0.06411	0.0091588	0.307415	0.089933	0.00028147
358	9	philtrum (I)	0.21921	0.064915	0.00019438	0.396618	0.091651	8.0477e-06
359	10	nose (II)	0.113611	0.064258	0.038534	0.309144	0.091444	0.00038745
360	10	nose (II)	0.243567	0.065198	4.4664e-05	0.184621	0.090705	0.022895
361	10	nose (II)	0.135917	0.065585	0.020447	0.302622	0.090361	0.00036401
362	10	nose (II)	0.183312	0.064374	0.0014578	0.20208	0.090007	0.012843
363	10	nose (II)	0.317997	0.066903	6.5879e-07	0.258859	0.091012	0.0024479
364	10	nose (II)	0.186751	0.065032	0.0016951	0.347977	0.090469	5.3186e-05
365	10	nose (II)	0.200027	0.064256	0.00070411	0.334102	0.092506	0.00022245
366	10	nose (II)	0.184439	0.066957	0.0032695	0.336147	0.090802	0.00010251
367	10	nose (II)	0.160122	0.064489	0.0060364	0.113321	0.088286	0.10114
368	10	nose (II)	0.243069	0.065335	6.5263e-05	0.409856	0.093411	1.1736e-05
369	10	nose (II)	0.252147	0.066258	5.4265e-05	0.195607	0.09069	0.017071
370	10	nose (II)	0.282735	0.067617	1.5335e-05	0.270673	0.091163	0.0016137
371	10	nose (II)	0.112016	0.064315	0.041379	0.242232	0.090557	0.0039275
372	10	nose (II)	0.202959	0.065872	0.00086304	0.384095	0.090188	7.1767e-06
373	10	nose (II)	0.151954	0.064778	0.0086389	0.410252	0.09084	2.571e-06
374	10	nose (II)	0.174604	0.065025	0.0033011	0.358186	0.090247	3.0281e-05
375	10	nose (II)	0.235432	0.0678	0.00033641	0.440454	0.091458	7.7037e-07
376	10	nose (II)	0.231598	0.06623	0.00019936	0.005936	0.086851	0.47363
377	10	nose (II)	0.125076	0.065052	0.029765	0.351438	0.093573	0.00015176
378	11	nose (II)	0.257668	0.066508	3.738e-05	0.35513	0.091317	4.9299e-05
379	11	nose (II)	0.232793	0.067298	0.00029546	0.034972	0.086066	0.34353
380	11	nose (II)	0.056046	0.063889	0.20067	0.17615	0.088279	0.022543
381	11	nose (II)	0.223212	0.066363	0.00037892	0.256576	0.091914	0.0031706
382	11	nose (II)	0.121095	0.065739	0.035289	0.197452	0.088784	0.012388
383	11	nose (II)	0.150185	0.066326	0.014204	0.30908	0.091127	0.00038613
384	11	nose (II)	0.160643	0.067197	0.010199	0.104159	0.09017	0.13342
385	11	nose (II)	0.202401	0.066362	0.0011393	0.087148	0.088703	0.16833
386	11	nose (II)	0.092518	0.065225	0.085628	0.201002	0.089512	0.012585
387	11	nose (II)	0.176945	0.066286	0.0042367	0.453455	0.091046	2.6421e-07
388	11	nose (II)	0.191786	0.066437	0.002195	0.333435	0.089056	6.3704e-05
389	11	nose (II)	0.081773	0.064918	0.11374	0.156367	0.088339	0.037649
390	11	nose (II)	0.072926	0.064575	0.13963	0.362233	0.092585	5.8411e-05
391	11	nose (II)	0.100841	0.064799	0.064497	0.126316	0.088238	0.077554
392	11	nose (II)	0.159559	0.065583	0.0078891	0.128205	0.088658	0.076202
393	11	nose (II)	0.212069	0.066558	0.00076354	0.190767	0.090228	0.018756
394	11	nose (II)	0.314672	0.067555	1.4202e-06	0.16295	0.087892	0.030356
395	11	nose (II)	0.344066	0.068118	2.1047e-07	0.198187	0.089282	0.012962
396	11	nose (II)	0.106929	0.065097	0.054716	0.426931	0.089933	5.8025e-07
397	11	nose (II)	0.106542	0.065387	0.059034	0.125691	0.087556	0.0747
398	11	nose (II)	0.34967	0.067898	1.2083e-07	0.12838	0.087234	0.068636
399	11	nose (II)	0.145844	0.064611	0.011308	0.266149	0.091106	0.001904
400	11	nose (II)	0.05572	0.065024	0.21191	0.099021	0.088354	0.13481
401	12	lower face (III)	0.099717	0.065649	0.073356	0.247122	0.089137	0.0025335
402	12	lower face (III)	0.199181	0.066609	0.0014294	0.260979	0.08947	0.0016076
403	12	lower face (III)	0.24437	0.067527	0.00015162	0.216292	0.090538	0.0090523
404	12	lower face (III)	0.244625	0.066647	0.00010594	0.216958	0.088524	0.0064199
405	12	lower face (III)	0.131882	0.064774	0.020887	0.086611	0.088289	0.16706
406	12	lower face (III)	0.261308	0.066596	3.6179e-05	0.19383	0.090667	0.017818
407	12	lower face (III)	0.281221	0.067619	1.9458e-05	0.192545	0.091194	0.019769
408	12	lower face (III)	0.199355	0.066783	0.0015102	0.211086	0.090068	0.0090361
409	12	lower face (III)	0.268888	0.068051	5.0911e-05	0.305383	0.091317	0.00047886
410	12	lower face (III)	0.238724	0.068071	0.00032632	0.102024	0.088777	0.12984
411	12	lower face (III)	0.219474	0.064824	0.00019458	0.231524	0.088914	0.0041682
412	12	lower face (III)	0.233227	0.065628	0.0001185	1e-06	0.086275	0.5
413	12	lower face (III)	0.224704	0.066235	0.00033159	0.220996	0.089621	0.0069082
414	12	lower face (III)	0.245172	0.066367	8.7061e-05	0.006005	0.087516	0.47377
415	12	lower face (III)	0.162249	0.06501	0.0062865	0.129852	0.087752	0.069455
416	12	lower face (III)	0.304434	0.066969	1.671e-06	0.248989	0.091293	0.0034461
417	12	lower face (III)	0.227221	0.066707	0.00029461	0.133133	0.089696	0.072742
418	12	lower face (III)	0.300996	0.067521	3.4078e-06	0.369607	0.09404	7.7721e-05
419	12	lower face (III)	0.184844	0.065251	0.0020975	0.247608	0.088707	0.0022494
420	12	lower face (III)	0.136334	0.065618	0.021474	0.274749	0.088929	0.00078432
421	12	lower face (III)	0.267378	0.064576	5.482e-06	0.39781	0.09124	7.1394e-06
422	12	lower face (III)	0.366019	0.067351	1.5615e-08	0.189717	0.088744	0.015715
423	12	lower face (III)	0.316018	0.066744	5.4456e-07	0.173647	0.0867	0.018722
424	12	lower face (III)	0.183007	0.065573	0.0023983	0.178122	0.087117	0.018001
425	12	lower face (III)	0.12106	0.064751	0.032009	0.302591	0.09168	0.00055405
426	13	lower face (III)	0.113904	0.066271	0.051053	0.394006	0.089169	2.7823e-06
427	13	lower face (III)	0.251998	0.066796	7.8733e-05	0.241744	0.089471	0.0031928
428	13	lower face (III)	0.175787	0.062338	0.00095588	0.198684	0.091291	0.016968
429	13	lower face (III)	0.168683	0.065256	0.0043494	0.215077	0.090346	0.0092759
430	13	lower face (III)	0.253656	0.066189	4.5111e-05	0.269952	0.089773	0.0012416
431	13	lower face (III)	0.099941	0.064688	0.066488	0.331611	0.092357	0.00019177
432	13	lower face (III)	0.055632	0.063947	0.20258	0.320801	0.089963	0.00014046
433	13	lower face (III)	0.214918	0.06367	0.00011992	0.31065	0.091464	0.00036977
434	13	lower face (III)	0.295487	0.066855	4.2792e-06	0.22223	0.089023	0.0058608
435	13	lower face (III)	0.189554	0.063902	0.00096632	0.152172	0.090003	0.048365
436	13	lower face (III)	0.196535	0.065584	0.001254	0.316266	0.09117	0.00026594
437	13	lower face (III)	0.216991	0.068413	0.0010707	0.115341	0.087465	0.092314
438	13	lower face (III)	0.197858	0.064088	0.00058528	0.343783	0.089422	4.5766e-05
439	13	lower face (III)	0.158602	0.064734	0.0057556	0.095833	0.089222	0.14809
440	13	lower face (III)	0.169564	0.067017	0.0069652	0.138737	0.08982	0.064876
441	13	lower face (III)	0.137158	0.065315	0.018412	0.286458	0.090195	0.00073653
442	14	upper face (IV)	0.157273	0.064638	0.0070632	0.169782	0.090964	0.03525
443	14	upper face (IV)	0.234334	0.066469	0.00019528	0.266248	0.09033	0.0016249
444	14	upper face (IV)	0.082976	0.062273	0.087978	0.09524	0.087891	0.14148
445	14	upper face (IV)	0.122479	0.065426	0.034027	0.202638	0.090814	0.013825
446	14	upper face (IV)	1e-06	0.059465	0.5	0.0641	0.086637	0.2299
447	14	upper face (IV)	0.129685	0.065822	0.027689	0.087532	0.087108	0.15741
448	14	upper face (IV)	0.226469	0.066111	0.00028214	0.216964	0.092859	0.013004
449	14	upper face (IV)	0.245244	0.066829	0.00012107	0.250362	0.088897	0.0019949
450	14	upper face (IV)	0.210863	0.066011	0.00064627	0.26181	0.090913	0.0020995
451	14	upper face (IV)	0.231132	0.066404	0.00021502	0.311835	0.092261	0.00046279
452	14	upper face (IV)	0.210619	0.064626	0.00038957	0.265247	0.091568	0.0022219
453	14	upper face (IV)	0.11076	0.063203	0.038143	0.241392	0.090502	0.0040941
454	14	upper face (IV)	0.14899	0.065614	0.012412	0.05672	0.08667	0.25798
455	14	upper face (IV)	0.238907	0.066545	0.00015047	1e-06	0.087642	0.5
456	14	upper face (IV)	0.298681	0.066511	2.3336e-06	0.244256	0.091038	0.0040125
457	14	upper face (IV)	0.243714	0.065152	4.3657e-05	0.201996	0.089963	0.013303
458	14	upper face (IV)	0.132549	0.063962	0.018278	0.057209	0.087102	0.25861
459	14	upper face (IV)	0.267227	0.064919	7.8888e-06	0.102812	0.089458	0.13148
460	14	upper face (IV)	0.241009	0.065693	8.4443e-05	0.326979	0.089926	0.00010984
461	14	upper face (IV)	0.27146	0.065134	7.0172e-06	0.163656	0.088731	0.032117
462	15	upper face (IV)	0.069964	0.062766	0.13526	0.246312	0.089267	0.0027185
463	15	upper face (IV)	1e-06	0.063123	0.5	0.240053	0.088982	0.0030277
464	15	upper face (IV)	0.138998	0.0644	0.013572	0.150759	0.089279	0.047346
465	15	upper face (IV)	0.284501	0.065102	1.7086e-06	0.355181	0.09246	8.2172e-05
466	15	upper face (IV)	0.143619	0.067285	0.021594	0.133156	0.088824	0.068801
467	15	upper face (IV)	0.056767	0.06207	0.18019	0.270548	0.090212	0.0012558
468	15	upper face (IV)	0.295256	0.065783	1.9441e-06	0.268062	0.094119	0.0033966
469	15	upper face (IV)	0.109361	0.065569	0.052714	0.138688	0.088238	0.057279
470	15	upper face (IV)	0.024895	0.062262	0.35076	0.176258	0.087962	0.020741
471	15	upper face (IV)	0.057667	0.063862	0.19301	0.167804	0.087828	0.026701
472	15	upper face (IV)	1e-06	0.057978	0.5	0.212969	0.090957	0.011003
473	15	upper face (IV)	0.210724	0.065767	0.00058021	0.138997	0.08923	0.062692
474	15	upper face (IV)	0.305852	0.06597	8.2139e-07	0.305764	0.090958	0.00041631
475	15	upper face (IV)	0.104834	0.063964	0.051275	0.227566	0.088716	0.0044429
476	15	upper face (IV)	0.090486	0.061721	0.065628	1e-06	0.085449	0.5
477	15	upper face (IV)	0.193473	0.064794	0.0010304	0.278027	0.089544	0.00079542
478	15	upper face (IV)	0.166882	0.065419	0.0053817	0.230698	0.089646	0.00502
479	15	upper face (IV)	0.257663	0.066729	4.3537e-05	0.216895	0.09118	0.0098074
480	15	upper face (IV)	0.069786	0.063179	0.13952	0.177313	0.089376	0.024286
481	15	upper face (IV)	0.175066	0.065651	0.003687	0.152976	0.08782	0.039485
482	15	upper face (IV)	0.123503	0.065823	0.035103	0.08661	0.088157	0.16747
483	15	upper face (IV)	0.071346	0.065275	0.1499	0.007676	0.086876	0.46591
484	15	upper face (IV)	0.136444	0.064659	0.017247	0.251035	0.090492	0.0030071
485	15	upper face (IV)	0.085298	0.063398	0.090956	0.276849	0.088526	0.00055983
486	15	upper face (IV)	0.154728	0.064294	0.0072884	0.235541	0.090149	0.0045739
487	15	upper face (IV)	0.199395	0.064019	0.00047855	0.250866	0.091073	0.0030993
488	15	upper face (IV)	0.126729	0.065084	0.02739	0.273892	0.090038	0.0010493
489	15	upper face (IV)	0.133123	0.066001	0.025003	0.134828	0.089954	0.071782
490	15	upper face (IV)	0.154592	0.064002	0.0070683	0.213713	0.087277	0.0054955
491	15	upper face (IV)	0.275131	0.065252	4.3422e-06	0.224071	0.089841	0.0064276
492	15	upper face (IV)	0.186289	0.064638	0.0014314	1e-06	0.089165	0.5
493	15	upper face (IV)	0.241956	0.066999	0.00013873	0.182176	0.090029	0.023157
494	15	upper face (IV)	0.228589	0.064452	0.00010974	0.217432	0.090537	0.008906
495	15	upper face (IV)	0.201134	0.066552	0.0013518	0.097778	0.087931	0.13511
496	15	upper face (IV)	0.192913	0.0643	0.00096686	0.153585	0.086959	0.035088
497	15	upper face (IV)	0.093362	0.063287	0.069212	0.22132	0.09057	0.008083
498	15	upper face (IV)	0.109486	0.06439	0.047186	0.239817	0.089925	0.0036371
499	15	upper face (IV)	0.131786	0.064871	0.021882	0.223521	0.08889	0.0054496
500	15	upper face (IV)	0.011614	0.061584	0.42869	0.221998	0.090612	0.0076914
501	15	upper face (IV)	0.195043	0.065054	0.0011143	0.288815	0.091677	0.00097892
502	15	upper face (IV)	0.250091	0.067363	0.00011123	0.123015	0.087624	0.080005
503	15	upper face (IV)	0.152414	0.064567	0.0088105	0.200827	0.091351	0.016263
504	16	philtrum (I)	0.276209	0.065629	6.458e-06	0.413523	0.092082	4.8983e-06
505	16	philtrum (I)	0.264419	0.066956	3.4304e-05	0.31688	0.091038	0.00026839
506	16	philtrum (I)	0.304574	0.066706	1.0203e-06	0.24384	0.089392	0.0030487
507	16	philtrum (I)	0.266419	0.065814	1.4116e-05	0.31488	0.091615	0.00035983
508	16	philtrum (I)	0.195099	0.067258	0.0025317	0.253746	0.090039	0.002316
509	16	philtrum (I)	0.30954	0.067544	2.0133e-06	0.183454	0.090837	0.024183
510	16	philtrum (I)	0.144646	0.065518	0.013685	0.201035	0.089336	0.011953
511	16	philtrum (I)	0.291814	0.066599	3.9942e-06	0.312235	0.089685	0.00021904
512	16	philtrum (I)	0.292524	0.067187	4.4239e-06	0.146109	0.087857	0.047479
513	17	philtrum (I)	0.211739	0.066406	0.00064371	0.211415	0.089272	0.0087443
514	17	philtrum (I)	0.188754	0.065529	0.0018242	0.379257	0.092841	3.331e-05
515	17	philtrum (I)	0.221538	0.066744	0.00042651	0.33671	0.09325	0.00023181
516	17	philtrum (I)	0.221955	0.066676	0.0004216	0.394952	0.093657	2.3065e-05
517	17	philtrum (I)	0.246554	0.066995	0.0001068	0.269616	0.089726	0.0011866
518	17	philtrum (I)	0.262329	0.064738	8.5298e-06	0.391244	0.08965	4.0104e-06
519	17	philtrum (I)	0.211892	0.067055	0.00084949	0.207576	0.092158	0.014941
520	17	philtrum (I)	0.039799	0.061529	0.25996	0.468591	0.090828	9.9275e-08
521	17	philtrum (I)	0.202467	0.066308	0.0010722	0.122308	0.087165	0.078413
522	17	philtrum (I)	0.303147	0.068244	5.5099e-06	0.235254	0.090876	0.0054544
523	17	philtrum (I)	0.06746	0.063382	0.14872	0.272347	0.091293	0.001619
524	18	philtrum (I)	0.151167	0.0665	0.013674	0.08659	0.08947	0.17406
525	18	philtrum (I)	0.149183	0.066471	0.014752	0.191178	0.088835	0.015505
526	18	philtrum (I)	0.142307	0.063799	0.010764	0.267641	0.089481	0.0012335
527	18	philtrum (I)	0.039365	0.058915	0.24279	0.045735	0.085999	0.29818
528	18	philtrum (I)	0.145089	0.064246	0.010711	0.068411	0.086657	0.21581
529	18	philtrum (I)	0.111133	0.065689	0.050498	0.164156	0.089734	0.035179
530	18	philtrum (I)	0.210388	0.065704	0.00052888	0.148113	0.089792	0.053304
531	19	philtrum (I)	0.16748	0.066675	0.0072959	0.036758	0.0875	0.34139
532	19	philtrum (I)	0.22985	0.065704	0.00016594	0.123254	0.088463	0.08366
533	19	philtrum (I)	0.180277	0.065479	0.0027921	0.283838	0.089786	0.00072024
534	19	philtrum (I)	0.110385	0.063106	0.036082	0.26703	0.089619	0.0013299
535	20	nose (II)	0.247285	0.065593	4.5531e-05	0.313414	0.092076	0.00039922
536	20	nose (II)	0.088769	0.064157	0.087525	0.127202	0.090199	0.085432
537	20	nose (II)	0.225752	0.064846	0.00015747	0.109265	0.088158	0.10857
538	21	nose (II)	0.137069	0.066282	0.022852	0.248007	0.089458	0.0025664
539	21	nose (II)	0.206767	0.064481	0.00041977	0.415778	0.092086	4.4316e-06
540	21	nose (II)	0.174618	0.06525	0.0035921	0.197114	0.092343	0.02044
541	21	nose (II)	0.290954	0.067319	4.6635e-06	0.169419	0.088042	0.025951
542	21	nose (II)	0.128346	0.066442	0.030521	0.184111	0.090997	0.024345
543	21	nose (II)	0.149782	0.064423	0.0096347	0.342619	0.091098	7.5997e-05
544	21	nose (II)	0.10348	0.065346	0.063021	0.072389	0.088916	0.21517
545	21	nose (II)	0.105492	0.063776	0.048994	0.246299	0.09055	0.0032564
546	21	nose (II)	0.241452	0.064728	5.5222e-05	0.189214	0.090103	0.018915
547	21	nose (II)	0.256743	0.066835	5.4248e-05	0.351323	0.092393	9.669e-05
548	21	nose (II)	0.210611	0.065294	0.00050803	0.363935	0.092497	5.4012e-05
549	21	nose (II)	0.327234	0.067215	3.3165e-07	0.240188	0.089972	0.0036017
550	21	nose (II)	0.309372	0.065686	4.1268e-07	0.289851	0.089573	0.00053383
551	21	nose (II)	0.178176	0.066894	0.0044654	0.511743	0.091417	1.4788e-08
552	21	nose (II)	0.235785	0.066182	0.00015235	0.149289	0.088806	0.047096
553	21	nose (II)	0.166118	0.065513	0.0054536	0.08569	0.089925	0.17981
554	21	nose (II)	0.150847	0.064505	0.0094562	0.337353	0.092895	0.00020372
555	22	nose (II)	0.256927	0.068279	0.00011968	0.243474	0.088737	0.0025171
556	22	nose (II)	0.21977	0.066786	0.00052651	0.06311	0.087699	0.24013
557	22	nose (II)	0.222246	0.067665	0.00069396	0.34665	0.091269	7.7965e-05
558	22	nose (II)	0.266713	0.067078	3.3052e-05	0.004562	0.086762	0.4797
559	22	nose (II)	0.126882	0.066212	0.033102	0.220698	0.089785	0.0069265
560	22	nose (II)	0.209884	0.065763	0.00062306	0.197926	0.08957	0.013551
561	22	nose (II)	0.184758	0.066579	0.0032164	0.214568	0.08961	0.0080637
562	22	nose (II)	0.182124	0.066738	0.0035602	0.301072	0.090096	0.00036509
563	22	nose (II)	0.189897	0.06593	0.0019875	0.115468	0.087644	0.093898
564	22	nose (II)	0.185693	0.065168	0.0019863	0.213346	0.090242	0.0094896
565	22	nose (II)	0.201584	0.066133	0.0010966	0.171544	0.089828	0.029874
566	22	nose (II)	0.152891	0.065895	0.011726	0.291171	0.09105	0.00072412
567	22	nose (II)	0.303553	0.068456	5.943e-06	0.104041	0.088914	0.12585
568	22	nose (II)	0.246735	0.067515	0.00014716	0.424764	0.091693	1.7184e-06
569	22	nose (II)	0.166809	0.066311	0.0063879	0.082696	0.086064	0.16627
570	22	nose (II)	0.273147	0.06778	3.3317e-05	0.341629	0.091692	0.00011455
571	22	nose (II)	0.196511	0.066408	0.0017249	0.351889	0.088156	1.617e-05
572	22	nose (II)	0.103176	0.065044	0.06156	0.304075	0.090575	0.00039004
573	22	nose (II)	0.054315	0.063833	0.20772	0.019705	0.087781	0.41452
574	23	nose (II)	0.110952	0.063493	0.037285	0.072243	0.086091	0.19974
575	23	nose (II)	0.060338	0.063241	0.17643	0.342825	0.089597	5.1523e-05
576	23	nose (II)	0.081539	0.063789	0.10424	0.116742	0.089613	0.10187
577	23	nose (II)	0.234933	0.065531	9.2947e-05	0.033423	0.088063	0.3573
578	23	nose (II)	0.189566	0.066673	0.0024771	0.288283	0.090793	0.0007373
579	23	nose (II)	0.069499	0.061758	0.12721	0.239647	0.089451	0.0034185
580	23	nose (II)	0.288954	0.067941	1.3219e-05	0.089039	0.087019	0.15308
581	24	lower face (III)	0.112921	0.06467	0.042462	0.273278	0.08978	0.0010802
582	24	lower face (III)	0.068132	0.064938	0.16023	0.336097	0.090605	9.8208e-05
583	24	lower face (III)	0.079056	0.063855	0.11307	0.195683	0.089983	0.015469
584	24	lower face (III)	0.06134	0.064694	0.18618	0.047197	0.088216	0.30212
585	24	lower face (III)	0.323585	0.06825	1.3655e-06	0.365589	0.090886	2.78e-05
586	24	lower face (III)	0.109734	0.065362	0.052151	0.203449	0.090438	0.013045
587	24	lower face (III)	0.262217	0.065547	1.7055e-05	0.067616	0.088233	0.22723
588	24	lower face (III)	0.182397	0.065461	0.002293	0.090732	0.087223	0.14967
589	24	lower face (III)	0.089054	0.064061	0.084252	0.245261	0.089926	0.0031559
590	25	lower face (III)	0.214536	0.066131	0.00052975	0.244165	0.089805	0.0031754
591	25	lower face (III)	0.234172	0.066132	0.00016676	0.22535	0.088064	0.0043867
592	25	lower face (III)	0.149387	0.065455	0.01209	0.212783	0.090514	0.0099208
593	25	lower face (III)	0.168394	0.064335	0.0037592	0.247819	0.090129	0.0028795
594	25	lower face (III)	0.151856	0.063705	0.0071839	0.398893	0.091709	6.8057e-06
595	25	lower face (III)	0.260218	0.067531	6.1038e-05	0.285878	0.087969	0.00036693
596	25	lower face (III)	0.225327	0.066714	0.00035422	0.148642	0.087719	0.043723
597	25	lower face (III)	0.252882	0.066446	4.6792e-05	0.187629	0.089037	0.017172
598	25	lower face (III)	0.243786	0.065299	5.1398e-05	0.16409	0.089675	0.035439
599	25	lower face (III)	0.213245	0.064598	0.0003204	0.223889	0.089334	0.0058564
600	25	lower face (III)	0.211804	0.066618	0.00068296	0.132017	0.090595	0.07864
601	25	lower face (III)	0.146349	0.065029	0.01259	0.32821	0.089676	0.00010138
602	25	lower face (III)	0.251643	0.066353	5.9861e-05	0.048475	0.086962	0.29116
603	25	lower face (III)	0.125807	0.066474	0.036165	0.277883	0.08868	0.00061484
604	25	lower face (III)	0.187933	0.065314	0.0016751	0.300173	0.091737	0.00063627
605	25	lower face (III)	0.315696	0.065868	2.3145e-07	0.085275	0.085174	0.15361
606	25	lower face (III)	0.215373	0.065659	0.00045789	0.328965	0.091356	0.0001709
607	25	lower face (III)	0.206933	0.065481	0.00064792	0.154849	0.087945	0.0382
608	25	lower face (III)	0.190482	0.065848	0.0018719	0.255311	0.091352	0.0029352
609	25	lower face (III)	0.042649	0.063855	0.26388	0.241611	0.090312	0.0037674
610	26	lower face (III)	0.202447	0.067586	0.0017872	0.461022	0.088531	3.6055e-08
611	26	lower face (III)	0.192494	0.066743	0.0020722	0.330731	0.089296	7.7571e-05
612	26	lower face (III)	0.345192	0.067248	8.1789e-08	0.157561	0.088676	0.037231
613	26	lower face (III)	0.132289	0.065285	0.022028	0.215148	0.09064	0.0092343
614	26	lower face (III)	0.281396	0.065918	5.13e-06	0.289937	0.08997	0.00057201
615	26	lower face (III)	0.261071	0.065568	2.0603e-05	0.105585	0.091532	0.13708
616	26	lower face (III)	0.150944	0.06463	0.0088506	0.231374	0.090896	0.0061
617	26	lower face (III)	0.077403	0.064029	0.1197	0.27142	0.091905	0.0018398
618	26	lower face (III)	0.318549	0.067223	1.0361e-06	0.236559	0.089439	0.0038861
619	26	lower face (III)	0.111717	0.064791	0.045855	0.27838	0.089281	0.00083113
620	26	lower face (III)	0.146684	0.066819	0.017894	0.236506	0.089404	0.0039256
621	26	lower face (III)	0.174801	0.064856	0.0029497	0.090574	0.089282	0.1623
622	26	lower face (III)	0.139706	0.065615	0.018254	0.15083	0.088423	0.044854
623	26	lower face (III)	0.257256	0.068352	0.00012732	0.189231	0.088553	0.014973
624	26	lower face (III)	0.109113	0.06287	0.036768	0.347574	0.089782	4.3451e-05
625	26	lower face (III)	0.183936	0.066937	0.0035072	0.090629	0.089542	0.16345
626	26	lower face (III)	0.233003	0.067198	0.00028224	0.16924	0.090932	0.034692
627	27	lower face (III)	0.06567	0.061723	0.13851	0.244137	0.090836	0.0037752
628	27	lower face (III)	0.132858	0.064777	0.019094	0.293478	0.092076	0.00085082
629	27	lower face (III)	0.17662	0.065125	0.0029499	0.216297	0.089542	0.0078083
630	27	lower face (III)	0.193256	0.06558	0.001467	0.262779	0.091183	0.0022625
631	27	lower face (III)	0.099042	0.064061	0.063499	0.324371	0.090943	0.00016996
632	27	lower face (III)	0.130882	0.065531	0.024124	0.203421	0.09027	0.013232
633	27	lower face (III)	0.106901	0.06407	0.048886	0.258303	0.088098	0.0012426
634	27	lower face (III)	0.032396	0.061028	0.29872	0.152744	0.087935	0.03971
635	27	lower face (III)	0.029211	0.057737	0.29581	0.193407	0.089065	0.01462
636	27	lower face (III)	0.139672	0.064889	0.016017	0.286024	0.089891	0.0006136
637	27	lower face (III)	0.065996	0.059763	0.12034	0.087197	0.087255	0.15973
638	28	upper face (IV)	0.229534	0.0653	0.00014346	0.280235	0.090918	0.0011344
639	28	upper face (IV)	0.119283	0.064852	0.035088	0.113266	0.089224	0.10709
640	28	upper face (IV)	0.033468	0.064097	0.31343	1e-06	0.086376	0.5
641	28	upper face (IV)	0.026094	0.060246	0.33182	0.099814	0.086467	0.12133
642	28	upper face (IV)	0.03711	0.064466	0.29748	0.216853	0.089336	0.0073205
643	28	upper face (IV)	0.193691	0.064322	0.00076469	0.256848	0.091618	0.0027878
644	28	upper face (IV)	0.107231	0.065776	0.059918	0.126445	0.085838	0.064585
645	28	upper face (IV)	0.115561	0.062822	0.030088	0.380475	0.090642	1.2684e-05
646	28	upper face (IV)	0.063948	0.064452	0.17315	0.082923	0.085722	0.16346
647	28	upper face (IV)	0.018591	0.062962	0.39132	0.310863	0.091305	0.00034801
648	28	upper face (IV)	0.121462	0.06438	0.030615	0.006158	0.086241	0.47223
649	28	upper face (IV)	0.156957	0.065356	0.0084304	0.020685	0.087524	0.40969
650	28	upper face (IV)	0.070356	0.064177	0.14562	0.195065	0.089569	0.014852
651	28	upper face (IV)	0.045347	0.062156	0.23705	0.103613	0.086949	0.11508
652	28	upper face (IV)	0.122976	0.063347	0.024343	0.189059	0.090532	0.019947
653	29	upper face (IV)	0.131042	0.06425	0.019577	0.080666	0.089077	0.19012
654	29	upper face (IV)	0.276618	0.064133	1.8726e-06	0.131044	0.088027	0.06794
655	29	upper face (IV)	0.15162	0.064259	0.0084672	0.013996	0.086322	0.43699
656	29	upper face (IV)	0.214761	0.064957	0.00032622	1e-06	0.088503	0.5
657	29	upper face (IV)	0.159555	0.064713	0.0065045	0.255123	0.09006	0.002108
658	29	upper face (IV)	0.099217	0.063725	0.060707	0.183545	0.090533	0.023213
659	29	upper face (IV)	0.116621	0.063169	0.029868	0.226453	0.090569	0.0066241
660	29	upper face (IV)	0.157185	0.066079	0.0097685	0.219269	0.088615	0.0061168
661	29	upper face (IV)	0.228599	0.065532	0.00015616	0.201239	0.086998	0.0087364
662	29	upper face (IV)	0.093733	0.065342	0.078734	0.158459	0.088808	0.03786
663	29	upper face (IV)	0.062172	0.062853	0.16531	0.14722	0.089929	0.054391
664	29	upper face (IV)	0.203471	0.065454	0.00076072	0.210709	0.089685	0.0095014
665	29	upper face (IV)	0.146682	0.066163	0.014708	0.21065	0.090063	0.01004
666	29	upper face (IV)	0.038232	0.062408	0.27642	0.101676	0.088686	0.12923
667	29	upper face (IV)	0.199884	0.066306	0.001282	0.225325	0.091296	0.0078015
668	29	upper face (IV)	0.153219	0.064768	0.0084003	0.336365	0.091328	0.00012935
669	29	upper face (IV)	0.064501	0.063295	0.1593	0.047726	0.08726	0.29552
670	29	upper face (IV)	0.212736	0.066739	0.00072734	0.231053	0.09052	0.0055514
671	29	upper face (IV)	0.247747	0.064427	2.4476e-05	0.166388	0.090968	0.038204
672	30	upper face (IV)	0.08806	0.063944	0.086686	0.119035	0.089199	0.094857
673	30	upper face (IV)	0.091245	0.064639	0.086226	0.097873	0.086223	0.12512
674	30	upper face (IV)	0.061112	0.063923	0.17991	0.066959	0.087434	0.22497
675	30	upper face (IV)	0.179059	0.06406	0.0019252	0.149522	0.089763	0.050935
676	30	upper face (IV)	0.283908	0.065935	4.0791e-06	0.11286	0.090057	0.11264
677	30	upper face (IV)	0.133703	0.063868	0.017317	0.316541	0.090732	0.00023165
678	30	upper face (IV)	0.278621	0.065903	7.5097e-06	0.136733	0.09277	0.083199
679	30	upper face (IV)	0.167399	0.066328	0.0067173	0.170341	0.08857	0.02663
680	30	upper face (IV)	0.172244	0.066091	0.0050562	0.048577	0.086574	0.28907
681	30	upper face (IV)	0.285185	0.06718	9.5212e-06	0.203754	0.090312	0.012827
682	30	upper face (IV)	0.292829	0.066291	2.7467e-06	0.23603	0.089791	0.0042869
683	30	upper face (IV)	0.156283	0.064812	0.0080179	0.118838	0.088324	0.090282
684	30	upper face (IV)	0.266149	0.065174	9.5975e-06	0.34319	0.091927	0.00010623
685	30	upper face (IV)	0.122516	0.064947	0.031976	0.22564	0.088486	0.0047753
686	30	upper face (IV)	0.168784	0.064319	0.0036627	0.118058	0.088429	0.092725
687	30	upper face (IV)	0.058385	0.064571	0.19695	0.08239	0.087792	0.17766
688	30	upper face (IV)	0.172639	0.06459	0.0027973	0.107361	0.089877	0.12346
689	30	upper face (IV)	0.232935	0.066284	0.0001694	0.113077	0.089652	0.10965
690	30	upper face (IV)	0.229114	0.065598	0.00017379	0.128783	0.088604	0.075062
691	30	upper face (IV)	0.101336	0.064405	0.060841	0.202257	0.089954	0.012724
692	30	upper face (IV)	0.192212	0.064686	0.0012346	0.293864	0.089945	0.00046024
693	30	upper face (IV)	0.269128	0.065133	8.4722e-06	0.237082	0.08964	0.0038223
694	30	upper face (IV)	0.202429	0.064354	0.00047123	1e-06	0.087476	0.5
695	30	upper face (IV)	0.290394	0.065436	1.8082e-06	0.137433	0.088772	0.061989
696	30	upper face (IV)	0.056186	0.064485	0.20423	0.209089	0.090276	0.010894
697	30	upper face (IV)	0.148838	0.063672	0.0074174	0.31259	0.090573	0.00024759
698	30	upper face (IV)	0.102618	0.062856	0.047306	0.11558	0.091037	0.11285
699	30	upper face (IV)	0.202794	0.066227	0.0011276	0.283905	0.089828	0.00068874
700	30	upper face (IV)	0.243618	0.064659	4.0532e-05	0.137199	0.088209	0.060436
701	30	upper face (IV)	0.288105	0.067451	7.1043e-06	0.283272	0.090919	0.00099735
702	30	upper face (IV)	0.126069	0.063201	0.020806	0.142177	0.089185	0.057316
703	30	upper face (IV)	0.211092	0.06535	0.00046884	0.126786	0.08809	0.074897
704	30	upper face (IV)	0.018811	0.062005	0.38621	0.13411	0.087975	0.062665
705	31	upper face (IV)	0.168919	0.064287	0.0035595	0.029699	0.087797	0.37169
706	31	upper face (IV)	0.160228	0.06615	0.0080783	0.134229	0.088616	0.065834
707	31	upper face (IV)	1e-06	0.061079	0.5	0.219448	0.090298	0.0077794
708	31	upper face (IV)	0.161053	0.06549	0.0060579	0.233846	0.089378	0.0042157
709	31	upper face (IV)	0.02667	0.062959	0.34433	0.424279	0.090771	1.1203e-06
710	31	upper face (IV)	0.07709	0.062717	0.10784	0.059886	0.086984	0.24766
711	31	upper face (IV)	0.248801	0.066873	8.4709e-05	0.197317	0.08977	0.014605
712	31	upper face (IV)	0.18963	0.066168	0.0020902	0.154182	0.086837	0.034109
713	31	upper face (IV)	0.141792	0.065555	0.016557	0.172561	0.090789	0.031934
714	31	upper face (IV)	0.09101	0.064336	0.08401	1e-06	0.086339	0.5
715	31	upper face (IV)	0.244075	0.065535	5.5873e-05	0.148105	0.090327	0.054598
716	31	upper face (IV)	0.195122	0.063778	0.000634	0.266217	0.091276	0.0018159
717	31	upper face (IV)	0.060713	0.065578	0.19635	0.375203	0.09129	2.1318e-05
718	31	upper face (IV)	0.159414	0.065193	0.0075193	1e-06	0.088087	0.5
719	32	philtrum (I)	0.253402	0.066278	5.3865e-05	0.065436	0.089253	0.24042
720	32	philtrum (I)	0.353104	0.065919	9.0908e-09	0.273653	0.089448	0.00097992
721	32	philtrum (I)	0.168102	0.065354	0.0044692	0.310067	0.091275	0.00038309
722	32	philtrum (I)	0.26641	0.066128	1.6465e-05	0.380818	0.088168	4.1003e-06
723	32	philtrum (I)	0.25358	0.067205	7.3432e-05	0.228786	0.089608	0.0052652
724	32	philtrum (I)	0.252309	0.066277	5.771e-05	0.169104	0.090748	0.034419
725	33	philtrum (I)	0.238604	0.066441	0.00012888	0.362183	0.092229	5.8458e-05
726	33	philtrum (I)	0.197341	0.067144	0.0017724	0.179634	0.089544	0.023276
727	33	philtrum (I)	0.232496	0.06544	0.00011455	0.216623	0.088996	0.0070188
728	33	philtrum (I)	0.209684	0.065597	0.0004964	0.1277	0.087044	0.068751
729	33	philtrum (I)	0.119497	0.065349	0.036518	0.159535	0.089298	0.037666
730	33	philtrum (I)	0.316734	0.066349	4.4397e-07	0.277581	0.09006	0.00098378
731	33	philtrum (I)	0.313796	0.066325	6.3228e-07	0.247639	0.08999	0.0029284
732	33	philtrum (I)	0.302991	0.065915	9.8806e-07	0.284169	0.090255	0.00079139
733	33	philtrum (I)	0.180922	0.066294	0.0031807	0.278794	0.092554	0.0016679
734	34	philtrum (I)	0.146226	0.064793	0.012162	0.306546	0.092286	0.00057866
735	34	philtrum (I)	0.112193	0.064498	0.043227	0.272991	0.092275	0.0019789
736	34	philtrum (I)	0.15748	0.065176	0.0082164	0.308489	0.091712	0.00044404
737	34	philtrum (I)	0.210004	0.06632	0.00082842	0.34998	0.088782	2.4202e-05
738	34	philtrum (I)	0.135753	0.06513	0.019748	0.208181	0.090266	0.010932
739	34	philtrum (I)	0.233552	0.066674	0.00022727	0.177788	0.08965	0.02494
740	34	philtrum (I)	0.216273	0.064363	0.00019741	0.293916	0.089604	0.0004417
741	34	philtrum (I)	0.03541	0.06208	0.28942	0.17613	0.088381	0.02212
742	35	philtrum (I)	0.150351	0.065512	0.011058	0.167834	0.090867	0.035802
743	35	philtrum (I)	0.198929	0.065753	0.0011708	0.373649	0.090577	1.6573e-05
744	35	philtrum (I)	0.189297	0.065711	0.0018434	0.231407	0.089102	0.0042926
745	35	philtrum (I)	0.161607	0.06524	0.0057259	0.378413	0.090234	1.1323e-05
746	35	philtrum (I)	0.224276	0.066206	0.00033329	0.331231	0.090453	0.00011125
747	36	philtrum (I)	0.233301	0.06495	8.1578e-05	0.297523	0.087043	0.00015353
748	36	philtrum (I)	0.132231	0.062615	0.013389	0.015629	0.085571	0.42834
749	36	philtrum (I)	0.10726	0.063756	0.044873	0.157508	0.088445	0.037008
750	36	philtrum (I)	0.371762	0.066264	4.3275e-09	0.314148	0.091155	0.0002913
751	36	philtrum (I)	0.182807	0.065038	0.0021656	0.239758	0.089261	0.0033779
752	36	philtrum (I)	0.290325	0.066452	3.0725e-06	0.312579	0.089585	0.00017713
753	37	philtrum (I)	0.03261	0.063317	0.31381	0.330407	0.091741	0.00019869
754	37	philtrum (I)	0.088666	0.063338	0.079693	0.271738	0.088797	0.00092477
755	37	philtrum (I)	0.223881	0.065427	0.00019221	0.240889	0.089886	0.003578
756	37	philtrum (I)	1e-06	0.058693	0.5	0.078005	0.087515	0.18937
757	37	philtrum (I)	0.260858	0.065713	1.9675e-05	0.261869	0.089911	0.0017797
758	37	philtrum (I)	0.104064	0.065122	0.058478	0.129276	0.087551	0.068391
759	37	philtrum (I)	0.11239	0.065708	0.049948	0.176728	0.089454	0.024409
760	38	philtrum (I)	0.20239	0.064282	0.00056758	0.027211	0.08525	0.37518
761	38	philtrum (I)	0.01282	0.061267	0.42009	0.00881	0.084684	0.45874
762	38	philtrum (I)	0.268109	0.065179	1.0277e-05	0.13611	0.088016	0.061186
763	38	philtrum (I)	0.20727	0.065996	0.00086314	0.182065	0.089268	0.021299
764	38	philtrum (I)	1e-06	0.062881	0.5	0.092288	0.087426	0.14615
765	38	philtrum (I)	0.113259	0.064302	0.039324	0.002102	0.084449	0.49011
766	39	philtrum (I)	0.155977	0.063392	0.0054407	0.170314	0.090227	0.032417
767	39	philtrum (I)	0.093679	0.063202	0.067965	0.061334	0.087199	0.24364
768	39	philtrum (I)	0.237154	0.066675	0.00019706	0.379757	0.092578	3.0135e-05
769	39	philtrum (I)	0.213084	0.066549	0.00074173	0.096475	0.089042	0.14467
770	39	philtrum (I)	0.197304	0.065953	0.0014051	0.080558	0.088966	0.18985
771	39	philtrum (I)	0.175472	0.064454	0.0026838	0.214987	0.088124	0.0063067
772	39	philtrum (I)	0.084313	0.062908	0.089563	0.080717	0.090557	0.19868
773	39	philtrum (I)	0.152267	0.065206	0.0099842	0.297167	0.089797	0.00042705
774	39	philtrum (I)	0.0549	0.063525	0.20181	0.254228	0.089823	0.0021429
775	39	philtrum (I)	0.152858	0.064478	0.0077114	0.161249	0.088473	0.034229
776	40	nose (II)	0.020307	0.060875	0.37175	0.185821	0.089932	0.020684
777	40	nose (II)	0.242254	0.066115	8.5129e-05	0.276674	0.090459	0.00099466
778	40	nose (II)	0.141765	0.063316	0.01	0.112936	0.088669	0.10406
779	40	nose (II)	0.202484	0.064423	0.00048495	0.203325	0.090049	0.011891
780	40	nose (II)	0.041995	0.062468	0.25707	0.194409	0.091247	0.018831
781	40	nose (II)	0.087405	0.062556	0.078328	0.082642	0.090245	0.19044
782	40	nose (II)	0.180146	0.064587	0.0018549	0.13493	0.086856	0.055656
783	41	nose (II)	0.114693	0.06282	0.030489	0.241611	0.089971	0.0034575
784	41	nose (II)	0.160289	0.066485	0.0093209	0.195482	0.090273	0.015914
785	41	nose (II)	0.160726	0.066098	0.008495	0.254541	0.091632	0.0031697
786	41	nose (II)	0.16429	0.065683	0.0063746	0.133301	0.088819	0.068243
787	41	nose (II)	0.228281	0.06643	0.00027339	0.204752	0.090255	0.012478
788	42	nose (II)	0.164767	0.065521	0.0057816	0.336468	0.089375	5.7006e-05
789	42	nose (II)	0.236719	0.066652	0.00015247	0.205628	0.088254	0.0086411
790	42	nose (II)	0.110146	0.065788	0.053848	0.160119	0.091018	0.044284
791	42	nose (II)	0.20478	0.066675	0.0011557	0.317643	0.091202	0.00024922
792	42	nose (II)	0.13064	0.063544	0.017044	0.3022	0.090786	0.00044796
793	42	nose (II)	0.049929	0.062915	0.2195	0.238736	0.090625	0.0045429
794	42	nose (II)	0.1783	0.064323	0.0024041	0.241425	0.088983	0.0028812
795	42	nose (II)	0.219039	0.066814	0.00057221	0.323477	0.091075	0.00019334
796	42	nose (II)	0.282714	0.065849	3.8133e-06	0.304314	0.089872	0.00027681
797	42	nose (II)	0.285609	0.066403	4.3298e-06	0.280637	0.089218	0.00067771
798	42	nose (II)	0.248561	0.065561	4.6137e-05	0.22009	0.089188	0.0062314
799	42	nose (II)	0.081939	0.064415	0.10905	0.159149	0.088611	0.03592
800	42	nose (II)	0.156293	0.064897	0.0080054	0.34294	0.091116	7.9384e-05
801	43	nose (II)	0.253714	0.06687	6.7748e-05	0.283242	0.091518	0.0010953
802	43	nose (II)	0.171126	0.06617	0.0054432	0.375488	0.093564	4.7577e-05
803	43	nose (II)	0.226471	0.065422	0.00017895	0.369609	0.091555	3.0372e-05
804	43	nose (II)	0.102686	0.065996	0.066835	0.336348	0.093652	0.00028809
805	43	nose (II)	0.243709	0.064759	4.0136e-05	0.337062	0.091667	0.00013795
806	43	nose (II)	0.276507	0.065564	5.8013e-06	0.180787	0.089741	0.023135
807	43	nose (II)	0.250867	0.066494	6.0393e-05	0.266338	0.090086	0.0014655
808	43	nose (II)	0.2715	0.066513	1.2077e-05	0.280347	0.089598	0.00078926
809	43	nose (II)	0.263196	0.067958	7.7204e-05	0.349889	0.091136	5.9704e-05
810	43	nose (II)	0.137024	0.06544	0.017777	0.467004	0.091321	1.6001e-07
811	43	nose (II)	0.236869	0.067268	0.00022739	0.010856	0.088555	0.45373
812	44	nose (II)	0.230255	0.06756	0.00041115	0.21657	0.088595	0.0064702
813	44	nose (II)	0.266051	0.067574	4.6834e-05	0.247852	0.089571	0.0025537
814	44	nose (II)	0.252236	0.067333	0.0001162	0.23419	0.089843	0.0044417
815	44	nose (II)	0.209175	0.066287	0.00082676	0.456034	0.091818	3.8513e-07
816	44	nose (II)	0.256008	0.067032	5.7285e-05	0.156483	0.090046	0.044112
817	44	nose (II)	0.206961	0.064285	0.00040256	0.301146	0.090574	0.0004374
818	44	nose (II)	0.102705	0.0661	0.070278	0.337591	0.090032	7.5099e-05
819	44	nose (II)	0.188969	0.064551	0.0012568	0.195427	0.090375	0.016758
820	44	nose (II)	0.124321	0.062536	0.019543	0.012915	0.08888	0.44541
821	44	nose (II)	0.160507	0.065797	0.0080529	0.287615	0.09099	0.0008117
822	44	nose (II)	0.251028	0.067604	0.00011312	0.32007	0.092018	0.00031008
823	44	nose (II)	0.054388	0.062421	0.1944	0.054945	0.08704	0.26666
824	44	nose (II)	0.266886	0.066352	2.3823e-05	0.410844	0.090773	2.4657e-06
825	44	nose (II)	0.189564	0.064283	0.0011115	0.297092	0.092271	0.00082674
826	44	nose (II)	0.179471	0.065888	0.0034005	0.273929	0.090475	0.0012194
827	45	nose (II)	0.285112	0.067604	1.4807e-05	0.008607	0.088218	0.46305
828	45	nose (II)	0.251606	0.065828	4.235e-05	0.130612	0.089309	0.074784
829	45	nose (II)	0.168529	0.06512	0.0048105	0.214115	0.08663	0.0051637
830	45	nose (II)	0.19708	0.06731	0.0021139	0.240355	0.09069	0.0042142
831	45	nose (II)	0.156741	0.066524	0.010876	0.392379	0.090951	6.7201e-06
832	45	nose (II)	0.192879	0.066275	0.0018447	0.301467	0.089151	0.00027829
833	45	nose (II)	0.373269	0.068075	1.5925e-08	0.354988	0.090132	3.2779e-05
834	45	nose (II)	0.220982	0.066263	0.00039158	0.460463	0.092898	5.6221e-07
835	45	nose (II)	0.272425	0.067107	2.3754e-05	0.228269	0.088652	0.0044047
836	45	nose (II)	0.292567	0.06737	5.1108e-06	0.365956	0.0913	2.9982e-05
837	45	nose (II)	0.25144	0.066722	7.496e-05	0.348734	0.092288	9.7223e-05
838	45	nose (II)	0.16453	0.065444	0.0062045	0.247755	0.087838	0.0018294
839	45	nose (II)	0.141862	0.064452	0.013519	0.061037	0.087951	0.24868
840	46	nose (II)	0.157105	0.064733	0.007061	0.102254	0.088598	0.12839
841	46	nose (II)	0.239824	0.066298	0.00010687	0.313436	0.090644	0.0002687
842	46	nose (II)	0.210989	0.065997	0.00054867	0.168578	0.090041	0.032645
843	46	nose (II)	0.188566	0.064604	0.0013508	0.127998	0.088182	0.073005
844	46	nose (II)	0.167647	0.066056	0.0054317	0.192567	0.088877	0.014778
845	47	nose (II)	0.19226	0.067156	0.0026923	0.367642	0.087946	6.7708e-06
846	47	nose (II)	0.182855	0.065487	0.0025461	0.153913	0.089601	0.045384
847	47	nose (II)	0.261987	0.066737	2.8828e-05	0.072737	0.088062	0.20956
848	47	nose (II)	0.236043	0.065791	0.00012021	0.317117	0.089945	0.00017425
849	48	lower face (III)	0.119717	0.064072	0.027481	0.195396	0.090584	0.016684
850	48	lower face (III)	0.150478	0.06383	0.0069473	0.103755	0.090003	0.13288
851	48	lower face (III)	0.095306	0.062991	0.062987	0.06182	0.087276	0.24227
852	48	lower face (III)	0.297471	0.067857	5.7174e-06	0.269977	0.091083	0.0017061
853	48	lower face (III)	0.103209	0.063034	0.048982	0.084942	0.088604	0.17462
854	48	lower face (III)	0.141861	0.066562	0.019784	0.196944	0.09062	0.016095
855	48	lower face (III)	0.137278	0.0634	0.01272	0.190753	0.089764	0.017294
856	48	lower face (III)	0.113531	0.063687	0.035204	0.116252	0.087937	0.093487
857	48	lower face (III)	0.171667	0.065093	0.0037158	0.181221	0.089702	0.02273
858	49	lower face (III)	0.204959	0.066542	0.0010699	0.181864	0.088909	0.020074
859	49	lower face (III)	0.219862	0.066074	0.00037594	0.344669	0.091681	9.2547e-05
860	49	lower face (III)	0.218044	0.067175	0.00073411	0.208417	0.088562	0.008482
861	49	lower face (III)	0.12211	0.06525	0.033508	0.167278	0.087045	0.024096
862	49	lower face (III)	0.232445	0.066897	0.00023219	0.106744	0.086333	0.10531
863	49	lower face (III)	0.02278	0.060951	0.35596	0.152861	0.086811	0.035256
864	50	lower face (III)	0.129218	0.064535	0.022617	1e-06	0.084591	0.5
865	50	lower face (III)	0.099046	0.061971	0.048215	0.026677	0.088267	0.38597
866	50	lower face (III)	0.101344	0.065098	0.066003	1e-06	0.088029	0.5
867	50	lower face (III)	0.236607	0.067046	0.00022198	0.312106	0.091217	0.00032784
868	50	lower face (III)	0.097711	0.064301	0.068749	1e-06	0.086507	0.5
869	50	lower face (III)	0.116471	0.063707	0.032687	0.288863	0.088981	0.00043491
870	50	lower face (III)	0.152068	0.064617	0.008447	1e-06	0.08846	0.5
871	50	lower face (III)	0.020543	0.06387	0.38368	0.035941	0.08952	0.35189
872	50	lower face (III)	0.05633	0.062471	0.18693	1e-06	0.087508	0.5
873	50	lower face (III)	0.12777	0.065625	0.029032	0.308766	0.089669	0.00024971
874	50	lower face (III)	1e-06	0.06328	0.5	0.108472	0.08919	0.11704
875	51	lower face (III)	0.12984	0.06556	0.026152	0.224526	0.087637	0.004114
876	51	lower face (III)	0.131257	0.066046	0.027034	0.269076	0.090022	0.0012601
877	51	lower face (III)	0.088766	0.064796	0.091832	0.090137	0.090331	0.17019
878	51	lower face (III)	0.26971	0.066254	1.502e-05	0.184052	0.087013	0.014631
879	51	lower face (III)	0.154654	0.06409	0.0070244	0.199128	0.087756	0.010217
880	51	lower face (III)	0.201214	0.065262	0.00085082	0.197314	0.090753	0.016557
881	51	lower face (III)	0.207039	0.06613	0.00087446	0.235466	0.088918	0.0034079
882	51	lower face (III)	0.272977	0.067172	1.9311e-05	0.276644	0.089194	0.00085693
883	51	lower face (III)	0.177894	0.066269	0.00418	0.28511	0.09098	0.00090871
884	51	lower face (III)	0.094722	0.063842	0.071037	0.160314	0.087223	0.030496
885	51	lower face (III)	0.16829	0.065507	0.0054315	0.156458	0.089271	0.041153
886	52	lower face (III)	0.221964	0.067283	0.00049883	0.163274	0.088397	0.030647
887	52	lower face (III)	0.125127	0.064427	0.025864	0.401483	0.092039	7.0136e-06
888	52	lower face (III)	0.192593	0.064974	0.0010792	0.276267	0.089331	0.00080656
889	52	lower face (III)	0.15704	0.065385	0.0078004	0.1555	0.089037	0.040942
890	52	lower face (III)	0.120027	0.064779	0.033282	0.309402	0.090379	0.00026656
891	52	lower face (III)	0.078288	0.062798	0.10425	0.089181	0.086839	0.15173
892	52	lower face (III)	0.37397	0.067547	9.5321e-09	0.180974	0.088273	0.018802
893	52	lower face (III)	0.197527	0.066114	0.0013749	0.10633	0.087188	0.11015
894	52	lower face (III)	1e-06	0.060393	0.5	0.299387	0.091151	0.00055388
895	52	lower face (III)	0.060947	0.060799	0.15226	0.153224	0.09001	0.047301
896	52	lower face (III)	0.128763	0.064943	0.023038	0.070599	0.086632	0.20773
897	53	lower face (III)	0.224207	0.066168	0.00031477	0.238436	0.091239	0.0049372
898	53	lower face (III)	0.043473	0.063443	0.25648	0.045086	0.087912	0.30939
899	53	lower face (III)	0.025682	0.062864	0.34975	0.13641	0.088858	0.063601
900	53	lower face (III)	0.140241	0.06468	0.015034	0.051658	0.087887	0.28335
901	53	lower face (III)	0.192469	0.064462	0.0010485	0.126355	0.08764	0.073218
902	53	lower face (III)	0.237293	0.065268	9.0772e-05	0.168192	0.092347	0.041834
903	53	lower face (III)	0.189149	0.064931	0.0014794	0.022149	0.087804	0.40403
904	53	lower face (III)	0.141568	0.063776	0.011168	0.143669	0.089939	0.058874
905	53	lower face (III)	0.200278	0.065896	0.0010891	0.107219	0.090372	0.12682
906	54	lower face (III)	0.263783	0.064229	5.3521e-06	1e-06	0.085762	0.5
907	54	lower face (III)	0.082461	0.064766	0.11037	0.233726	0.089925	0.0047053
908	54	lower face (III)	0.08838	0.062081	0.068114	0.209442	0.089562	0.0095692
909	54	lower face (III)	1e-06	0.061285	0.5	0.098777	0.08821	0.13425
910	54	lower face (III)	0.030225	0.063126	0.32482	0.359861	0.090307	2.6728e-05
911	54	lower face (III)	0.114706	0.064118	0.036689	0.315428	0.08976	0.00017832
912	54	lower face (III)	0.200883	0.065173	0.00075454	0.224439	0.090803	0.0073602
913	54	lower face (III)	0.092679	0.063886	0.075168	0.242122	0.089329	0.0032535
914	55	lower face (III)	0.106316	0.063925	0.049281	0.111807	0.088436	0.10619
915	55	lower face (III)	0.040428	0.058035	0.22818	0.097209	0.088727	0.1418
916	55	lower face (III)	0.169376	0.065685	0.005132	0.204963	0.089768	0.011636
917	55	lower face (III)	0.155589	0.065043	0.0082362	0.273711	0.090297	0.0012139
918	55	lower face (III)	0.159519	0.06547	0.0078811	0.175577	0.087871	0.021754
919	55	lower face (III)	0.004181	0.06172	0.47463	0.154685	0.086247	0.032145
920	56	upper face (IV)	0.191502	0.066835	0.0022923	0.285236	0.090751	0.00079962
921	56	upper face (IV)	0.186925	0.064124	0.0013199	0.368813	0.092124	3.1997e-05
922	56	upper face (IV)	0.006756	0.062209	0.45964	0.089488	0.087638	0.15585
923	56	upper face (IV)	0.225678	0.06653	0.00035529	0.136536	0.089287	0.065497
924	56	upper face (IV)	0.210559	0.067662	0.0012264	0.194447	0.090791	0.017807
925	56	upper face (IV)	0.117648	0.065458	0.039861	0.303758	0.09223	0.00063832
926	56	upper face (IV)	0.156197	0.064748	0.0072938	0.136459	0.08803	0.061068
927	56	upper face (IV)	0.107782	0.065829	0.058709	0.233902	0.093031	0.008021
928	56	upper face (IV)	0.195615	0.064592	0.0009093	0.234854	0.089678	0.004379
929	56	upper face (IV)	0.209669	0.066628	0.00079973	0.336721	0.09158	0.00013087
930	57	upper face (IV)	1e-06	0.06357	0.5	0.071291	0.08897	0.21877
931	57	upper face (IV)	1e-06	0.063585	0.5	1e-06	0.087593	0.5
932	57	upper face (IV)	0.093003	0.0633	0.068927	0.251882	0.091549	0.0034463
933	57	upper face (IV)	1e-06	0.061261	0.5	1e-06	0.08749	0.5
934	57	upper face (IV)	0.187557	0.064712	0.0015312	0.255377	0.088575	0.0015639
935	57	upper face (IV)	0.112362	0.065117	0.045697	0.063881	0.087401	0.23585
936	57	upper face (IV)	0.157527	0.06682	0.010947	1e-06	0.087375	0.5
937	57	upper face (IV)	0.090572	0.06373	0.078836	0.168239	0.089379	0.030885
938	57	upper face (IV)	0.109842	0.063436	0.040826	0.076537	0.087751	0.19533
939	57	upper face (IV)	0.051104	0.062156	0.20931	0.104366	0.088153	0.12083
940	57	upper face (IV)	0.180428	0.065636	0.0029056	0.14512	0.089102	0.053391
941	58	upper face (IV)	0.15431	0.064711	0.0084036	1e-06	0.0864	0.5
942	58	upper face (IV)	0.20619	0.06495	0.0005705	0.180301	0.089566	0.022915
943	58	upper face (IV)	0.108076	0.062713	0.039562	0.201985	0.089908	0.012781
944	58	upper face (IV)	0.18268	0.065884	0.002844	0.218917	0.089213	0.0067312
945	58	upper face (IV)	0.210235	0.066224	0.00061525	0.104489	0.087105	0.11508
946	58	upper face (IV)	0.237837	0.066174	0.00011666	0.155979	0.088029	0.037907
947	58	upper face (IV)	0.171975	0.065632	0.0034829	0.103476	0.087217	0.11798
948	58	upper face (IV)	0.221492	0.066463	0.00040114	0.17892	0.089817	0.024384
949	58	upper face (IV)	0.055176	0.062912	0.1958	0.230623	0.088782	0.0041691
950	58	upper face (IV)	0.173934	0.065852	0.0042734	0.195742	0.091914	0.019793
951	58	upper face (IV)	0.246725	0.067329	0.00013429	0.105254	0.08995	0.12836
952	58	upper face (IV)	0.239947	0.066171	0.00012074	0.216222	0.090523	0.0090949
953	58	upper face (IV)	0.188396	0.064653	0.0014199	0.232358	0.091616	0.0066693
954	58	upper face (IV)	0.290008	0.067484	8.263e-06	0.251212	0.090345	0.0028431
955	58	upper face (IV)	0.131091	0.063333	0.017289	0.028343	0.089154	0.38155
956	59	upper face (IV)	0.21922	0.065456	0.00028773	0.247879	0.089296	0.0025048
957	59	upper face (IV)	0.213255	0.06561	0.00045097	0.220714	0.088616	0.0057902
958	59	upper face (IV)	0.258508	0.066515	3.6409e-05	0.277574	0.089041	0.00074358
959	59	upper face (IV)	0.19233	0.064373	0.00088221	0.195353	0.088531	0.01268
960	59	upper face (IV)	0.137388	0.063993	0.013619	0.158327	0.087922	0.034334
961	59	upper face (IV)	0.205397	0.065114	0.00067705	0.087537	0.086691	0.15588
962	59	upper face (IV)	0.284486	0.067114	1.0493e-05	0.292661	0.090252	0.00058733
963	59	upper face (IV)	0.311145	0.065388	3.3108e-07	0.270042	0.090761	0.0015553
964	59	upper face (IV)	0.158574	0.066136	0.0096932	0.159433	0.089366	0.039076
965	59	upper face (IV)	0.206932	0.064975	0.000523	0.237361	0.086175	0.0020524
966	59	upper face (IV)	0.131085	0.062428	0.013968	0.247141	0.090641	0.0034392
967	59	upper face (IV)	0.160843	0.065291	0.0072957	0.103699	0.088168	0.12191
968	59	upper face (IV)	0.250582	0.066037	5.3223e-05	0.107407	0.086922	0.10761
969	59	upper face (IV)	0.167428	0.065449	0.0050397	0.116909	0.089262	0.099889
970	59	upper face (IV)	0.13774	0.066063	0.021116	0.228859	0.089185	0.0045763
971	59	upper face (IV)	0.279877	0.068278	2.0218e-05	0.249342	0.089857	0.0027302
972	59	upper face (IV)	0.230758	0.064561	8.8319e-05	0.208862	0.091597	0.013133
973	59	upper face (IV)	0.260415	0.065982	2.66e-05	0.085398	0.088907	0.1751
974	60	upper face (IV)	0.158512	0.06738	0.011518	0.129754	0.086905	0.064226
975	60	upper face (IV)	0.176228	0.066606	0.0046059	0.252796	0.089158	0.0019108
976	60	upper face (IV)	0.195167	0.064745	0.00099217	0.059325	0.086337	0.24641
977	60	upper face (IV)	0.127176	0.06659	0.033812	0.115079	0.086854	0.089961
978	60	upper face (IV)	0.224611	0.066987	0.00043708	0.17155	0.091406	0.034689
979	60	upper face (IV)	0.15731	0.065495	0.0087299	0.017425	0.08541	0.41983
980	60	upper face (IV)	0.14425	0.064309	0.011456	0.166793	0.091297	0.038374
981	60	upper face (IV)	0.246413	0.067249	0.00013059	0.099528	0.088983	0.13742
982	60	upper face (IV)	0.20025	0.064807	0.00071252	0.332501	0.091499	0.00014647
983	60	upper face (IV)	0.192467	0.067038	0.0025237	0.066585	0.087307	0.22528
984	60	upper face (IV)	0.268509	0.066814	2.603e-05	0.169412	0.089879	0.031378
985	60	upper face (IV)	0.247153	0.065066	3.5461e-05	0.231445	0.089698	0.0049592
986	60	upper face (IV)	0.146715	0.064682	0.01134	0.197085	0.089611	0.013583
987	60	upper face (IV)	0.19637	0.067635	0.0023723	0.199828	0.088185	0.010808
988	60	upper face (IV)	0.072832	0.062636	0.12202	0.337416	0.090467	7.4945e-05
989	60	upper face (IV)	0.144297	0.064277	0.01102	0.301595	0.091122	0.00045302
990	60	upper face (IV)	0.067364	0.063379	0.14882	0.449028	0.091956	4.8615e-07
991	60	upper face (IV)	0.198955	0.065602	0.0010399	0.104543	0.088543	0.12199
992	60	upper face (IV)	0.145165	0.065456	0.012246	0.105866	0.088053	0.11646
993	60	upper face (IV)	0.285511	0.066062	4.3217e-06	0.198714	0.087476	0.0093616
994	60	upper face (IV)	0.258456	0.065616	1.7794e-05	1e-06	0.088758	0.5
995	60	upper face (IV)	0.079943	0.061454	0.08936	0.050656	0.088516	0.29037
996	60	upper face (IV)	0.187568	0.065546	0.0019936	0.16513	0.08912	0.032611
997	60	upper face (IV)	0.050215	0.062607	0.21531	0.104644	0.089457	0.12748
998	60	upper face (IV)	0.053611	0.06316	0.20542	0.188586	0.087665	0.014097
999	60	upper face (IV)	0.157036	0.06454	0.0065053	0.234673	0.090473	0.0051666
1000	60	upper face (IV)	0.161493	0.065638	0.0070985	0.21535	0.089393	0.0078932
1001	60	upper face (IV)	0.126141	0.063817	0.023237	0.216202	0.088244	0.0062293
1002	60	upper face (IV)	1e-06	0.063941	0.5	0.169423	0.088652	0.026517
1003	61	upper face (IV)	0.132882	0.063433	0.015464	0.178401	0.092346	0.032246
1004	61	upper face (IV)	0.195729	0.066384	0.0016471	0.151877	0.08917	0.045071
1005	61	upper face (IV)	0.225342	0.068128	0.00062354	0.225284	0.090169	0.0061148
1006	61	upper face (IV)	0.099965	0.063116	0.055942	0.034111	0.087392	0.35183
1007	61	upper face (IV)	0.179023	0.064912	0.0026677	0.050936	0.085619	0.27527
1008	61	upper face (IV)	0.159026	0.064303	0.0060983	0.258673	0.089375	0.0017537
1009	61	upper face (IV)	0.188119	0.064037	0.0011261	0.246987	0.092238	0.0046026
1010	61	upper face (IV)	1e-06	0.061129	0.5	0.251466	0.090609	0.0028912
1011	61	upper face (IV)	0.175733	0.065168	0.0032408	0.361549	0.089842	1.855e-05
1012	61	upper face (IV)	0.128189	0.064823	0.024832	0.057498	0.087295	0.25813
1013	61	upper face (IV)	0.161639	0.064271	0.0045622	0.053342	0.088872	0.28166
1014	61	upper face (IV)	0.210135	0.065912	0.00064709	0.215104	0.089363	0.0079635
1015	61	upper face (IV)	0.141931	0.066129	0.018751	0.109735	0.088967	0.11335
1016	61	upper face (IV)	0.08011	0.06203	0.093428	0.186476	0.08963	0.01876
1017	61	upper face (IV)	0.143596	0.064443	0.010824	0.194026	0.091188	0.019475
1018	61	upper face (IV)	0.102015	0.063956	0.056793	0.327581	0.093273	0.00032473
1019	61	upper face (IV)	0.166848	0.063523	0.0033004	0.383225	0.089535	4.5655e-06
1020	61	upper face (IV)	0.170748	0.064697	0.0037567	0.230107	0.089829	0.0051597
1021	62	upper face (IV)	0.120179	0.06502	0.034289	0.211344	0.090382	0.010312
1022	62	upper face (IV)	0.236777	0.067708	0.00028637	0.133138	0.089805	0.07325
1023	62	upper face (IV)	0.148337	0.06685	0.016289	0.267555	0.090528	0.0015738
1024	62	upper face (IV)	1e-06	0.063501	0.5	0.294992	0.093052	0.001059
1025	62	upper face (IV)	0.104375	0.063673	0.051052	0.182888	0.092349	0.029423
1026	62	upper face (IV)	0.16559	0.06504	0.0048552	0.240814	0.089244	0.0032488
1027	62	upper face (IV)	0.127371	0.06542	0.027004	0.037715	0.086612	0.33402
1028	62	upper face (IV)	0.117111	0.065858	0.043182	1e-06	0.088723	0.5
1029	62	upper face (IV)	0.1592	0.06541	0.0075599	0.242001	0.091362	0.0045613
1030	62	upper face (IV)	0.115506	0.066299	0.04892	0.291372	0.090759	0.00055343
1031	62	upper face (IV)	0.150684	0.065924	0.013115	0.003392	0.087806	0.48532
1032	62	upper face (IV)	1e-06	0.063048	0.5	0.048752	0.087008	0.2903
1033	62	upper face (IV)	0.087886	0.063964	0.088489	0.362561	0.09262	6.1194e-05
1034	63	upper face (IV)	0.106844	0.064193	0.050515	0.068941	0.088054	0.2219
1035	63	upper face (IV)	0.106266	0.063334	0.043917	0.049993	0.087226	0.28652
1036	63	upper face (IV)	0.210473	0.06709	0.00098295	0.136888	0.089547	0.065695
1037	63	upper face (IV)	0.065334	0.065272	0.1742	0.187605	0.089338	0.017833
1038	63	upper face (IV)	0.231948	0.06695	0.00026218	0.306486	0.090378	0.0003234
1039	63	upper face (IV)	0.081342	0.062318	0.090696	0.113993	0.088435	0.10142
1040	63	upper face (IV)	0.126109	0.063466	0.021	0.051144	0.087564	0.28397
1041	63	upper face (IV)	0.055734	0.063757	0.20012	0.2084	0.088863	0.008849
1042	63	upper face (IV)	0.197047	0.064544	0.00087067	1e-06	0.087103	0.5
1043	63	upper face (IV)	0.070289	0.062555	0.12927	1e-06	0.087863	0.5
1044	63	upper face (IV)	0.193584	0.064772	0.0011153	0.297728	0.089425	0.0003531
1045	63	upper face (IV)	0.191812	0.065436	0.0015235	0.058251	0.086009	0.24915
1046	63	upper face (IV)	0.129596	0.063559	0.017307	0.235228	0.089822	0.0040529
1047	63	upper face (IV)	0.086568	0.064709	0.098019	1e-06	0.083648	0.5
1048	63	upper face (IV)	0.011454	0.061564	0.42954	0.361508	0.091088	3.8553e-05
