# Supplementary material for: 3D facial phenotyping by biometric sibling matching used in contemporary genomic methodologies
Source: PLoS Genet. 2021 May 13;17(5):e1009528. doi: 10.1371/journal.pgen.1009528 (PMC8118281; doi:10.1371/journal.pgen.1009528)
Supplement: S4 Table — The column ’Best Trait’ represents the index (1–1,048) of the sib-shared trait in which the lowest meta p-value (’Best P-value’) was found, together with the corresponding segment and quadrant in which the original trait was defined (’Best Segment’ and ’Best Quadrant’). MAF, minor allele frequency; SE, standard error. (XLSX) [file pgen.1009528.s018.xlsx]

## Sheet: S4 Table
S4 Table. Genome-wide association of common variants with sib-shared facial traits in the discovery samples (US, UK) and combined meta-analysis. The column 'Best Trait' represents the index (1 - 1,048) of the sib-shared trait in which the lowest meta p-value ('Best P-value') was found, together with the corresponding segment and quadrant in which the original trait was defined ('Best Segment' and…
											Meta-Analysis (n = 8,246)			US (n = 4,680)				UK (n = 3,566)
Peak Index	SNP	Chromosome	Position (hg19)	Locus	A1	A2	Best Trait	Best Segment	Best Quadrant	Passed study-wide significance threshold	Best P-value	Effect	SE	MAF	P-value	Effect	SE	MAF	P-value	Effect	SE	Candidate gene(s)	Overlap (+/- 500kb) with previous GWAS focusing on quantitative human facial morphology	Candidate gene(s) supported by existing craniofacial literature	Candidate gene(s) implicated in human craniofacial malformations
1	rs4648379	1	3261516	1p36.32	T	C	822	44	nose (II)	No	8.52248e-09	-0.024976	0.00433778	0.274474	6.15269e-07	-0.0284705	0.00570132	0.276248	0.0025641	-0.0201726	0.0066844	PRDM16	Liu et al., 2012; Li and Zhao et al., 2019; White et al., 2021	Shull et al. 2020
2	rs4920524	1	18978372	1p36.13	G	T	559	22	nose (II)	No	2.35883e-08	0.0182331	0.00326561	0.368629	0.00102311	0.0142627	0.00433998	0.384572	2.41875e-06	0.0234149	0.00495801	PAX7	Indencleef et al. 2018; White et al., 2021	Murdoch et al. 2012
3	rs55703910	1	22785206	1p36.12	A	T	756	37	philtrum (I)	No	3.80111e-08	-0.0428086	0.00778359	0.0898218	0.000777636	-0.0403905	0.0120097	0.105657	1.34057e-05	-0.04456	0.0102208	CDC42, EPHB2, WNT4		Jin et al. 2018; Oshima-Nakayama et al. 2016; Risley et al. 2009	Takenouchi-Kosaki syndrome (OMIM 616737)
4	rs75125839	1	23309666	1p36.12	T	A	1015	61	upper face (IV)	No	3.18775e-08	-0.0460682	0.00832938	0.058461	2.59855e-05	-0.0515584	0.012239	0.0607751	0.000281323	-0.0413314	0.0113682	EPHB2, KDM1A		Chong et al. 2016; Risley et al. 2009	Cleft palate, psychomotor retardation, and distinctive facial features (OMIM 616728)
5	rs16835519	1	33966753	1p35.1	G	C	220	5	nose (II)	No	8.58924e-09	0.0242854	0.00421881	0.118126	2.87356e-06	0.0266698	0.00569192	0.130962	0.00067699	0.0213786	0.0062846	ZSCAN20
6	esv2656640	1	38602524	1p34.3	C	T	192	3	outer face (3)	No	4.47633e-08	0.0357767	0.00653939	0.0228622	7.70803e-06	0.0400338	0.00893949	0.0288242	0.0012968	0.0308763	0.00959103
7	rs1021829	1	39591141	1p34.3	G	A	951	58	upper face (IV)	No	3.92352e-08	0.0699021	0.0127228	0.0273632	0.0161215	0.0426417	0.0177151	0.0360348	6.66574e-08	0.0989406	0.0182837	MACF1			Lissencephaly-9 with complex brainstem malformation (OMIM 618325)
8	rs12089978	1	54045180	1p32.3	C	T	841	46	nose (II)	No	3.34429e-08	0.0522927	0.00946922	0.116215	0.000786612	0.0412415	0.0122752	0.103197	4.25873e-06	0.0685334	0.0148808	GLIS1	Pickrell et al., 2016
9	rs12735698	1	61017312	1p32.1	C	G	388	11	nose (II)	Yes	2.90846e-17	0.0242393	0.0028685	0.474673	1.48256e-09	0.0229729	0.00379187	0.475182	3.67978e-09	0.0259337	0.00438601	NFIA	Claes et al., 2018; White et al., 2021	Labonne et al. 2016
10	rs75605095	1	76278594	1p31.1	C	T	539	21	nose (II)	No	2.60251e-08	-0.042925	0.00771163	0.114022	0.00202632	-0.0356979	0.0115547	0.117874	2.63149e-06	-0.0487297	0.0103554	MSH4
11	rs510749	1	112383987	1p13.2	C	G	426	13	lower face (III)	No	3.04061e-08	0.0172126	0.00310748	0.29978	8.1914e-06	0.0176542	0.00395369	0.288603	0.00103842	0.0164989	0.00502612	RAP1A		Tsai et al. 2018
12	rs71070745	1	119097926	1p12	TA	T	590	25	lower face (III)	No	1.61068e-08	-0.020171	0.00357051	0.392989	0.000156384	-0.0178962	0.00472962	0.413545	2.11082e-05	-0.0231854	0.00544443	TBX15	Pickrell et al., 2016; Xiong et al., 2019; White et al., 2021	Dikoglu et al. 2013	Cousin syndrome (OMIM 260660)
13	rs3936018	1	119682370	1p12	C	T	920	56	upper face (IV)	Yes	1.34487e-20	-0.0464506	0.00499221	0.230761	1.74503e-15	-0.0532596	0.00666872	0.239008	5.52573e-07	-0.0377703	0.00752949	TBX15	Pickrell et al., 2016; Claes et al., 2018; White et al., 2021	Dikoglu et al. 2013	Cousin syndrome (OMIM 260660)
14	rs2421492	1	170712490	1q24.2	A	G	348	9	philtrum (I)	No	7.88583e-10	-0.0226563	0.00368563	0.439591	9.19239e-07	-0.0240764	0.00489846	0.446208	0.000203892	-0.0208034	0.00559531	GORAB, PRRX1	White et al., 2021	Al-Bughaili et al. 2017; Dasouki et al. 2013
15	rs1321774	1	177486382	1q25.2	G	A	32	1	full face (1)	No	4.36006e-08	-0.013067	0.00238641	0.203074	0.00578031	-0.00862947	0.00312516	0.201417	1.95567e-07	-0.0192737	0.00369598
16	rs6695444	1	181106776	1q25.3	G	A	609	25	lower face (III)	Yes	6.12378e-11	0.0335273	0.00512596	0.14072	7.07364e-06	0.0304755	0.00677742	0.141494	1.65642e-06	0.0376064	0.00783557
17	rs2759656	1	197352969	1q31.3	A	G	897	53	lower face (III)	Yes	1.83241e-30	0.0544708	0.00474832	0.206049	1.15861e-17	0.055382	0.00644592	0.227699	3.65838e-14	0.0533897	0.00702117	CRB1	Pickrell et al., 2016; Claes et al., 2018; White et al., 2021
18	rs2820454	1	219593410	1q41	A	G	619	26	lower face (III)	No	2.9569e-08	0.0180966	0.00326419	0.464091	3.42163e-07	0.0225244	0.00441125	0.442653	0.00870543	0.0127379	0.0048528	LYPLAL1	Pickrell et al., 2016; Li and Zhao et al., 2019
19	rs2141128	1	236378055	1q42.3	T	C	1030	62	upper face (IV)	No	1.58725e-08	0.0309102	0.00546903	0.118349	0.00121241	0.0227612	0.00702944	0.0898827	6.45939e-07	0.0434078	0.00870528	EDARADD		Goodwin et al. 2014
20	rs3753629	1	237800772	1q43	T	A	1044	63	upper face (IV)	No	3.45913e-09	-0.0228168	0.0038619	0.204116	8.06264e-06	-0.0233176	0.00521791	0.225747	0.000111964	-0.0222101	0.00574285	RYR2
21	rs76453690	2	1722964	2p25.3	G	A	536	20	nose (II)	No	3.46796e-08	-0.0385412	0.00698716	0.151448	0.000317011	-0.0340961	0.00946081	0.1674	2.36015e-05	-0.043875	0.0103634	PXDN
22	rs11887825	2	18246681	2p24.2	T	C	927	56	upper face (IV)	No	4.77158e-08	-0.0270978	0.00496332	0.251553	0.00109522	-0.0217047	0.00664352	0.249353	5.77479e-06	-0.0339104	0.00746676	KCNS3	White et al., 2021
23	rs6725361	2	19278809	2p24.1	A	G	559	22	nose (II)	No	4.33205e-09	-0.0182841	0.00311432	0.466652	1.47593e-08	-0.0229316	0.00404121	0.472098	0.018792	-0.0114879	0.00488698		Cha et al., 2018; White et al., 2021
24	rs219154	2	33216626	2p22.3	T	C	520	17	philtrum (I)	No	3.59924e-08	0.0278733	0.00505916	0.307891	0.00324651	0.020133	0.00683655	0.317723	7.71403e-07	0.0372433	0.00752194	LTBP1		Drews et al. 2008
25	rs6740960	2	42181679	2p21	A	T	49	1	full face (1)	Yes	7.69611e-14	0.0152054	0.00203405	0.490028	1.57616e-06	0.0130504	0.00271385	0.48296	5.52208e-09	0.0179677	0.0030726	PKDCC	Pickrell et al., 2016; Claes et al., 2018; Indencleef et al. 2018; White et al., 2021	Melvin et al. 2013	Rhizomelic limb shortening with dysmorphic features (OMIM 618821)
26	2_42806570_T_TA	2	42806570	2p21	T	TA	47	1	full face (1)	No	2.84783e-08	-0.0118428	0.00213363	0.267362	3.24493e-05	-0.0115892	0.00278602	0.374959	0.000239487	-0.0122024	0.00331803	MTA3
27	rs6710846	2	43622959	2p21	C	T	828	45	nose (II)	No	7.7394e-09	-0.0271158	0.00469616	0.263763	6.76794e-08	-0.0313313	0.00579567	0.262567	0.0174553	-0.0190568	0.00801349	THADA	Indencleef et al. 2018; White et al., 2021
28	rs921119	2	45272812	2p21	C	T	740	34	philtrum (I)	Yes	2.70023e-24	-0.0521885	0.00513164	0.294244	5.93014e-12	-0.0483976	0.00701486	0.297669	7.22838e-14	-0.0565528	0.0075266	SIX2, SIX3	White et al., 2021	Eriksson et al. 2013; Sweat et al. 2020
29	rs4233934	2	65995511	2p14	A	G	707	31	upper face (IV)	Yes	1.13163e-10	-0.0208466	0.00323292	0.380094	2.18758e-09	-0.0259234	0.00432334	0.401995	0.00311031	-0.0144068	0.00486928	MEIS1	White et al., 2021	Marcos et al. 2015
30	rs12470994	2	67674506	2p14	A	C	564	22	nose (II)	No	2.78291e-08	-0.0348324	0.00627094	0.0669092	0.000233638	-0.0294846	0.00800664	0.0697742	1.79559e-05	-0.0433186	0.010086	ETAA1	White et al., 2021
31	rs7586988	2	71833015	2p13.2	A	G	121	2	midface (2)	No	1.76685e-09	-0.0365197	0.00606851	0.0422967	1.89809e-07	-0.0401193	0.00768997	0.0378447	0.00198461	-0.0305776	0.00988025	CYP26B1	White et al., 2021	Okano et al. 2014	Craniosynostosis with radiohumeral fusions and other skeletal and craniofacial anomalies (OMIM 614416)
32	rs2041666	2	72353573	2p13.2	T	G	545	21	nose (II)	No	2.7363e-08	-0.0322748	0.00580741	0.157438	2.31989e-06	-0.0384439	0.00812797	0.16461	0.00186568	-0.025841	0.00830057	CYP26B1		Okano et al. 2014	Craniosynostosis with radiohumeral fusions and other skeletal and craniofacial anomalies (OMIM 614416)
33	rs6739488	2	119190301	2q14.2	A	G	643	28	upper face (IV)	No	1.3431e-08	-0.0196377	0.00345705	0.442414	3.82052e-07	-0.022834	0.00449029	0.428071	0.00569728	-0.0149858	0.00541711		White et al., 2021
34	rs13007696	2	120307794	2q14.2	G	A	354	9	philtrum (I)	No	2.69125e-08	0.0278716	0.00501249	0.152723	0.000431845	0.0248821	0.00706366	0.174986	1.43827e-05	0.0309038	0.00711407	PCDP1
35	rs11294357	2	131676035	2q21.1	C	CA	26	1	full face (1)	No	5.1235e-09	0.0140544	0.00240529	0.203096	7.14962e-05	0.0126018	0.00317016	0.21094	1.46555e-05	0.016025	0.00369245	ARHGEF4
36	rs2129481	2	141039804	2q22.1	C	T	917	55	lower face (III)	No	1.79781e-08	-0.0239303	0.00425018	0.461031	1.56603e-07	-0.0269484	0.00513036	0.499151	0.0224697	-0.0173271	0.0075885	LRP1B
37	rs12616872	2	144502039	2q22.3	A	G	519	17	philtrum (I)	No	3.46096e-08	0.0700093	0.0126912	0.0350593	5.75636e-05	0.0688655	0.0171039	0.0360651	0.000164492	0.0714106	0.0189311	ARHGAP15	Pickrell et al., 2016
38	rs11682379	2	145693921	2q22.3	T	C	951	58	upper face (IV)	No	7.59497e-09	-0.0294926	0.00510499	0.239836	2.72155e-05	-0.0277287	0.00660234	0.243266	6.75785e-05	-0.032115	0.00805012	ZEB2	Pickrell et al., 2016; White et al., 2021	Evans et al. 2019	Mowat-Wilson syndrome (OMIM 235730)
39	rs12616186	2	176446336	2q31.1	A	G	633	27	lower face (III)	No	4.35827e-09	-0.0217507	0.00370541	0.354571	7.34045e-06	-0.0222246	0.00495119	0.333849	0.000156033	-0.0211473	0.00558664		Xiong et al., 2019
40	rs970797	2	177111819	2q31.1	T	G	929	56	upper face (IV)	Yes	5.76412e-24	0.0425976	0.00421932	0.431838	5.94499e-10	0.0348011	0.00560863	0.428632	2.4176e-16	0.0527628	0.00640426		Pickrell et al., 2016; Claes et al., 2018; Cha et al., 2018; White et al., 2021
41	rs1513881	2	177679372	2q31.1	A	G	21	1	full face (1)	No	2.73886e-08	-0.0109376	0.00196813	0.428387	0.00147067	-0.00832165	0.00261482	0.426688	1.63287e-06	-0.0143565	0.00298932		Pickrell et al., 2016; White et al., 2021
42	rs1424534	2	186177109	2q32.1	G	A	134	3	outer face (3)	No	2.90396e-08	-0.0113318	0.00204282	0.495823	1.97927e-05	-0.0115938	0.00271416	0.475527	0.000402268	-0.0109894	0.00310263
43	rs8176501	2	188353663	2q32.1	G	T	722	32	philtrum (I)	No	7.53241e-09	0.0346295	0.00599272	0.32059	0.000148381	0.0300495	0.00791419	0.291761	9.04679e-06	0.0407849	0.00917483	TFPI	White et al., 2021
44	rs7608145	2	199650278	2q33.1	G	A	822	44	nose (II)	Yes	4.57926e-11	-0.0271852	0.00412897	0.358455	1.00152e-06	-0.0263573	0.00538074	0.345987	1.08545e-05	-0.0283709	0.00643929	SATB2	Pickrell et al., 2016; White et al., 2021	Bengani et al. 2017	Glass syndrome (OMIM 612313)
45	rs7559271	2	223068286	2q36.1	G	A	841	46	nose (II)	Yes	6.38633e-26	0.0631286	0.00599599	0.377778	2.17169e-12	0.0561012	0.00796675	0.381672	2.67696e-15	0.0723101	0.00910626	EPHA4, PAX3	Paternoster et al., 2012; Liu et al., 2012; Pickrell et al., 2016; Claes et al., 2018; Li and Zhao et al., 2019; Xiong et al., 2019; White et al., 2021	Agrawal et al. 2014; Wu et al. 2008	Craniofacial-deafness-hand syndrome (OMIM 122880); Waardenburg syndrome (OMIM 193500, #148820)
46	rs730010	2	231178876	2q37.1	G	T	280	7	upper face (IV)	No	3.12206e-08	0.0124306	0.00224604	0.377601	0.00433507	0.00838552	0.00293807	0.391195	2.09942e-07	0.0181186	0.00348401	SP140
47	rs4455306	3	10574692	3p25.3	G	A	889	52	lower face (III)	No	3.71403e-08	-0.0754835	0.0137145	0.0268164	1.56252e-06	-0.0920084	0.0191297	0.0249359	0.00321126	-0.0580086	0.019672	SEC13		Townley et al. 2008
48	rs73067341	3	30510038	3p24.1	G	C	828	45	nose (II)	No	4.6077e-08	-0.0475763	0.00870434	0.0917015	0.00225247	-0.0337041	0.0110234	0.0798153	6.95075e-07	-0.07055	0.0141859	TGFBR2		Iwata et al. 2012
49	rs3792523	3	38144397	3p22.2	T	C	327	7	upper face (IV)	No	2.26891e-08	0.0256095	0.0045812	0.0611869	0.00151073	0.0190274	0.00599381	0.0606188	9.69528e-07	0.034857	0.00710446	DLEC1
50	rs17054293	3	54724560	3p14.3	A	T	913	54	lower face (III)	No	1.88986e-09	0.0251708	0.00419024	0.272708	0.00062869	0.0183687	0.00536897	0.268059	1.00343e-07	0.0357702	0.0067021	CACNA2D3	Pickrell et al., 2016; Li and Zhao et al., 2019; White et al., 2021
51	rs2321505	3	71224244	3p13	T	C	372	10	nose (II)	No	9.27482e-10	0.0244732	0.00399797	0.358833	3.28416e-07	0.0278548	0.00544542	0.389412	0.000498953	0.020519	0.0058885	FOXP1	Pickrell et al., 2016; White et al., 2021	Cesario et al. 2016
52	rs7616034	3	71951781	3p13	C	T	608	25	lower face (III)	No	4.54334e-08	0.0212182	0.00388021	0.259722	0.000751532	0.0175925	0.00521679	0.247056	9.7752e-06	0.0257078	0.00580513	FOXP1		Cesario et al. 2016
53	rs9882146	3	86942623	3p12.1	A	C	350	9	philtrum (I)	No	4.19176e-08	-0.0205256	0.00374378	0.331427	6.22613e-05	-0.0204771	0.00510937	0.35083	0.000186024	-0.0205817	0.00550134	VGLL3	White et al., 2021
54	rs9834265	3	88338590	3p11.1	G	A	804	43	nose (II)	No	4.46202e-08	0.0298302	0.00545191	0.431639	5.07095e-07	0.0378747	0.00752713	0.446424	0.00808928	0.0209528	0.00790723			Xavier et al. 2016
55	rs73137393	3	89471701	3p11.1	C	T	422	12	lower face (III)	No	4.48914e-08	0.0185116	0.00338394	0.237486	0.00126529	0.0169339	0.00524961	0.24711	9.45904e-06	0.0196333	0.00442626	EPHA3		Xavier et al. 2016
56	rs77226851	3	99673834	3q12.1	G	C	119	2	midface (2)	No	8.12939e-10	0.0286122	0.00465817	0.0648822	1.22714e-05	0.0283725	0.00648156	0.0722113	1.68227e-05	0.0288683	0.00669912	CMSS1, FILIP1L, COL8A1	Xiong et al., 2019; White et al., 2021
57	rs2977562	3	128106267	3q21.3	G	A	528	18	philtrum (I)	Yes	3.15446e-17	-0.0408777	0.00484293	0.249177	3.32782e-10	-0.0405124	0.00643394	0.256483	2.03548e-08	-0.0413553	0.00735622	EEFSEC	Claes et al., 2018; White et al., 2021
58	rs146463893	3	137915765	3q22.3	A	G	961	59	upper face (IV)	No	2.93481e-08	0.0958416	0.0172835	0.019452	3.87006e-05	0.10773	0.0261395	0.0228126	0.000173225	0.0866067	0.0230382	ARMC8
59	rs72977066	3	140430863	3q23	G	A	393	11	nose (II)	No	9.43367e-09	-0.0256851	0.00447428	0.11743	4.46799e-06	-0.0276234	0.00601316	0.121059	0.000514635	-0.0232807	0.00669714	TRIM42
60	rs9809940	3	149395781	3q25.1	T	C	568	22	nose (II)	No	4.36577e-08	0.0218958	0.00399896	0.241228	8.14862e-07	0.0256917	0.00520091	0.230263	0.0087545	0.0164063	0.00625451	WWTR1
61	rs1979578	3	157507156	3q25.32	A	G	784	41	nose (II)	No	2.57658e-09	0.0355371	0.00596607	0.43781	0.000260718	0.0292817	0.00801289	0.432284	1.30679e-06	0.0433188	0.00893718		Pickrell et al., 2016; White et al., 2021
62	rs142433965	3	184335364	3q27.1	AAAG	A	117	2	midface (2)	Yes	3.14883e-13	-0.0179089	0.00245735	0.475018	3.86589e-09	-0.0193388	0.00327655	0.490923	1.5663e-05	-0.0160706	0.00371505	DVL3	Pickrell et al., 2016; Claes et al., 2018; White et al., 2021		Robinow syndrome (OMIM 180700)
63	rs11706388	3	194269191	3q29	A	G	851	48	lower face (III)	No	3.83603e-08	-0.0283636	0.00515868	0.355822	0.00201302	-0.0219107	0.00708739	0.318514	2.30328e-06	-0.0356342	0.00752303
64	rs78199530	3	195532790	3q29	C	T	545	21	nose (II)	No	9.37756e-09	0.0294563	0.00513031	0.204154	3.1857e-06	0.0328907	0.00705178	0.21589	0.000626769	0.0255946	0.00747765	TFRC		Lei et al. 2016
65	rs6852205	4	4824151	4p16.2	T	C	806	43	nose (II)	Yes	8.02322e-12	-0.0431721	0.00631343	0.227444	0.000186616	-0.0309035	0.0082639	0.227089	7.61682e-10	-0.0603713	0.00978458	MSX1	Indencleef et al. 2018; White et al., 2021	Mitsui et al. 2016	Orofacial cleft 5 (OMIM 608874); Tooth agenesis, selective, 1, with or without orofacial cleft (OMIM 106600); Witkop syndrome (OMIM 189500)
66	rs66600903	4	74244522	4q13.3	G	A	661	29	upper face (IV)	No	2.38406e-08	0.0250824	0.00449382	0.157992	0.00258196	0.0176085	0.00583989	0.163159	3.45127e-07	0.035933	0.00703653	ALB
67	rs28897130	4	86608998	4q21.23	C	T	378	11	nose (II)	No	1.67777e-08	0.0203864	0.00361312	0.236531	3.04996e-06	0.0225286	0.00481955	0.231825	0.00124677	0.0176374	0.00545953	ARHGAP24
68	rs991183	4	124173635	4q28.1	A	G	757	37	philtrum (I)	No	4.9234e-08	-0.031659	0.00580467	0.182013	4.06051e-08	-0.0425927	0.00774785	0.180034	0.0438501	-0.0176699	0.00876378	FGF2, SPRY1		Sagomonyants et al. 2014; Yang et al. 2010
69	rs6852838	4	126935475	4q28.1	G	A	855	48	lower face (III)	No	2.02095e-09	0.0274744	0.00458204	0.195372	1.74996e-07	0.0331839	0.00634227	0.218952	0.00136199	0.0212406	0.00662707	FAT4	Pickrell et al., 2016; White et al., 2021	Crespo-Enriquez et al. 2019
70	rs5861798	4	127822829	4q28.1	T	TA	860	49	lower face (III)	Yes	9.13338e-12	0.0289479	0.00424485	0.353521	1.39844e-05	0.0242368	0.00557322	0.3668	6.63157e-08	0.0354569	0.00655084	INTU	Xiong et al., 2019; White et al., 2021		Orofaciodigital syndrome XVII (OMIM 617926)
71	rs3844179	4	141820214	4q31.21	G	A	903	53	lower face (III)	No	4.40705e-08	0.0225012	0.00411078	0.422871	0.000207737	0.0191678	0.00516326	0.398644	3.25395e-05	0.0282722	0.00679369	RNF150
72	rs9995821	4	154828366	4q31.3	C	T	522	17	philtrum (I)	Yes	3.22558e-24	0.0604461	0.00595374	0.194979	2.56849e-16	0.0648664	0.00788942	0.17751	1.95608e-09	0.0545988	0.00907404		Adhikari et al., 2016; Claes et al., 2018; Xiong et al., 2019; White et al., 2021
73	rs34387386	4	163242477	4q32.2	A	G	4	1	full face (1)	No	4.85598e-08	0.0119796	0.00219547	0.385497	1.91327e-05	0.0117116	0.00273641	0.399833	0.000713887	0.0124637	0.00367811
74	rs149224260	4	169518074	4q32.3	A	ATAGCACTTTTACCCT	903	53	lower face (III)	No	7.69703e-10	-0.0389218	0.00632767	0.111673	8.71335e-06	-0.0374279	0.00840685	0.117	2.16512e-05	-0.0408744	0.00961088	PALLD	White et al., 2021
75	rs4695846	4	174456858	4q34.1	A	G	913	54	lower face (III)	No	6.49462e-09	-0.0223945	0.0038588	0.3736	7.03284e-06	-0.0223383	0.00496647	0.388358	0.000248531	-0.0224802	0.00612958	HAND2	Pickrell et al., 2016; White et al., 2021	Xiong et al. 2009
76	rs60975547	4	175075289	4q34.1	C	T	902	53	lower face (III)	Yes	9.67851e-13	-0.032989	0.00462355	0.238535	5.58165e-06	-0.0288478	0.00634418	0.244693	2.583e-08	-0.0376802	0.00675225	HAND2, HPGD	Pickrell et al., 2016; White et al., 2021	Xiong et al. 2009	Digital clubbing, isolated congenital (OMIM 119900); Hypertrophic osteoarthropathy (OMIM 259100)
77	rs17537048	5	1901205	5p15.33	G	A	804	43	nose (II)	No	5.04765e-10	-0.0429576	0.00690902	0.218172	4.58193e-06	-0.039429	0.00859262	0.179955	2.19167e-05	-0.0494117	0.0116208
78	rs76573193	5	10817320	5p15.2	G	A	183	3	outer face (3)	No	9.81244e-09	-0.0237446	0.00414107	0.0647124	0.00049018	-0.0188257	0.00539634	0.0659683	1.94092e-06	-0.0307904	0.00645843	DAP
79	rs4866909	5	44580193	5p12	C	A	486	15	upper face (IV)	Yes	3.82559e-13	-0.0169612	0.00233574	0.425918	0.000216184	-0.011533	0.00311514	0.443471	1.40874e-11	-0.023932	0.00353012	FGF10	White et al., 2021	Prochazkova et al. 2018
80	rs62369904	5	45092933	5p12	T	A	833	45	nose (II)	No	2.97744e-09	-0.0301599	0.00508355	0.221898	8.18292e-05	-0.0255456	0.00647954	0.195739	4.81618e-06	-0.0375471	0.00819847	HCN1
81	rs116813256	5	87031411	5q14.3	A	G	788	42	nose (II)	No	4.28643e-08	-0.0871559	0.0159084	0.0289006	0.0131993	-0.0645627	0.0260332	0.0382009	5.83292e-07	-0.100621	0.0200973
82	rs77928091	5	92614724	5q15	T	C	425	12	lower face (III)	No	4.83612e-09	-0.0431932	0.00738002	0.0362301	7.95822e-05	-0.0454338	0.0115034	0.0593561	1.55689e-05	-0.0416258	0.00962092
83	rs73789544	5	111176036	5q22.1	A	G	1039	63	upper face (IV)	No	2.45657e-08	0.0510355	0.00915219	0.0280546	5.25663e-05	0.0527357	0.0130285	0.0321449	0.000125218	0.0493792	0.0128594	NREP
84	rs76770688	5	112985673	5q22.2	G	A	209	4	philtrum (I)	No	3.05206e-09	-0.0182118	0.00307177	0.440541	2.87963e-06	-0.0189987	0.00405514	0.459532	0.000270838	-0.0171525	0.00470527		Howe et al., 2018; White et al., 2021
85	rs10078631	5	128108183	5q23.3	G	A	208	4	philtrum (I)	No	6.42718e-10	-0.0196068	0.00317284	0.33039	4.25733e-06	-0.0198962	0.0043216	0.34325	3.82112e-05	-0.0192685	0.00467314	SLC27A6	White et al., 2021
86	rs256240	5	132949084	5q31.1	G	A	487	15	upper face (IV)	No	5.02586e-09	0.0149102	0.00255036	0.291902	3.23355e-05	0.0139542	0.00335399	0.294605	3.70055e-05	0.0162206	0.00392688	FSTL4
87	rs413317	5	151337439	5q33.1	A	G	368	10	nose (II)	No	2.1539e-09	0.0226119	0.00377762	0.440696	7.10234e-06	0.0228715	0.005087	0.42535	7.89463e-05	0.0222927	0.0056405	GLRA1
88	rs6555969	5	171128464	5q35.1	T	C	924	56	upper face (IV)	No	1.29488e-08	-0.0261872	0.00460496	0.318681	1.89343e-05	-0.0257475	0.0060132	0.322489	0.000183993	-0.0268108	0.00716093	FGF18	Liu et al., 2012; White et al., 2021	Charoenlarp et al. 2017
89	rs761096	6	2449123	6p25.2	A	C	232	5	nose (II)	No	1.85562e-09	0.0167089	0.0027802	0.433436	8.65886e-06	0.0166591	0.00374087	0.434379	5.55588e-05	0.0167703	0.0041553		White et al., 2021
90	rs197969	6	23585283	6p22.3	T	G	823	44	nose (II)	No	2.40866e-09	0.0239387	0.00401149	0.420977	9.84223e-07	0.0250308	0.0051061	0.443824	0.000632536	0.0221779	0.00648373		White et al., 2021
91	rs116525712	6	32644953	6p21.32	T	A	869	50	lower face (III)	No	9.39819e-09	0.0297122	0.00517521	0.331199	3.61511e-06	0.0278536	0.00600299	0.163196	0.000603978	0.0350916	0.0102129		White et al., 2021
92	rs2092524	6	39529692	6p21.2	A	G	788	42	nose (II)	Yes	1.10315e-14	-0.0395858	0.00512321	0.362817	4.19323e-06	-0.0312978	0.00679346	0.339456	1.07583e-10	-0.0505153	0.00780126	KIF6	Xiong et al., 2019; White et al., 2021
93	rs9463011	6	44677138	6p21.1	A	G	782	40	nose (II)	Yes	3.56682e-15	0.0496551	0.00630999	0.355411	2.86766e-09	0.0483401	0.00812317	0.35661	2.6771e-07	0.0516558	0.0100197	RUNX2	Adhikari et al., 2016; Pickrell et al., 2016; Claes et al., 2018; Li and Zhao et al., 2019; White et al., 2021	Iyyanar et al. 2019	Cleidocranial dysplasia (OMIM 119600); Metaphyseal dysplasia with maxillary hypoplasia with or without brachydactyly (OMIM 156510)
94	rs116374860	6	49202572	6p12.3	A	G	283	7	upper face (IV)	No	3.7252e-08	0.0379061	0.00688775	0.0245902	0.000290446	0.0329777	0.00909368	0.0269657	2.48248e-05	0.0445383	0.0105491
95	rs9381923	6	50985886	6p12.3	T	C	835	45	nose (II)	No	3.37277e-10	-0.0295243	0.00470087	0.255287	3.5432e-07	-0.0309542	0.00607016	0.257861	0.000231936	-0.0273818	0.00743025	TFAP2B	White et al., 2021	Nyboe et al. 2018	Char syndrome (OMIM 169100)
96	rs12207763	6	74710860	6q13	A	G	757	37	philtrum (I)	No	4.55232e-08	0.0541549	0.00990402	0.0512126	4.68105e-07	0.0678075	0.0134374	0.0597206	0.00970856	0.0379175	0.0146543
97	rs4329085	6	85540445	6q14.3	A	C	247	6	lower face (III)	No	2.23534e-08	-0.0226545	0.00405072	0.0957834	0.00220022	-0.016268	0.00531028	0.125115	5.03429e-07	-0.0315423	0.00626439	TBX18	White et al., 2021
98	rs17449571	6	87789164	6q14.3	G	A	1000	60	upper face (IV)	No	4.01539e-08	-0.0257499	0.00469018	0.125054	0.000186798	-0.023834	0.00637396	0.119522	5.35925e-05	-0.0280123	0.00692625	CGA
99	rs114624515	6	127137608	6q22.33	T	C	347	9	philtrum (I)	Yes	1.27048e-11	0.0246763	0.00364389	0.484945	3.26508e-06	0.0237708	0.00510141	0.496608	9.02594e-07	0.0256195	0.00520668		White et al., 2021
100	rs12191569	6	130208485	6q22.33	C	A	159	3	outer face (3)	No	4.20506e-10	0.012731	0.0020382	0.463007	1.87581e-05	0.0112358	0.00262294	0.459444	3.69402e-06	0.01501	0.00323822	TMEM244
101	rs569833	6	133527935	6q23.2	T	C	920	56	upper face (IV)	Yes	1.65101e-13	0.0360405	0.00488725	0.250325	1.40663e-08	0.0363483	0.00639621	0.244587	2.69723e-06	0.0356086	0.00757577	EYA4	Claes et al., 2018; White et al., 2021	Gana et al. 2019
102	rs2018447	6	136271577	6q23.3	A	C	25	1	full face (1)	No	2.23226e-09	0.0115198	0.00192641	0.368037	2.53322e-07	0.0137003	0.00265356	0.374193	0.00118479	0.00909005	0.00280113	AHI1	White et al., 2021	Lancaster et al. 2011
103	rs73776960	6	138761700	6q23.3	T	C	524	18	philtrum (I)	No	4.21481e-08	0.0680703	0.012418	0.0374373	0.00524751	0.0474815	0.016998	0.0317169	4.91349e-07	0.0916361	0.0181854	NHSL1
104	rs2819066	6	156809036	6q25.3	C	A	290	7	upper face (IV)	No	4.46483e-08	0.0141562	0.0025873	0.250462	3.6312e-06	0.0157464	0.00339547	0.241447	0.00278886	0.0119546	0.00399526	ARID1B			Coffin-Siris syndrome 1 (OMIM 135900)
105	rs212672	7	18797190	7p21.1	A	T	754	37	philtrum (I)	No	6.55248e-10	0.0323458	0.00523689	0.253691	1.4379e-08	0.0392751	0.00691544	0.240428	0.00410266	0.0230295	0.00801857	TWIST1	White et al., 2021	Lonsdale et al. 2019	Craniosynostosis 1 (OMIM 123100); Robinow-Sorauf syndrome (OMIM 180750); Saethre-Chotzen syndrome with or without eyelid anomalies (OMIM 101400); Sweeney-Cox syndrome (OMIM 617746)
106	rs62449865	7	28501844	7p15.1	G	A	685	30	upper face (IV)	No	4.04053e-08	-0.0318807	0.00580803	0.0562077	1.8032e-06	-0.0384052	0.00803332	0.0719217	0.00328045	-0.0247351	0.00840699	CREB5
107	rs6953710	7	30211788	7p14.3	T	C	1036	63	upper face (IV)	No	2.20191e-08	-0.0178464	0.00318951	0.440436	5.7296e-06	-0.0189504	0.00417264	0.42517	0.000997596	-0.0162947	0.00494682	MTURN
108	rs1919786	7	33166801	7p14.3	A	C	192	3	outer face (3)	No	2.61671e-08	-0.0137578	0.00247206	0.23105	1.236e-05	-0.0142249	0.00325042	0.232622	0.000577353	-0.013117	0.00380728	BBS9
109	rs2108166	7	42125871	7p14.1	C	T	807	43	nose (II)	Yes	5.70897e-13	-0.0480782	0.00667081	0.19319	3.13084e-08	-0.0491136	0.00885901	0.190476	4.19582e-06	-0.0467225	0.0101376	GLI3	Adhikari et al., 2016; White et al., 2021	Marañón-Vásquez et al. 2019
110	rs3110832	7	66654697	7q11.21	G	T	90	2	midface (2)	No	3.1147e-08	-0.0153548	0.00277419	0.251726	0.000194125	-0.0130901	0.00350985	0.261037	2.48154e-05	-0.0191248	0.00452862	TYW1
111	rs4401719	7	73300177	7q11.23	T	C	541	21	nose (II)	No	4.50151e-08	0.0303402	0.00554671	0.382657	0.000514231	0.0262805	0.00755636	0.34203	1.80386e-05	0.0350834	0.00816772	ELN, FZD9		Fusco et al. 2014; Sbruzzi et al. 2010
112	rs3973178	7	75747226	7q11.23	C	G	908	54	lower face (III)	No	2.98288e-08	0.0390639	0.00704813	0.0543578	4.50023e-07	0.0530195	0.0104903	0.0576481	0.0037751	0.0275803	0.00951593	HSPB1		Middleton et al. 2013
113	rs62470051	7	96150233	7q21.3	G	A	906	54	lower face (III)	Yes	9.83227e-32	0.0454384	0.00387633	0.261134	2.4533e-11	0.038115	0.00569451	0.267015	2.57376e-22	0.051762	0.00529157	DLX5, DLX6	Pickrell et al., 2016; Claes et al., 2018; White et al., 2021	Proudfoot et al. 2016; Rattanasopha et al. 2014
114	rs35422294	7	101132338	7q22.1	A	G	821	44	nose (II)	No	1.40656e-09	-0.0253973	0.00419462	0.324793	2.84003e-05	-0.0232471	0.00554771	0.311907	1.06336e-05	-0.0282673	0.00640933
115	rs113832531	7	104304030	7q22.2	C	T	490	15	upper face (IV)	No	7.28346e-09	-0.0511738	0.00884709	0.0162859	0.00013706	-0.0495316	0.0129774	0.020507	1.4021e-05	-0.0525997	0.0120928	LHFPL3
116	rs36009034	7	120856326	7q31.31	C	CA	919	55	lower face (III)	Yes	1.09668e-10	0.027448	0.00425353	0.40275	9.36652e-06	0.0248623	0.00560423	0.406648	2.22788e-06	0.0309616	0.00653278	WNT16	White et al., 2021	Jiang et al. 2014
117	rs798680	7	121989722	7q31.32	C	T	832	45	nose (II)	Yes	2.77853e-12	-0.0327241	0.00468256	0.257592	9.50804e-08	-0.0316041	0.00591348	0.285492	6.58231e-06	-0.0346068	0.00766728	CADPS2, FEZF1	White et al., 2021
118	rs148876392	8	2168482	8p23.3	A	G	752	36	philtrum (I)	No	2.65069e-08	-0.0622987	0.0111986	0.0596289	4.15215e-05	-0.0628648	0.0153217	0.0604117	0.000174779	-0.0616494	0.0164085
119	rs60051582	8	8249544	8p23.1	G	A	349	9	philtrum (I)	No	2.9136e-09	-0.0334054	0.00562722	0.113308	1.01137e-06	-0.035919	0.00733611	0.11763	0.000683975	-0.0298124	0.00877089	SGK223	White et al., 2021
120	rs2929451	8	9085295	8p23.1	A	T	399	11	nose (II)	No	1.63948e-10	0.0186627	0.00291978	0.492722	6.57136e-05	0.015185	0.00380097	0.479882	2.21977e-07	0.0236688	0.00456039	RP11-10A14.4	Pickrell et al., 2016; White et al., 2021
121	rs522483	8	9812969	8p23.1	C	G	752	36	philtrum (I)	No	2.7794e-09	-0.0310873	0.00522993	0.448414	0.00010332	-0.0281504	0.00724378	0.436655	5.92728e-06	-0.0342852	0.00755874	MSRA	Pickrell et al., 2016; White et al., 2021
122	rs7823651	8	11447679	8p23.1	G	C	976	60	upper face (IV)	No	2.11796e-08	0.017792	0.00317597	0.417522	3.69029e-05	0.0180624	0.0043727	0.417483	0.000156118	0.0174902	0.00462055	GATA4		Guo et al. 2018
123	rs112623590	8	13236028	8p22	C	T	780	40	nose (II)	No	1.84e-08	0.0937079	0.016655	0.0312769	1.72578e-05	0.0965705	0.0224468	0.0335768	0.000286374	0.0902016	0.0248425	DLC1	Pickrell et al., 2016
124	rs10503907	8	32172010	8p12	G	A	628	27	lower face (III)	No	2.05686e-08	0.0194523	0.00346919	0.324859	0.000142358	0.0194678	0.00511322	0.326136	3.9366e-05	0.019439	0.00472241	NRG1	Pickrell et al., 2016
125	rs72639047	8	49415598	8q11.21	A	G	1044	63	upper face (IV)	No	1.16252e-08	0.0265021	0.00464531	0.133611	5.0709e-07	0.0307253	0.00610737	0.130932	0.00383048	0.0207053	0.00715529		White et al., 2021
126	rs7006620	8	60161232	8q12.1	T	C	24	1	full face (1)	No	4.85418e-09	-0.0304755	0.00520762	0.036768	6.98616e-06	-0.0310516	0.00690109	0.0317414	0.000184088	-0.0297136	0.00793634	TOX
127	rs1399605	8	78307609	8q21.12	T	C	676	30	upper face (IV)	No	3.39947e-08	0.0150187	0.00272103	0.495065	0.000238233	0.0134557	0.00365899	0.474852	3.18353e-05	0.0169525	0.00406996		White et al., 2021
128	rs13439375	8	88759846	8q21.3	G	C	995	60	upper face (IV)	No	3.89278e-08	0.01991	0.00362287	0.214861	1.61125e-06	0.0225614	0.00469717	0.221769	0.00492155	0.0160166	0.00569198	CNBD1	Xiong et al., 2019
129	rs61304858	8	100591924	8q22.2	CCTTT	C	271	6	lower face (III)	No	1.24219e-09	-0.0202747	0.00333756	0.163732	3.43873e-08	-0.0245158	0.00443579	0.157579	0.00364678	-0.0147407	0.00506698	OSR2, VPS13B	White et al., 2021	Fu et al. 2017	Cohen syndrome (OMIM 216550)
130	rs61235542	8	109519723	8q23.1	T	G	229	5	nose (II)	Yes	3.75226e-11	-0.0191698	0.00289857	0.377128	0.000422617	-0.0132483	0.00375499	0.378606	1.04446e-09	-0.0279008	0.00455956	RSPO2	White et al., 2021	Jin et al. 2011
131	rs71287295	8	116745990	8q23.3	C	CT	537	20	nose (II)	No	3.68838e-08	0.0322651	0.00586089	0.227843	1.93851e-05	0.0319245	0.00746544	0.270494	0.000531744	0.0328122	0.00946207	TRPS1	White et al., 2021	Cho et al. 2019
132	rs4876648	8	117466158	8q23.3	A	T	224	5	nose (II)	No	3.20742e-08	0.019191	0.00347052	0.208651	7.45327e-05	0.0176814	0.00445932	0.197911	0.000101319	0.0215098	0.00552682	RAD21, TRPS1		Cho et al. 2019; Gudmundsson et al. 2019	Cornelia de Lange syndrome 4 (OMIM 614701)
133	rs147936453	8	120535894	8q24.12	T	C	1002	60	upper face (IV)	No	4.44005e-08	0.0403059	0.00736532	0.0460073	3.32627e-05	0.0430875	0.0103719	0.0440791	0.000345018	0.0374763	0.0104609	COLEC10		Munye et al. 2017	3MC syndrome 3 (OMIM 248340)
134	rs13276597	8	130106154	8q24.21	C	G	397	11	nose (II)	No	4.60905e-08	0.0175582	0.0032124	0.295148	0.00015447	0.0156098	0.00412201	0.274908	6.12335e-05	0.0205722	0.00512659		White et al., 2021
135	rs12114519	8	143118039	8q24.3	A	G	522	17	philtrum (I)	No	2.04723e-08	-0.0520656	0.00928424	0.0828947	2.43826e-05	-0.052716	0.0124752	0.0719873	0.000229789	-0.0512583	0.0138998
136	rs10962473	9	16524830	9p22.3	C	G	40	1	full face (1)	No	3.53996e-08	-0.0114517	0.00207744	0.288564	1.96428e-05	-0.0118347	0.00276934	0.310711	0.000492194	-0.0109588	0.00314165	BNC2	Pickrell et al., 2016; White et al., 2021
137	rs17262780	9	20304873	9p21.3	T	G	702	30	upper face (IV)	No	2.91695e-08	-0.0161798	0.00291719	0.368136	1.97655e-05	-0.0173566	0.00406262	0.36734	0.000374429	-0.0149271	0.00419146
138	rs4275276	9	94662604	9q22.31	G	A	763	38	philtrum (I)	No	2.39137e-08	0.0270468	0.00484623	0.268323	1.07202e-05	0.0295809	0.00671193	0.280601	0.000532023	0.0242869	0.00700463	ROR2	Pickrell et al., 2016; Xiong et al., 2019; White et al., 2021	Weissenböck et al. 2019
139	rs113771540	9	100621001	9q22.33	G	GC	548	21	nose (II)	No	4.29201e-08	-0.0266574	0.00486591	0.382982	0.00155557	-0.0203845	0.0064374	0.269073	2.55338e-06	-0.0350188	0.00743218	FOXE1		Imani et al. 2019	Bamforth-Lazarus syndrome (OMIM 241850)
140	rs1958943	9	111379330	9q31.3	T	C	941	58	upper face (IV)	Yes	1.80762e-12	-0.0338739	0.00480577	0.283659	7.87371e-07	-0.030875	0.00624342	0.281127	3.9947e-07	-0.038234	0.00752827		White et al., 2021
141	rs11318473	9	114736266	9q31.3	C	CT	381	11	nose (II)	No	4.46117e-08	-0.020928	0.00382487	0.173734	5.46589e-05	-0.0215001	0.00532361	0.178561	0.000223428	-0.0203175	0.00549903
142	rs1876475	9	119253472	9q33.1	A	T	963	59	upper face (IV)	No	6.87935e-09	-0.0256391	0.00442524	0.396102	0.000156159	-0.0222295	0.00587432	0.407293	7.87219e-06	-0.0301129	0.00672882	ASTN2
143	rs7043021	9	125122032	9q33.2	A	G	93	2	midface (2)	No	5.76566e-09	0.0435418	0.00747702	0.0277951	0.000132437	0.043565	0.011385	0.0316723	1.16797e-05	0.0435242	0.009915	LHX6		Cesario et al. 2015
144	rs3025336	9	136469322	9q34.2	G	T	15	1	full face (1)	No	2.45206e-08	0.0241337	0.00432764	0.050829	1.13506e-06	0.0271654	0.00557443	0.0476725	0.00446361	0.0195347	0.00686584	MYMK			Carey-Fineman-Ziter syndrome (OMIM 254940)
145	rs7094296	10	15537958	10p13	C	T	912	54	lower face (III)	No	3.83236e-08	0.0239196	0.00435027	0.26178	8.54e-06	0.0247249	0.00554807	0.28763	0.0012535	0.0226341	0.00700946	ITGA8		Talbot et al. 2016
146	rs2383991	10	33806694	10p11.22	C	T	950	58	upper face (IV)	No	4.86757e-08	-0.0242359	0.00444199	0.425856	3.4442e-05	-0.0247234	0.00596308	0.427157	0.000392043	-0.0236281	0.00665807
147	rs7910087	10	77209145	10q22.2	T	C	42	1	full face (1)	No	2.58625e-08	0.0108429	0.00194759	0.448951	0.00040241	0.00945289	0.00266931	0.439726	1.32168e-05	0.0124253	0.00284797	KAT6B		Marangi et al. 2018	Genitopatellar syndrome (OMIM 606170)
148	rs1907342	10	78163768	10q22.3	G	A	356	9	philtrum (I)	No	5.64362e-10	0.0320232	0.00516497	0.167892	0.000177004	0.0260431	0.00693863	0.152928	3.55915e-07	0.0394544	0.00773479	C10orf11	Pickrell et al., 2016; White et al., 2021
149	rs72821829	10	84649426	10q23.1	T	A	891	52	lower face (III)	No	8.42526e-09	-0.0586695	0.0101862	0.0419996	7.17732e-08	-0.0786939	0.0145853	0.044812	0.00541944	-0.0396034	0.014232	NRG3
150	rs7915785	10	107282991	10q25.1	G	A	902	53	lower face (III)	No	3.58937e-08	-0.0359846	0.00653084	0.100868	2.40198e-08	-0.0498564	0.00891889	0.102111	0.0375793	-0.0199482	0.00958955
151	rs1961513	10	114371649	10q25.2	T	C	253	6	lower face (III)	No	3.59061e-08	0.0158746	0.00288112	0.253939	3.30482e-06	0.0176298	0.00378593	0.2317	0.00245771	0.0134594	0.00444108	TCF7L2		Shu et al. 2018
152	rs242983	10	119276361	10q26.11	A	G	31	1	full face (1)	No	8.81108e-09	0.0163753	0.00284682	0.133312	4.54507e-07	0.0189097	0.00374315	0.116938	0.00328474	0.0128981	0.0043845	EMX2, VAX1	Endo et al., 2018; White et al., 2021	Geoghegan et al. 2017; Rege et al. 2016
153	rs853586	10	119880694	10q26.11	C	T	676	30	upper face (IV)	No	3.66671e-08	-0.0161608	0.00293502	0.407774	4.84335e-05	-0.0167584	0.00411998	0.394594	0.000204809	-0.0155451	0.00418222	EMX2	White et al., 2021	Rege et al. 2016
154	rs113811974	11	2297099	11p15.5	C	CCTCA	720	32	philtrum (I)	No	1.09092e-08	-0.0333685	0.00583778	0.343105	2.8889e-05	-0.0322566	0.00770519	0.341505	9.87499e-05	-0.0348667	0.00894446	H19, TNNI2, TNNT3	White et al., 2021	Gao et al. 2017; Toydemir et al. 2009	Arthrogryposis, distal, type 2B1 (OMIM 601680); Arthrogryposis, distal, type 2B2 (OMIM 618435)
155	rs4400787	11	3165804	11p15.4	A	G	722	32	philtrum (I)	No	4.42349e-08	0.0402958	0.00736258	0.173381	3.66244e-06	0.046281	0.00998413	0.174578	0.00236655	0.0331612	0.0109007	CDKN1C	White et al., 2021		Beckwith-Wiedemann syndrome (OMIM 130650)
156	rs12419463	11	7096503	11p15.4	A	G	210	4	philtrum (I)	No	4.47006e-08	0.0490912	0.00897266	0.0322892	0.00153231	0.0375955	0.0118584	0.0282224	2.7126e-06	0.0644873	0.0137235	DCHS1			Van Maldergem syndrome 1 (OMIM 601390)
157	rs79506407	11	17007965	11p15.1	A	G	450	14	upper face (IV)	No	2.70084e-08	0.0708948	0.0127513	0.0192577	0.000328016	0.0612429	0.0170286	0.0135555	1.56543e-05	0.0832156	0.0192394	PLEKHA7
158	rs1454072	11	44391631	11p11.2	T	A	712	31	upper face (IV)	Yes	1.67257e-11	0.0246093	0.00365552	0.360484	7.1647e-05	0.0199105	0.0050076	0.339393	2.26616e-08	0.0299698	0.00534861	ALX4, EXT2	White et al., 2021	Lee et al. 2019	Craniosynostosis 5 (OMIM 615529); Frontonasal dysplasia 2 (OMIM 613451); Parietal foramina 2 (OMIM 609597); Seizures, scoliosis, and macrocephaly syndrome (OMIM 616682)
159	rs10792885	11	86641873	11q14.2	T	C	753	37	philtrum (I)	No	9.99216e-09	-0.0293842	0.00512735	0.271482	8.14169e-06	-0.0303836	0.00680242	0.264148	0.000325761	-0.0280693	0.00780233	PRSS23
160	rs10892003	11	116507479	11q23.3	G	A	772	39	philtrum (I)	No	1.3395e-08	-0.0321241	0.0056547	0.387812	2.42402e-06	-0.033628	0.00712201	0.384154	0.00150333	-0.0295589	0.00930125
161	rs12798437	11	121905056	11q24.1	A	G	194	3	outer face (3)	No	2.64306e-09	-0.0152167	0.00255641	0.206447	2.25063e-06	-0.0161094	0.0034017	0.20217	0.000289746	-0.0140583	0.00387498		Qiao et al. 2018
162	rs12369144	12	28494042	12p11.22	T	C	796	42	nose (II)	Yes	4.62385e-11	0.0364555	0.00553818	0.267781	5.7409e-06	0.0335724	0.00739283	0.292559	1.64005e-06	0.0401427	0.00836048	PTHLH	White et al., 2021	Jamsheer et al. 2016
163	rs36040692	12	29389131	12p11.22	G	A	898	53	lower face (III)	No	2.73421e-08	0.0299601	0.00539078	0.159536	0.000887961	0.0240614	0.00723413	0.164951	4.0269e-06	0.037326	0.00808388	FAR2
164	rs60493340	12	65856151	12q14.3	G	T	250	6	lower face (III)	No	1.73124e-08	-0.0141915	0.00251759	0.454526	4.45078e-05	-0.0134758	0.00329752	0.444977	9.92247e-05	-0.0151915	0.00389822	MSRB3	White et al., 2021	De et al. 2015
165	rs34029815	12	66383738	12q14.3	G	A	848	47	nose (II)	No	1.95701e-08	0.0431449	0.00768283	0.187765	9.93688e-06	0.047543	0.0107419	0.175497	0.000461204	0.038539	0.0109928	HMGA2	Pickrell et al., 2016; White et al., 2021	De et al. 2015
166	rs7302948	12	78208739	12q21.2	A	C	906	54	lower face (III)	No	6.84028e-10	0.0220504	0.00357396	0.388149	3.23957e-06	0.0239303	0.0051344	0.387549	4.70851e-05	0.0202833	0.00497791	NAV3	White et al., 2021
167	rs6539817	12	84539726	12q21.31	T	C	103	2	midface (2)	No	8.37031e-10	0.0151942	0.00247553	0.365003	1.79582e-05	0.0140693	0.00327695	0.353565	1.02916e-05	0.0166895	0.00377817		White et al., 2021
168	rs11116771	12	85686488	12q21.31	T	C	529	18	philtrum (I)	Yes	7.04758e-12	0.0310403	0.00452701	0.35304	8.12789e-06	0.0269043	0.0060224	0.351716	1.19986e-07	0.0364132	0.00686418	ALX1	Pickrell et al., 2016; White et al., 2021	Lee et al. 2019	Frontonasal dysplasia 3 (OMIM 613456)
169	rs1863718	12	115420540	12q24.21	T	A	572	22	nose (II)	Yes	4.21479e-14	0.0235344	0.00311541	0.47493	5.25472e-07	0.020746	0.00412954	0.456589	1.05968e-08	0.0272178	0.00474627	TBX3	Xiong et al., 2019; White et al., 2021	López et al. 2018
170	rs58823488	13	37285567	13q13.3	A	G	1045	63	upper face (IV)	No	1.33935e-08	-0.0188446	0.00331715	0.362573	2.6373e-07	-0.0226774	0.00439855	0.373715	0.00636481	-0.0137901	0.00505119	SERTM1
171	rs9561745	13	95644756	13q32.1	A	C	247	6	lower face (III)	No	1.00544e-08	-0.0143991	0.00251301	0.431173	0.000137306	-0.0123171	0.00322758	0.407288	1.13532e-05	-0.0176043	0.00400469	ABCC4	White et al., 2021
172	rs1888247	13	110366786	13q34	C	T	372	10	nose (II)	No	1.00269e-09	0.0257215	0.00421044	0.251175	5.72681e-08	0.0301706	0.00555018	0.259534	0.00232909	0.0196899	0.00646227		Pickrell et al., 2016; White et al., 2021
173	rs61985136	14	68769199	14q24.1	C	T	399	11	nose (II)	No	2.77013e-08	0.0169723	0.00305511	0.383638	3.97709e-07	0.0199545	0.0039301	0.365293	0.0106038	0.0124181	0.00485667	RAD51B	Pickrell et al., 2016; White et al., 2021
174	rs143728472	14	99060953	14q32.2	A	G	320	7	upper face (IV)	No	1.17458e-09	0.0429816	0.00706506	0.0236409	4.88347e-07	0.0492558	0.00977607	0.0295134	0.00041496	0.0361221	0.0102218	BCL11B	White et al., 2021	Kyrylkova et al. 2016	Immunodeficiency 49 (OMIM 617237)
175	rs12591671	15	36578183	15q14	A	G	468	15	upper face (IV)	No	1.23473e-09	0.0152629	0.00251213	0.345974	3.96933e-06	0.0153801	0.00332994	0.324935	8.04923e-05	0.015108	0.00382709	MEIS2	White et al., 2021	Wang et al. 2020	Cleft palate, cardiac defects, and mental retardation (OMIM 600987)
176	rs73390139	15	39048179	15q14	G	A	881	51	lower face (III)	No	7.98127e-09	-0.0316056	0.00547866	0.218057	1.32762e-06	-0.0319124	0.00658925	0.160289	0.00173714	-0.0309184	0.00986093
177	rs117993504	15	41405065	15q15.1	C	T	923	56	upper face (IV)	No	4.27065e-08	-0.0771766	0.0140852	0.0215173	3.0172e-06	-0.092121	0.0197027	0.0247863	0.00226104	-0.0615559	0.0201436	INO80
178	rs4777059	15	68763788	15q23	G	A	622	26	lower face (III)	No	1.22356e-08	-0.0193923	0.00340431	0.472941	0.000260672	-0.0168547	0.00461181	0.489222	9.06876e-06	-0.0224307	0.00504632	ITGA11	White et al., 2021
179	rs7172587	15	71925707	15q23	T	C	855	48	lower face (III)	No	5.71081e-10	0.0236331	0.00381289	0.477165	7.17433e-09	0.0297013	0.0051226	0.485489	0.00484544	0.0160947	0.00570949	THSD4	White et al., 2021
180	rs9923447	16	53643103	16q12.2	T	C	528	18	philtrum (I)	Yes	1.06184e-12	-0.0351718	0.00493831	0.238612	1.73466e-05	-0.0276362	0.00642543	0.223688	2.67674e-09	-0.0460463	0.00771874	FTO	Xiong et al., 2019; White et al., 2021		Growth retardation, developmental delay (OMIM 612938)
181	rs4784387	16	54484564	16q12.2	T	A	84	1	full face (1)	No	3.69409e-08	-0.0123212	0.00223823	0.246591	2.21689e-06	-0.0146264	0.00308611	0.264581	0.00269259	-0.00976304	0.003251	FTO, IRX5		Bonnard et al. 2012	Growth retardation, developmental delay (OMIM 612938); Hamamy syndrome (OMIM 611174)
182	rs72804204	16	62831452	16q21	G	A	891	52	lower face (III)	No	3.79131e-08	0.0768303	0.0139684	0.0220284	8.01077e-05	0.0790782	0.0200318	0.0224751	0.000128663	0.0747027	0.019488
183	rs68179987	16	65297804	16q21	T	C	263	6	lower face (III)	No	3.11179e-09	-0.0472614	0.00797582	0.0243556	1.22989e-06	-0.0529265	0.0108964	0.0260637	0.000509782	-0.040723	0.0117061	CDH11		Castori et al. 2018	Elsahy-Waters syndrome (OMIM 211380)
184	rs8057211	16	86489806	16q24.1	T	A	531	19	philtrum (I)	No	2.27868e-08	0.0320962	0.00574234	0.143539	7.24757e-06	0.0341404	0.00760058	0.147832	0.000811986	0.0293776	0.00876514	FOXC2, FOXL1	Pickrell et al., 2016; White et al., 2021	Hammond et al. 2018	Lymphedema-distichiasis syndrome (OMIM 153400)
185	rs2760750	17	2028928	17p13.3	G	A	412	12	lower face (III)	No	8.75131e-09	0.0232647	0.0040437	0.165045	0.000176425	0.0208794	0.00556245	0.173858	1.09098e-05	0.0259381	0.00588882	DPH1, MNT	White et al., 2021	Sekiguchi et al. 2018; Toyo-oka et al. 2004	Developmental delay with short stature, dysmorphic facial features, and sparse hair (OMIM 616901)
186	rs9899183	17	7452977	17p13.1	C	T	422	12	lower face (III)	No	4.44197e-09	0.019259	0.00328268	0.260753	0.000390283	0.0178368	0.00502565	0.264442	2.88377e-06	0.0203172	0.0043353	EFNB3, KDM6B	Pickrell et al., 2016; Roosenboom et al. 2018; Li and Zhao et al., 2019; White et al., 2021	Risley et al. 2009; Stolerman et al. 2019
187	rs11655073	17	31736656	17q11.2	T	C	889	52	lower face (III)	No	4.58422e-08	-0.0322352	0.00589662	0.156424	7.55993e-05	-0.0323884	0.00817586	0.15143	0.00016769	-0.0320691	0.00851249	ASIC2
188	rs111628830	17	39523783	17q21.2	T	C	267	6	lower face (III)	No	1.58415e-08	0.0178399	0.00315628	0.182853	1.32312e-05	0.0179689	0.00412044	0.174304	0.000327412	0.0176567	0.00490996	KRT33B
189	rs116090087	17	44910906	17q21.32	A	G	476	15	upper face (IV)	No	4.88157e-08	-0.0223325	0.00409353	0.11203	0.000207895	-0.0235498	0.00634089	0.125685	6.36254e-05	-0.0214627	0.00536016	WNT9B		Juriloff et al. 2014
190	rs55983128	17	53432574	17q22	A	G	626	26	lower face (III)	No	1.65242e-08	0.0189439	0.0033559	0.385689	1.15503e-05	0.0200918	0.00457584	0.418467	0.000366519	0.0176078	0.00493658
191	rs227727	17	54776955	17q22	T	A	765	38	philtrum (I)	Yes	1.72546e-15	-0.0350908	0.0044086	0.436787	5.87915e-09	-0.032701	0.00560783	0.447144	5.05136e-08	-0.0389576	0.00713325	NOG	Indencleef et al. 2018; White et al., 2021	Leslie et al. 2015
192	rs8080680	17	63555609	17q24.1	T	C	339	8	philtrum (I)	No	3.71119e-08	-0.0311985	0.00566826	0.235271	0.000479902	-0.0303243	0.00867349	0.252254	2.1703e-05	-0.0318502	0.00748865	AXIN2	Pickrell et al., 2016	Dao et al. 2010
193	rs2159036	17	69143664	17q24.3	C	A	379	11	nose (II)	Yes	1.27963e-13	-0.0223826	0.00302131	0.372273	8.46181e-09	-0.0232427	0.00402815	0.414734	3.31769e-06	-0.0212765	0.00456817	KCNJ2, SOX9	Pickrell et al., 2016; Claes et al., 2018; Xiong et al., 2019; White et al., 2021	Adams et al. 2016; De et al. 2014	Andersen syndrome (OMIM 170390)
194	rs759495	17	70027021	17q24.3	T	C	822	44	nose (II)	Yes	7.56601e-22	0.0371151	0.00386387	0.438097	1.97959e-10	0.032091	0.00503182	0.428797	2.45637e-13	0.0443345	0.0060318	SOX9	Pickrell et al., 2016; Claes et al., 2018; Cha et al., 2018; Xiong et al., 2019; White et al., 2021	De et al. 2014	Campomelic dysplasia (OMIM 114290)
195	rs898524	17	77264201	17q25.3	G	A	532	19	philtrum (I)	No	2.31447e-08	-0.0227991	0.00408097	0.372115	0.000338243	-0.0194117	0.00541204	0.361049	1.17725e-05	-0.0272637	0.00621328	CANT1, TIMP2		Kodama et al. 2020; Letra et al. 2014
196	rs75179316	18	6096230	18p11.31	C	T	554	21	nose (II)	No	2.44878e-08	0.0622958	0.0111704	0.0404288	5.44321e-06	0.0716512	0.0157361	0.0394109	0.000880875	0.0527933	0.0158593	L3MBTL4
197	rs8110142	19	6113637	19p13.3	G	A	766	39	philtrum (I)	No	6.44875e-10	-0.0553684	0.00896066	0.0775341	1.1483e-05	-0.0513537	0.0116921	0.0783898	1.22694e-05	-0.0610827	0.0139491	ACSBG2, RFX2
198	rs287104	19	34290995	19q13.11	G	A	388	11	nose (II)	Yes	1.31377e-13	-0.022564	0.00304722	0.337714	5.36133e-05	-0.0164068	0.00405806	0.347869	4.26089e-11	-0.0305241	0.00461414	KCTD15	Claes et al., 2018; White et al., 2021
199	rs35776741	19	35907515	19q13.12	C	T	854	48	lower face (III)	No	1.56412e-08	0.0410106	0.0072529	0.0716351	4.40727e-05	0.040245	0.00984214	0.0774387	9.51988e-05	0.0419206	0.0107295	KMT2B		Dong et al. 2019
200	rs148950464	19	37646755	19q13.12	T	C	154	3	outer face (3)	No	4.64616e-08	0.0378013	0.0069178	0.019367	0.000476962	0.0349151	0.00998736	0.0259461	2.51881e-05	0.040463	0.00959117	ZNF585A
201	rs145768040	19	38537365	19q13.13	G	C	154	3	outer face (3)	No	2.86773e-08	0.0441383	0.0079538	0.0192694	0.000771709	0.0413374	0.0122801	0.022061	1.0086e-05	0.0461624	0.0104395
202	rs62190519	20	778043	20p13	T	C	14	1	full face (1)	No	2.28261e-09	0.0149666	0.00250433	0.245376	1.29333e-07	0.0160377	0.00303216	0.206091	0.0043839	0.012668	0.00444203	CSNK2A1			Okur-Chung neurodevelopmental syndrome (OMIM 617062)
203	rs3803956	20	3214581	20p13	T	C	322	7	upper face (IV)	No	8.1575e-09	-0.0169252	0.00293576	0.164889	2.72926e-07	-0.0211174	0.00410092	0.196203	0.00292845	-0.0125183	0.00420462	AVP			Diabetes insipidus, neurohypophyseal (OMIM 125700)
204	rs73072675	20	4065881	20p13	C	T	546	21	nose (II)	No	9.84898e-09	0.0341686	0.00595967	0.168558	0.000520052	0.0263445	0.00758576	0.156877	1.25718e-06	0.0467852	0.0096328	RP11-352D3.2
205	rs13040404	20	9979028	20p12.2	G	A	126	2	midface (2)	No	2.7812e-08	-0.0130712	0.00235319	0.434474	6.81314e-05	-0.0121699	0.00305289	0.440595	9.96508e-05	-0.0143907	0.00369376	ANKEF1	White et al., 2021
206	rs6136885	20	19902817	20p11.23	A	G	447	14	upper face (IV)	No	4.78167e-08	0.0172078	0.00315205	0.306725	5.20891e-05	0.0185848	0.0045882	0.311413	0.000233636	0.0159771	0.00433769	RIN2			Macs Syndrome (OMIM 613075)
207	rs6047565	20	21657602	20p11.22	C	T	806	43	nose (II)	Yes	4.88262e-11	-0.0408571	0.0062145	0.22995	3.44061e-07	-0.0426312	0.00834956	0.251262	3.34392e-05	-0.0386536	0.00930517	PAX1	Adhikari et al., 2016; Shaffer et al., 2016; White et al., 2021	Patil et al. 2018
208	rs4813454	20	22284723	20p11.22	T	C	809	43	nose (II)	No	6.97927e-10	-0.0327905	0.00531747	0.402204	8.50994e-07	-0.0350148	0.00710247	0.381227	0.000191174	-0.0299535	0.00802114	FOXA2, PAX1	Adhikari et al., 2016; Xiong et al., 2019; White et al., 2021	Giri et al. 2017; Patil et al. 2018
209	rs6129266	20	37962422	20q12	C	A	234	5	nose (II)	Yes	1.43666e-11	-0.0185532	0.00274693	0.474351	6.41126e-09	-0.0206942	0.00355778	0.490287	0.000373921	-0.0153932	0.0043224		Pickrell et al., 2016; Cha et al., 2018; White et al., 2021
210	rs2830606	21	28367799	21q21.3	T	G	180	3	outer face (3)	No	3.03609e-08	0.0117837	0.00212728	0.390577	6.83154e-07	0.0137732	0.00276955	0.389195	0.00728105	0.0089212	0.00332212	ADAMTS1		Liu et al. 2017
211	rs13046671	21	45248114	21q22.3	A	G	485	15	upper face (IV)	No	4.38463e-08	0.0166516	0.00304161	0.178979	7.63419e-05	0.0159001	0.00401597	0.187609	0.000152091	0.0176627	0.00465807
212	rs235258	21	46259884	21q22.3	C	T	560	22	nose (II)	No	1.28654e-08	-0.026386	0.00463902	0.138557	0.000872945	-0.0206457	0.00619835	0.142533	1.51604e-06	-0.0336962	0.00699474	PTTG1IP
213	rs2877050	21	46819592	21q22.3	T	A	563	22	nose (II)	No	1.27678e-08	0.0246623	0.00433497	0.168894	1.12753e-05	0.0247393	0.00562763	0.155162	0.000309206	0.02455	0.00679804	COL18A1
214	rs11705307	22	49531700	22q13.33	G	A	630	27	lower face (III)	No	2.76312e-08	0.0306625	0.00551899	0.124687	0.0067747	0.021164	0.00781207	0.134914	2.80881e-07	0.0401269	0.00779801
215	rs12853009	23	29524393	Xp21.2	C	T	543	21	nose (II)	No	3.11128e-08	0.0338784	0.0061207	0.0948052	3.93246e-05	0.0350136	0.00850718	0.10838	0.000213958	0.0326603	0.00881287	IL1RAPL1			Mental retardation, X-linked 21 (OMIM 300143)
216	rs12556618	23	123421301	Xq25	G	A	2	1	full face (1)	No	1.85906e-08	0.0103331	0.00183711	0.315534	0.000800837	0.00900387	0.00268329	0.316551	5.17022e-06	0.0115058	0.00252047	STAG2			Mullegama-Klein-Martinez syndrome (OMIM 301022)
217	rs845923	23	136943831	Xq26.3	C	T	1035	63	upper face (IV)	No	1.21856e-08	-0.0151324	0.00265615	0.458974	5.62617e-06	-0.0165017	0.00363057	0.44069	0.00050913	-0.0135552	0.00389619	ZIC3		Zhu et al. 2007
218	rs112437700	23	144270385	Xq27.3	T	C	388	11	nose (II)	No	4.6038e-08	0.0155614	0.00284697	0.250113	2.46948e-06	0.0185177	0.00392589	0.271469	0.00299233	0.0122824	0.00413465	SPANXN1
