# Supplementary material for: 3D facial phenotyping by biometric sibling matching used in contemporary genomic methodologies
Source: PLoS Genet. 2021 May 13;17(5):e1009528. doi: 10.1371/journal.pgen.1009528 (PMC8118281; doi:10.1371/journal.pgen.1009528)
Supplement: S5 Table — NumVar, number of variants tested per gene. (XLSX) [file pgen.1009528.s019.xlsx]

## Sheet: S5 Table
S5 Table. Gene-based association of low-frequency variants with sib-shared facial traits in the PITT subsample. NumVar, number of variants tested per gene.
Low-frequency variant analysis								Common variant association analysis (within +/-500 kb)
Chromosome	Gene	NumVar	Q statistic	P-value	Trait	Segment	Quadrant	Best Trait	Best Segment	Best Quadrant	Best P-value	Passed genome-wide significance threshold
1	ATAD3A	3	66920.1	7.30685e-07	815	44	nose (II)	997	60	upper face (IV)	1.12674e-06	No
1	CLSPN	9	216200	4.19477e-07	586	24	lower face (III)	358	9	philtrum (I)	9.48565e-06	No
1	AKR1A1	5	142030	1.57599e-06	1021	62	upper face (IV)	882	51	lower face (III)	1.06911e-06	No
1	SLC35A3	2	42077.3	1.43319e-06	933	57	upper face (IV)	820	44	nose (II)	4.65981e-06	No
2	AGBL5	7	88810.6	3.27893e-07	987	60	upper face (IV)	461	14	upper face (IV)	2.49472e-07	No
2	PTPN4	4	160252	2.8289e-06	278	7	upper face (IV)	354	9	philtrum (I)	2.69125e-08	Yes
2	GAD1	3	27772.6	1.72313e-06	92	2	midface (2)	830	45	nose (II)	2.51825e-07	No
2	GAD1	3	32010.1	2.23405e-07	217	5	nose (II)	830	45	nose (II)	2.51825e-07	No
3	IL17RC	14	159150	2.66654e-06	311	7	upper face (IV)	133	3	outer face (3)	1.22045e-06	No
3	CLASP2	4	186806	3.75133e-06	168	3	outer face (3)	929	56	upper face (IV)	2.21644e-07	No
3	EHHADH	8	151354	6.18507e-07	876	51	lower face (III)	1017	61	upper face (IV)	2.61832e-08	Yes
4	N4BP2	14	43588.3	3.86519e-06	3	1	full face (1)	1019	61	upper face (IV)	1.39407e-07	No
4	HERC6	11	207477	7.52133e-07	166	3	outer face (3)	266	6	lower face (III)	9.44341e-07	No
4	ARSJ	6	148887	5.15777e-08	603	25	lower face (III)	1028	62	upper face (IV)	7.6223e-08	No
4	ARSJ	6	170496	2.39221e-06	420	12	lower face (III)	1028	62	upper face (IV)	7.6223e-08	No
4	ARSJ	6	167750	2.75551e-06	592	25	lower face (III)	1028	62	upper face (IV)	7.6223e-08	No
5	GZMK	2	82362.7	1.11132e-06	220	5	nose (II)	597	25	lower face (III)	9.82046e-07	No
5	GEMIN5	11	404458	1.95909e-06	1021	62	upper face (IV)	839	45	nose (II)	7.41621e-07	No
6	ESR1	7	109852	3.03139e-06	108	2	midface (2)	900	53	lower face (III)	1.91768e-06	No
7	CRHR2	3	64242.4	3.33393e-07	553	21	nose (II)	1036	63	upper face (IV)	2.20191e-08	Yes
8	C8orf74	6	165245	2.95104e-06	151	3	outer face (3)	980	60	upper face (IV)	1.35008e-07	No
8	FBXO16	4	103863	3.00759e-06	993	60	upper face (IV)	674	30	upper face (IV)	3.7508e-07	No
8	TRIM55	8	175463	3.43359e-07	944	58	upper face (IV)	37	1	full face (1)	1.43506e-06	No
8	NBN	11	85061.2	1.78784e-06	577	23	nose (II)	798	42	nose (II)	8.314e-07	No
9	TTC39B	10	196549	2.64365e-07	558	22	nose (II)	975	60	upper face (IV)	1.68272e-06	No
9	TTC39B	10	181687	8.42044e-07	379	11	nose (II)	975	60	upper face (IV)	1.68272e-06	No
9	GRHPR	5	58727.1	1.99385e-06	399	11	nose (II)	637	27	lower face (III)	4.37556e-07	No
10	DMBT1	17	606861	2.66931e-06	211	4	philtrum (I)	450	14	upper face (IV)	7.23514e-08	No
11	RHOG	2	43628.1	3.62089e-06	258	6	lower face (III)	973	59	upper face (IV)	2.52611e-06	No
11	OR10A2	4	79499.5	9.71098e-07	122	2	midface (2)	210	4	philtrum (I)	4.47006e-08	Yes
11	QSER1	10	151081	3.82177e-06	430	13	lower face (III)	898	53	lower face (III)	1.01496e-06	No
11	QSER1	10	200861	2.95483e-08	287	7	upper face (IV)	898	53	lower face (III)	1.01496e-06	No
11	QSER1	10	188395	3.2324e-08	679	30	upper face (IV)	898	53	lower face (III)	1.01496e-06	No
11	QSER1	10	170473	3.08248e-07	470	15	upper face (IV)	898	53	lower face (III)	1.01496e-06	No
11	QSER1	10	164866	6.01158e-07	149	3	outer face (3)	898	53	lower face (III)	1.01496e-06	No
11	TMX2	2	97989.9	3.20833e-06	157	3	outer face (3)	519	17	philtrum (I)	1.15139e-06	No
11	EFEMP2	6	54071.4	3.06776e-06	294	7	upper face (IV)	782	40	nose (II)	2.93594e-07	No
11	NAALAD2	5	37202.1	3.16389e-06	40	1	full face (1)	592	25	lower face (III)	2.41772e-07	No
12	CDK2	3	31670.9	2.72661e-06	941	58	upper face (IV)	555	22	nose (II)	1.30762e-06	No
13	ELF1	9	88449.4	3.64547e-06	649	28	upper face (IV)	912	54	lower face (III)	8.34049e-07	No
13	SLC10A2	11	166656	1.71087e-06	571	22	nose (II)	251	6	lower face (III)	1.02137e-06	No
15	TLE3	3	96746.7	1.09165e-06	1007	61	upper face (IV)	526	18	philtrum (I)	2.74471e-07	No
16	ZNF597	5	87235.7	5.00614e-07	259	6	lower face (III)	1004	61	upper face (IV)	6.00626e-07	No
16	BBS2	3	123374	3.49236e-06	110	2	midface (2)	810	43	nose (II)	7.30187e-08	No
17	ZPBP2	3	104047	2.36304e-06	177	3	outer face (3)	647	28	upper face (IV)	5.22786e-06	No
17	GRN	3	98158.7	3.17325e-06	231	5	nose (II)	631	27	lower face (III)	1.04892e-06	No
17	GRN	3	91620.2	3.4218e-06	109	2	midface (2)	631	27	lower face (III)	1.04892e-06	No
17	TMC8	6	181895	6.31997e-08	860	49	lower face (III)	378	11	nose (II)	9.79571e-07	No
18	GREB1L	3	126813	1.29363e-06	665	29	upper face (IV)	727	33	philtrum (I)	1.05895e-06	No
19	DAPK3	3	44774.1	3.86666e-06	476	15	upper face (IV)	569	22	nose (II)	9.48601e-07	No
19	PLIN3	4	125985	1.92429e-06	138	3	outer face (3)	172	3	outer face (3)	3.55661e-07	No
19	MLLT1	3	80499.4	1.97287e-06	48	1	full face (1)	766	39	philtrum (I)	6.44875e-10	Yes
19	RTBDN	5	158849	1.96063e-06	108	2	midface (2)	708	31	upper face (IV)	2.19114e-07	No
19	CACNA1A	12	146877	2.97184e-06	355	9	philtrum (I)	708	31	upper face (IV)	2.19114e-07	No
19	CYP4F8	3	134118	3.21862e-06	577	23	nose (II)	629	27	lower face (III)	2.12691e-07	No
19	PRR12	8	141977	9.58689e-08	452	14	upper face (IV)	670	29	upper face (IV)	1.32755e-06	No
19	PRR12	8	130290	4.51253e-07	450	14	upper face (IV)	670	29	upper face (IV)	1.32755e-06	No
20	TGM2	6	89826.4	3.49095e-06	880	51	lower face (III)	741	34	philtrum (I)	2.18545e-06	No
20	BCAS1	8	184651	3.41707e-06	864	50	lower face (III)	654	29	upper face (IV)	4.90441e-07	No
21	ITSN1	3	45517.8	2.38512e-06	1003	61	upper face (IV)	970	59	upper face (IV)	7.41243e-07	No
21	SLC5A3	3	155805	1.98664e-06	737	34	philtrum (I)	355	9	philtrum (I)	8.06644e-07	No
21	MRPS6	3	156455	1.96871e-06	737	34	philtrum (I)	355	9	philtrum (I)	8.06644e-07	No
22	IL17RA	13	215314	3.99268e-07	685	30	upper face (IV)	493	15	upper face (IV)	4.56557e-07	No
