# Supplementary material for: 3D facial phenotyping by biometric sibling matching used in contemporary genomic methodologies
Source: PLoS Genet. 2021 May 13;17(5):e1009528. doi: 10.1371/journal.pgen.1009528 (PMC8118281; doi:10.1371/journal.pgen.1009528)
Supplement: S6 Table — Pairwise genetic correlations in the US cohort (lower/left triangle) and UK cohort (upper/right triangle). Standard errors are displayed between brackets. (XLSX) [file pgen.1009528.s020.xlsx]

## Sheet: S6 Table
S6 Table. Genetic correlations among the sib-shared traits. Pairwise genetic correlations in the US cohort (lower/left triangle) and UK cohort (upper/right triangle). Standard errors are displayed between brackets.
				UK
			Trait	1	2	3	4	5	6	7	8	9	10	11	12	13	14	15	16	17	18	19	20	21	22	23	24	25	26	27	28	29	30	31	32	33	34	35	36	37	38	39	40	41	42	43	44	45	46
			Segment	1	1	1	1	1	1	1	1	1	1	1	1	1	1	1	1	1	1	1	1	1	1	1	1	1	1	1	1	1	1	1	1	1	1	1	1	1	1	1	1	1	1	1	1	1	1
	Trait	Segment	Quadrant	full face (1)	full face (1)	full face (1)	full face (1)	full face (1)	full face (1)	full face (1)	full face (1)	full face (1)	full face (1)	full face (1)	full face (1)	full face (1)	full face (1)	full face (1)	full face (1)	full face (1)	full face (1)	full face (1)	full face (1)	full face (1)	full face (1)	full face (1)	full face (1)	full face (1)	full face (1)	full face (1)	full face (1)	full face (1)	full face (1)	full face (1)	full face (1)	full face (1)	full face (1)	full face (1)	full face (1)	full face (1)	full face (1)	full face (1)	full face (1)	full face (1)	full face (1)	full face (1)	full face (1)	full face (1)	full face (1)
US	1	1	nose (II)	1 (0)	0.8503 (0.7203)	0.9229 (0.0386)	0.8063 (0.0623)	0.9144 (0.0297)	0.7954 (0.0852)	0.877 (0.0824)	-0.91 (0.6825)	0.01 (0.2024)	0.1094 (0.1858)	0.1512 (0.1485)	0.007 (0.1654)	-0.0172 (0.1514)	0.1061 (0.1697)	-0.1326 (0.2243)	-0.285 (0.1673)	-0.8324 (0.1784)	-0.0437 (0.2084)	0.0821 (0.1881)	0.1826 (0.1576)	0.6959 (0.1928)	0.2204 (0.1482)	-0.0062 (0.1761)	-0.4258 (0.2098)	-0.3332 (0.1942)	-0.1564 (0.2002)	-0.0015 (0.1774)	-0.2767 (0.1999)	0.0664 (0.2227)	-0.0498 (0.2038)	0.0123 (0.1494)	-0.1909 (0.2049)	0.0941 (0.1897)	0.004 (0.1895)	0.0499 (0.1528)	0.2602 (0.1496)	0.0591 (0.2072)	-0.1339 (0.1677)	0.1996 (0.171)	0.4138 (0.1635)	0.1853 (0.1719)	0.0924 (0.1959)	-0.0566 (0.3336)	0.2034 (0.1789)	0.1099 (0.1905)	0.0292 (0.1876)
	2	1	nose (II)	0.2055 (0.6614)	1 (0)	0.9047 (0.5917)	0.775 (0.0697)	0.7213 (0.0873)	0.8983 (0.0392)	0.7913 (0.0895)	-1 (0.7727)	0.026 (0.2287)	-0.0279 (0.2228)	0.0644 (0.1693)	0.049 (0.1876)	0.2518 (0.1828)	0.2936 (0.2039)	-0.3054 (0.282)	-0.4179 (0.1814)	-0.9001 (0.1802)	-0.1519 (0.2464)	0.0932 (0.2156)	0.1041 (0.1893)	0.2992 (0.2345)	0.2882 (0.166)	0.0688 (0.1986)	-0.4101 (0.2364)	-0.2074 (0.2222)	-0.1515 (0.2263)	0.0272 (0.2038)	-0.1844 (0.2258)	0.0936 (0.2551)	0.1278 (0.2332)	0.0611 (0.1725)	-0.1638 (0.2428)	-0.1104 (0.2115)	-0.2482 (0.2174)	-0.0705 (0.1738)	0.1812 (0.1773)	0.1258 (0.2333)	-0.1547 (0.1942)	0.2363 (0.2062)	0.2764 (0.2037)	0.1092 (0.1897)	0.0401 (0.2205)	-0.0556 (0.3868)	0.0522 (0.2029)	-0.0121 (0.2142)	0.2354 (0.223)
	3	1	philtrum (I)	0.6986 (0.2035)	0.4552 (0.5527)	1 (0)	0.8437 (0.1884)	0.8274 (0.0523)	0.8451 (0.0535)	0.912 (0.0481)	-1 (0.7295)	0.0691 (0.2146)	0.0512 (0.2024)	0.1207 (0.1577)	0.0893 (0.1777)	0.0999 (0.1645)	0.1935 (0.1843)	-0.1684 (0.2474)	-0.2284 (0.185)	-0.8988 (0.1629)	-0.1449 (0.2328)	-0.0378 (0.2073)	0.2541 (0.1769)	0.641 (0.2337)	0.2913 (0.1531)	-0.0654 (0.1904)	-0.4797 (0.2032)	-0.3348 (0.2047)	-0.294 (0.2144)	0.1139 (0.1883)	-0.3615 (0.2153)	0.0639 (0.239)	-0.0678 (0.2184)	0.0111 (0.1589)	-0.0765 (0.2308)	0.1267 (0.2021)	0.0578 (0.2058)	0.0204 (0.1622)	0.1216 (0.167)	0.2166 (0.217)	0.0051 (0.1812)	0.198 (0.1904)	0.2876 (0.1902)	0.0829 (0.1821)	0.0302 (0.2087)	-0.1606 (0.367)	0.0944 (0.1922)	0.0892 (0.1998)	-0.0213 (0.2015)
	4	1	upper face (IV)	0.5793 (0.1895)	0.9577 (0.4822)	0.9349 (0.1388)	1 (0)	0.5627 (0.3461)	0.5446 (0.113)	0.9285 (0.0298)	-1 (0.6178)	0.3971 (0.1988)	0.0991 (0.1894)	0.3159 (0.146)	0.1853 (0.1681)	0.0157 (0.155)	0.1606 (0.1749)	0.0237 (0.2255)	-0.1494 (0.1749)	-0.7774 (0.1808)	-0.2446 (0.2195)	0.123 (0.1888)	0.1891 (0.1669)	0.5502 (0.2127)	0.2641 (0.1471)	-0.1235 (0.1807)	-0.3998 (0.2019)	-0.3549 (0.1919)	-0.2034 (0.2016)	-0.1692 (0.1757)	-0.4118 (0.2016)	0.1137 (0.2238)	-0.1529 (0.2024)	0.232 (0.1522)	-0.0499 (0.2165)	0.1124 (0.1921)	-0.1261 (0.1881)	0.1243 (0.1542)	0.2823 (0.1532)	-0.0004 (0.2131)	0.0524 (0.1703)	0 (0.1749)	0.2838 (0.1809)	0.0711 (0.1653)	0.0356 (0.1922)	-0.1028 (0.348)	0.0767 (0.1794)	0.0524 (0.189)	-0.2731 (0.181)
	5	1	nose (II)	0.863 (0.1092)	0.0357 (0.7941)	0.5881 (0.2704)	0.4525 (0.249)	1 (0)	0.8562 (0.7033)	0.7794 (0.0721)	-0.9912 (0.7842)	-0.0099 (0.2005)	0.044 (0.1863)	0.0248 (0.1449)	0.112 (0.1613)	-0.0165 (0.1493)	0.0814 (0.1679)	-0.1799 (0.2303)	-0.3496 (0.1655)	-0.8106 (0.1818)	0.0193 (0.2062)	-0.0155 (0.1891)	0.2418 (0.1604)	0.8666 (0.2019)	0.0303 (0.1559)	0.0631 (0.1715)	-0.3527 (0.1922)	-0.2507 (0.1889)	-0.2271 (0.2072)	0.1231 (0.175)	-0.3674 (0.2085)	-0.1559 (0.244)	-0.0389 (0.2027)	-0.0464 (0.1451)	-0.0652 (0.2089)	0.2085 (0.1863)	0.318 (0.1927)	-0.0112 (0.1495)	0.1486 (0.152)	0.355 (0.1946)	-0.1559 (0.1631)	0.2365 (0.1747)	0.3486 (0.1739)	0.215 (0.1713)	0.043 (0.1906)	-0.3478 (0.3823)	0.1239 (0.1762)	0.1579 (0.1842)	0.0988 (0.1851)
	6	1	outer face (3)	-0.0912 (0.7622)	0.6765 (0.5065)	0.221 (0.6971)	0.6284 (0.3762)	0.1796 (0.6451)	1 (0)	0.7201 (0.4129)	-1 (0.7781)	0.0108 (0.2357)	-0.0972 (0.2268)	-0.0654 (0.1722)	0.1731 (0.1955)	0.2543 (0.1844)	0.2721 (0.2105)	-0.3723 (0.3123)	-0.5056 (0.1865)	-0.9081 (0.1919)	-0.0925 (0.255)	-0.013 (0.2265)	0.1774 (0.2044)	0.5064 (0.2483)	0.0925 (0.1835)	0.1439 (0.1996)	-0.3444 (0.2286)	-0.122 (0.2284)	-0.2342 (0.2393)	0.1625 (0.2056)	-0.2969 (0.2385)	-0.1455 (0.275)	0.137 (0.2387)	-0.0003 (0.1746)	-0.0246 (0.252)	0.0149 (0.2175)	0.0917 (0.222)	-0.1391 (0.1798)	0.0637 (0.1862)	0.4556 (0.2107)	-0.1832 (0.1949)	0.2829 (0.2218)	0.2182 (0.2174)	0.1454 (0.1962)	-0.0139 (0.2241)	-0.3641 (0.4566)	-0.0304 (0.2103)	0.045 (0.2196)	0.3213 (0.2309)
	7	1	upper face (IV)	0.4471 (0.2403)	0.8973 (0.5754)	0.8675 (0.1425)	0.9238 (0.054)	0.5347 (0.2153)	0.8537 (0.3257)	1 (0)	-1 (0.9141)	0.4515 (0.2259)	0.0447 (0.2131)	0.2451 (0.1623)	0.3296 (0.1966)	0.0234 (0.1719)	0.1692 (0.1968)	-0.0242 (0.2547)	-0.2456 (0.1888)	-0.9101 (0.2084)	-0.2242 (0.2504)	0.0428 (0.2137)	0.2888 (0.1972)	0.8617 (0.2563)	0.11 (0.175)	-0.0754 (0.2016)	-0.3988 (0.208)	-0.3243 (0.2091)	-0.3152 (0.2352)	-0.0734 (0.1999)	-0.5836 (0.2399)	-0.0968 (0.2631)	-0.1624 (0.2261)	0.2148 (0.1697)	0.0806 (0.2356)	0.2649 (0.2133)	0.1893 (0.2221)	0.0826 (0.1711)	0.2159 (0.1711)	0.3184 (0.2252)	0.0399 (0.1911)	0.0421 (0.1938)	0.277 (0.2122)	0.1161 (0.1848)	-0.0098 (0.2133)	-0.4259 (0.4604)	0.0058 (0.2005)	0.1162 (0.2072)	-0.2475 (0.2036)
	8	1	nose (II)	0.2492 (0.4421)	0.0505 (0.6873)	0.2855 (0.4927)	-0.0384 (0.3016)	0.3026 (0.4512)	0.0916 (0.6088)	-0.0148 (0.3053)	1 (0)	-0.2151 (0.8176)	-0.3408 (0.5649)	-0.302 (0.4823)	0.1103 (0.4624)	-0.3661 (0.4522)	-0.2078 (0.4451)	-0.5805 (0.7628)	0.3324 (0.5322)	0.8774 (0.8045)	0.4166 (0.5591)	-0.1911 (0.4789)	0.4478 (0.4829)	0.7265 (0.7825)	-0.201 (0.4536)	0.2055 (0.4507)	1 (0.728)	0.7478 (0.5765)	-1 (0.6282)	-0.257 (0.5473)	0.2636 (0.4838)	-0.7613 (0.9171)	0.0188 (0.5382)	-0.1177 (0.4124)	-0.3113 (0.6876)	-0.7823 (0.8697)	-0.2062 (0.5484)	-0.2015 (0.4372)	0.1351 (0.4163)	0.955 (1.0257)	0.372 (0.5547)	0.0947 (0.4543)	0.1099 (0.4981)	0.0951 (0.4293)	0.5634 (0.6055)	-0.0161 (0.8904)	-0.5092 (0.5762)	-0.0534 (0.5268)	0.1032 (0.4994)
	9	1	nose (II)	-0.1966 (0.2497)	0.2538 (0.4432)	0.1289 (0.2955)	0.0545 (0.2039)	0.1086 (0.2699)	0.6708 (0.5206)	0.291 (0.2017)	0.1816 (0.2455)	1 (0)	0.1383 (0.4455)	0.4996 (0.1942)	0.3596 (0.2439)	0.143 (0.221)	0.1053 (0.243)	0.089 (0.3316)	-0.1966 (0.2633)	0.0797 (0.2842)	-0.0044 (0.3076)	0.1054 (0.2796)	0.4362 (0.2368)	-0.0668 (0.3065)	-0.0814 (0.2309)	-0.2225 (0.2614)	-0.2822 (0.3099)	-0.0065 (0.2884)	0.0925 (0.302)	-0.0424 (0.2621)	-0.2554 (0.273)	-0.1173 (0.3241)	0.2081 (0.3286)	0.3039 (0.2039)	0.322 (0.2941)	-0.3858 (0.3001)	-0.6933 (0.3304)	-0.2918 (0.2265)	0.5687 (0.2501)	-0.2501 (0.3169)	0.1812 (0.2444)	-0.0435 (0.2531)	0.1867 (0.2547)	0.2281 (0.2428)	0.3358 (0.2757)	-0.2304 (0.4937)	-0.1153 (0.2594)	0.461 (0.2771)	-0.5589 (0.2635)
	10	1	nose (II)	0.3755 (0.2492)	0.3391 (0.5134)	0.2544 (0.3039)	0.322 (0.1993)	0.2437 (0.2726)	0.0941 (0.4217)	0.2133 (0.2107)	0.2687 (0.2402)	0.0468 (0.1671)	1 (0)	0.0699 (0.3692)	-0.4876 (0.2669)	-0.3432 (0.1807)	-0.1044 (0.2311)	-0.6224 (0.3808)	0.1189 (0.26)	-0.1019 (0.2703)	0.8455 (0.2827)	0.4066 (0.2554)	0.0417 (0.2205)	-0.17 (0.2859)	-0.2764 (0.2279)	-0.3296 (0.2422)	-0.1944 (0.3237)	-0.4542 (0.3084)	-0.3898 (0.2645)	0.5943 (0.2502)	-0.0721 (0.2758)	-0.5838 (0.3926)	-0.4478 (0.3127)	0.7281 (0.2015)	0.521 (0.3134)	-0.1082 (0.26)	-0.1454 (0.2633)	-0.0434 (0.2102)	0.0195 (0.2193)	0.0787 (0.2866)	0.1827 (0.2257)	-0.0673 (0.238)	-0.0935 (0.2472)	-0.208 (0.2152)	-0.3794 (0.2355)	-0.2733 (0.4447)	-0.5309 (0.2278)	0.2812 (0.2565)	-0.2997 (0.2405)
	11	1	lower face (III)	0.1147 (0.2479)	-0.4801 (0.6003)	0.0981 (0.2963)	0.2485 (0.1976)	0.073 (0.2625)	-0.4765 (0.4778)	0.219 (0.205)	-0.1253 (0.2468)	0.0823 (0.1611)	-0.0681 (0.1645)	1 (0)	0.1481 (0.3914)	-0.1212 (0.1611)	0.0946 (0.1798)	-0.092 (0.2373)	0.1965 (0.1859)	-0.2004 (0.1962)	-0.1407 (0.2321)	-0.4111 (0.2127)	0.2706 (0.1694)	0.3621 (0.2235)	-0.0242 (0.1694)	0.2415 (0.1882)	0.2179 (0.2264)	0.4538 (0.1965)	-0.1342 (0.2175)	-0.135 (0.1867)	-0.4231 (0.2343)	-0.1037 (0.2411)	0.1274 (0.2204)	0.2977 (0.1475)	0.1626 (0.2201)	0.3113 (0.18)	-0.2427 (0.2201)	0.3575 (0.1535)	0.3663 (0.1669)	0.129 (0.2291)	-0.3064 (0.17)	-0.0596 (0.1864)	0.2381 (0.1792)	0.2608 (0.1755)	0.2774 (0.1995)	0.1128 (0.3562)	0.3179 (0.1824)	0.1224 (0.1958)	-0.4218 (0.2048)
	12	1	lower face (III)	0.225 (0.3002)	0.4907 (0.6372)	0.2633 (0.3743)	0.563 (0.2588)	0.1255 (0.3278)	0.2836 (0.5484)	0.5021 (0.285)	-0.3373 (0.286)	0.3968 (0.2188)	0.5582 (0.2072)	-0.0194 (0.2088)	1 (0)	-0.2953 (0.4787)	-0.3946 (0.1855)	-0.0149 (0.269)	0.1282 (0.2136)	-0.1335 (0.2314)	-0.143 (0.2494)	-0.0787 (0.227)	0.5106 (0.1599)	-0.1038 (0.2567)	-0.1317 (0.1889)	0.3879 (0.1983)	-0.4749 (0.2831)	-0.4563 (0.245)	-0.2098 (0.2311)	-0.2267 (0.2118)	-0.3161 (0.2267)	0.4366 (0.2523)	-0.2953 (0.2514)	0.2425 (0.1818)	0.1554 (0.2884)	0.2789 (0.2233)	0.3783 (0.2184)	0.118 (0.18)	0.0991 (0.1911)	0.1148 (0.2495)	0.1288 (0.2024)	-0.0805 (0.2047)	-0.589 (0.2184)	-0.2373 (0.19)	-0.0878 (0.2256)	0.1302 (0.4347)	-0.1911 (0.2109)	-0.0628 (0.2255)	0.3521 (0.2308)
	13	1	upper face (IV)	-0.002 (0.3734)	-0.5749 (0.8616)	-0.1333 (0.4374)	-0.5111 (0.3098)	0.1616 (0.3989)	-0.2849 (0.6665)	-0.4031 (0.3205)	0.3503 (0.3731)	-0.1218 (0.2539)	-0.3496 (0.2177)	-0.2617 (0.2328)	-0.1006 (0.3061)	1 (0)	0.8727 (0.185)	-0.1849 (0.2473)	-0.2221 (0.1905)	-0.108 (0.2122)	-0.1719 (0.2264)	0.4445 (0.2059)	-0.3008 (0.182)	-0.2513 (0.2215)	0.1535 (0.1741)	-0.5159 (0.1825)	-0.2578 (0.2246)	0.0133 (0.2172)	0.7775 (0.1725)	-0.2395 (0.1916)	0.0089 (0.2228)	-0.3088 (0.2377)	0.1904 (0.2237)	-0.3689 (0.1623)	0.0004 (0.2352)	-0.3421 (0.1919)	-0.1812 (0.2056)	-0.3947 (0.1466)	0.088 (0.1744)	-0.2249 (0.243)	-0.1103 (0.1886)	0.2805 (0.1868)	0.173 (0.2021)	-0.2028 (0.1765)	-0.2163 (0.2165)	-0.1269 (0.376)	-0.2836 (0.1952)	0.0292 (0.2105)	0.1286 (0.2026)
	14	1	philtrum (I)	0.1222 (0.3245)	-0.1588 (0.5941)	0.2235 (0.3871)	-0.128 (0.2568)	0.2535 (0.3499)	0.0334 (0.5132)	-0.0335 (0.2604)	0.4761 (0.3218)	0.2366 (0.2006)	-0.151 (0.2035)	0.097 (0.209)	-0.0441 (0.2669)	0.778 (0.1238)	1 (0)	-0.0829 (0.4793)	-0.2684 (0.2138)	-0.1568 (0.2317)	-0.2015 (0.2533)	0.421 (0.239)	-0.3952 (0.2191)	-0.0189 (0.249)	0.1788 (0.1917)	-0.6053 (0.2178)	-0.0683 (0.2593)	0.1578 (0.235)	0.844 (0.2363)	-0.2542 (0.2129)	0.1367 (0.2523)	-0.1239 (0.2682)	0.5861 (0.2839)	-0.2652 (0.1865)	0.1311 (0.2632)	-0.2677 (0.2089)	-0.2564 (0.2207)	-0.3151 (0.1641)	0.0327 (0.1932)	-0.0092 (0.2567)	0.0072 (0.206)	0.1833 (0.2042)	0.3184 (0.2166)	-0.2557 (0.1845)	-0.1406 (0.2273)	0.1874 (0.436)	-0.191 (0.2085)	0.0695 (0.2314)	0.0202 (0.2309)
	15	1	full face (1)	0.2676 (0.2733)	0.5916 (0.655)	0.2547 (0.3194)	0.1478 (0.2087)	-0.0252 (0.2674)	0.1094 (0.4166)	-0.0682 (0.2156)	0.1311 (0.2392)	-0.1321 (0.1674)	0.3418 (0.1736)	-0.3093 (0.1681)	0.3667 (0.213)	0.003 (0.2471)	-0.083 (0.2091)	1 (0)	0.0013 (0.4718)	0.2801 (0.2897)	0.0462 (0.3427)	-0.1952 (0.3045)	0.0586 (0.2624)	0.4663 (0.3762)	-0.1528 (0.2577)	0.0329 (0.282)	-0.3531 (0.3549)	-0.3614 (0.3319)	0.1309 (0.3193)	-0.4047 (0.3023)	-0.2675 (0.3158)	-0.2509 (0.3661)	-0.5379 (0.3564)	-0.1916 (0.2379)	0.0662 (0.3573)	0.225 (0.2957)	0.2911 (0.3056)	0.1318 (0.2472)	-0.0471 (0.263)	-0.1386 (0.3566)	0.2089 (0.2718)	-0.224 (0.2712)	0.1665 (0.2864)	-0.1031 (0.2813)	0.236 (0.2894)	0.1762 (0.523)	0.2126 (0.2721)	-0.0457 (0.3073)	-0.1348 (0.3025)
	16	1	lower face (III)	-0.0835 (0.2746)	-0.3187 (0.4673)	-0.0088 (0.3309)	-0.1321 (0.2221)	-0.2771 (0.2853)	-0.524 (0.4425)	-0.2785 (0.2217)	-0.2355 (0.2768)	-0.1616 (0.18)	-0.157 (0.1795)	0.6193 (0.1648)	-0.2425 (0.2405)	-0.1486 (0.2604)	-0.1043 (0.2258)	-0.4128 (0.1778)	1 (0)	0.2278 (0.4677)	-0.7249 (0.3565)	-0.7055 (0.2531)	0.0276 (0.2051)	0.0305 (0.2669)	0.0782 (0.2069)	0.091 (0.2354)	-0.1688 (0.2653)	-0.0141 (0.2581)	-0.2498 (0.2419)	-0.1046 (0.2524)	-0.2414 (0.2939)	0.6349 (0.2825)	-0.4498 (0.3033)	-0.0681 (0.1901)	0.4631 (0.2693)	0.2838 (0.2614)	0.1547 (0.2589)	0.2082 (0.1921)	-0.1595 (0.2001)	-0.4688 (0.2349)	0.102 (0.2189)	0.1948 (0.2348)	-0.0925 (0.2297)	-0.0321 (0.2124)	0.1119 (0.2547)	0.7759 (0.7128)	0.352 (0.2637)	0.0183 (0.2433)	-0.023 (0.2526)
	17	1	lower face (III)	0.1632 (0.2952)	0.2972 (0.6953)	0.1806 (0.3817)	0.0302 (0.2243)	0.2679 (0.3175)	0.3767 (0.6228)	0.1034 (0.2309)	0.1132 (0.2483)	-0.2272 (0.1618)	0.127 (0.1667)	-0.2739 (0.1565)	-0.0764 (0.2156)	0.0461 (0.2482)	0.016 (0.2117)	0.2537 (0.1612)	-0.6261 (0.1737)	1 (0)	0.4454 (0.4826)	0.2924 (0.2851)	-0.1007 (0.2175)	-0.1839 (0.2728)	-0.6555 (0.2022)	-0.4645 (0.281)	0.4975 (0.2465)	0.2308 (0.2559)	-0.0142 (0.2806)	-0.128 (0.2432)	0.4161 (0.3125)	-0.4332 (0.3202)	-0.3387 (0.2923)	-0.125 (0.2038)	0.0841 (0.2986)	0.0635 (0.2578)	0.3404 (0.2689)	-0.1736 (0.2007)	0.0252 (0.221)	-0.1823 (0.2943)	0.3893 (0.229)	-0.1225 (0.2485)	-0.246 (0.2351)	-0.2958 (0.2406)	-0.1348 (0.2689)	-0.2965 (0.5132)	-0.4526 (0.2728)	0.0862 (0.2638)	-0.0208 (0.2615)
	18	1	lower face (III)	-0.0655 (0.2633)	0.5504 (0.6286)	0.0205 (0.3101)	-0.0235 (0.2143)	-0.1639 (0.2922)	0.3607 (0.4416)	-0.0896 (0.2234)	0.0377 (0.2481)	-0.1937 (0.1792)	0.3395 (0.1651)	-0.2554 (0.1722)	0.0999 (0.221)	-0.5728 (0.2736)	-0.393 (0.217)	0.0774 (0.1729)	-0.0041 (0.1884)	0.2208 (0.1697)	1 (0)	0.0471 (0.482)	-0.5395 (0.2676)	0.3991 (0.3576)	-0.5059 (0.2555)	-0.0959 (0.2635)	0.1836 (0.3261)	-0.1743 (0.3216)	-0.0364 (0.3066)	0.0219 (0.2727)	0.1772 (0.2952)	0.2621 (0.3483)	-0.1216 (0.3188)	0.6475 (0.2033)	0.0348 (0.3256)	0.0289 (0.2839)	0.2228 (0.2814)	-0.1104 (0.2353)	-0.0084 (0.2424)	0.7277 (0.4064)	0.2481 (0.2458)	-0.2754 (0.2557)	-0.1202 (0.2684)	-0.2636 (0.2291)	-0.2736 (0.2706)	-0.3123 (0.4452)	-0.4555 (0.2247)	-0.1636 (0.2838)	-0.0242 (0.2956)
	19	1	upper face (IV)	-0.1127 (0.2919)	0.0571 (0.5097)	-0.1053 (0.347)	0.0625 (0.2301)	-0.0128 (0.2993)	0.1864 (0.4553)	0.149 (0.2301)	0.1605 (0.2918)	0.3212 (0.1832)	-0.0196 (0.1878)	0.0758 (0.1849)	-0.1854 (0.2284)	-0.0934 (0.2813)	-0.2663 (0.236)	-0.013 (0.1883)	-0.1482 (0.2004)	-0.0253 (0.1903)	0.0272 (0.193)	1 (0)	-0.3694 (0.4058)	-0.4501 (0.3669)	-0.0176 (0.2201)	-0.3748 (0.2132)	0.1622 (0.3286)	-0.2475 (0.2525)	0.3034 (0.2441)	-0.2286 (0.2304)	-0.0285 (0.2779)	-0.401 (0.2995)	-0.1815 (0.2893)	0.2704 (0.2291)	-0.0553 (0.2941)	-0.1525 (0.2532)	-0.0382 (0.2627)	-0.2567 (0.2058)	0.3713 (0.2302)	-0.2442 (0.329)	-0.2354 (0.2623)	0.1749 (0.2427)	-0.3247 (0.2698)	-0.1873 (0.2185)	-0.4536 (0.2813)	-0.3344 (0.5717)	-0.4575 (0.2558)	-0.0662 (0.257)	0.2822 (0.2552)
	20	1	upper face (IV)	0.2339 (0.2848)	0.1777 (0.5551)	0.3588 (0.3732)	0.1277 (0.237)	0.2987 (0.3075)	0.2169 (0.5084)	0.1705 (0.2458)	0.155 (0.2576)	0.308 (0.1804)	0.0533 (0.1858)	0.2608 (0.1755)	0.0375 (0.2336)	-0.142 (0.2662)	-0.0212 (0.2275)	0.0327 (0.1852)	0.1926 (0.1969)	-0.356 (0.1772)	0.0935 (0.188)	-0.2647 (0.1958)	1 (0)	0.3064 (0.4154)	0.0268 (0.1822)	0.4819 (0.2032)	-0.2073 (0.2479)	-0.1357 (0.2313)	-0.2782 (0.223)	-0.0056 (0.2051)	-0.6239 (0.2473)	0.1069 (0.2624)	-0.027 (0.2337)	-0.1897 (0.1666)	-0.0798 (0.2422)	-0.0925 (0.212)	0.1147 (0.2185)	-0.1693 (0.1712)	-0.1229 (0.1793)	0.55 (0.3011)	-0.0402 (0.1962)	0.1263 (0.1994)	-0.0244 (0.2028)	0.1736 (0.21)	0.5014 (0.2553)	0.7647 (0.6293)	0.2091 (0.2269)	0.509 (0.2267)	-0.2005 (0.2416)
	21	1	nose (II)	0.6368 (0.2269)	0.3527 (0.5172)	0.792 (0.3302)	0.5581 (0.1827)	0.8337 (0.2489)	0.5352 (0.5047)	0.695 (0.181)	-0.0412 (0.2275)	0.0051 (0.1563)	0.1497 (0.156)	0.3575 (0.1571)	-0.0928 (0.2055)	-0.1238 (0.2268)	-0.1459 (0.1977)	-0.1683 (0.1604)	-0.0332 (0.1737)	-0.203 (0.1562)	-0.2638 (0.1592)	0.522 (0.1624)	-0.1343 (0.1786)	1 (0)	-0.1584 (0.3972)	0.4936 (0.2524)	0.1815 (0.3231)	0.3494 (0.3275)	-0.7054 (0.3757)	0.339 (0.3056)	0.3124 (0.3161)	-0.008 (0.3328)	0.0606 (0.3077)	-0.0665 (0.2171)	0.5421 (0.389)	0.4386 (0.2808)	0.2494 (0.2776)	0.2765 (0.2273)	0.3221 (0.2483)	-0.1597 (0.3515)	-0.0968 (0.2499)	0.0617 (0.2555)	-0.137 (0.2735)	0.3081 (0.241)	0.2619 (0.2717)	-0.4402 (0.5817)	0.163 (0.2652)	0.6543 (0.2819)	-0.4009 (0.3067)
	22	1	upper face (IV)	0.3599 (0.2433)	-0.0282 (0.5003)	0.2137 (0.2966)	0.2705 (0.2018)	0.0357 (0.2765)	-0.4736 (0.5553)	0.0236 (0.2216)	0.1623 (0.2511)	0.0443 (0.1794)	0.2155 (0.1747)	0.1117 (0.1707)	0.1403 (0.2212)	0.1021 (0.2593)	0.1475 (0.2165)	0.2038 (0.1822)	0.2285 (0.1965)	-0.1622 (0.1717)	-0.0709 (0.1791)	-0.2132 (0.1951)	0.3524 (0.1932)	0.0698 (0.1653)	1 (0)	-0.2371 (0.3653)	-0.1187 (0.2423)	-0.1437 (0.2247)	-0.0129 (0.2299)	0.0287 (0.2058)	-0.1285 (0.2297)	0.1634 (0.2593)	0.1274 (0.2378)	-0.1748 (0.1656)	-0.3403 (0.2457)	-0.1641 (0.2098)	-0.1139 (0.2144)	0.1127 (0.1757)	0.0585 (0.1821)	-0.2244 (0.2363)	-0.302 (0.1986)	0.1331 (0.2012)	0.5201 (0.2152)	0.1245 (0.1943)	0.1757 (0.2327)	0.4884 (0.4836)	0.192 (0.2094)	0.213 (0.2201)	0.0706 (0.2174)
	23	1	nose (II)	0.0045 (0.2341)	0.6295 (0.5863)	0.2679 (0.2733)	0.0736 (0.1894)	0.0441 (0.2435)	0.604 (0.4552)	0.1058 (0.1908)	0.026 (0.2217)	-0.2289 (0.1566)	-0.4029 (0.1595)	-0.3244 (0.1512)	-0.3653 (0.2136)	-0.0847 (0.2247)	-0.0451 (0.1914)	0.122 (0.1576)	-0.1785 (0.1619)	0.3861 (0.1505)	0.1113 (0.158)	0.0606 (0.1761)	-0.0461 (0.1687)	0.1302 (0.1436)	0.0017 (0.1614)	1 (0)	0.4893 (0.4728)	0.4636 (0.2409)	-0.4341 (0.2505)	-0.0578 (0.2343)	0.1571 (0.266)	0.034 (0.2854)	0.1829 (0.2537)	-0.1447 (0.1854)	-0.3118 (0.2779)	-0.0199 (0.2337)	-0.0883 (0.2386)	0.1124 (0.1958)	-0.1963 (0.2109)	0.4735 (0.2693)	-0.1818 (0.2048)	-0.2014 (0.2273)	0.1011 (0.2276)	0.504 (0.201)	0.6302 (0.2682)	0.2612 (0.4338)	0.2852 (0.2192)	0.1049 (0.2417)	0.2186 (0.2412)
	24	1	philtrum (I)	0.0618 (0.3714)	0.5123 (0.8485)	0.3981 (0.5216)	0.0772 (0.3152)	0.2264 (0.4349)	0.6798 (0.9127)	0.1896 (0.3586)	0.2362 (0.3328)	0.0673 (0.2482)	0.2174 (0.2291)	-0.0351 (0.2385)	-0.0149 (0.3074)	0.057 (0.3624)	0.2049 (0.2947)	0.3975 (0.2721)	-0.4937 (0.2437)	0.3455 (0.2327)	0.4797 (0.2802)	-0.3392 (0.2358)	-0.2781 (0.2678)	-0.3981 (0.2291)	-0.0172 (0.2547)	0.1833 (0.2139)	1 (0)	0.6399 (0.3594)	0.2892 (0.3419)	0.2056 (0.2754)	0.7191 (0.3282)	0.0679 (0.3538)	0.561 (0.3336)	-0.077 (0.2375)	-0.2275 (0.3123)	-0.0417 (0.2965)	-0.1898 (0.3298)	0.0204 (0.2331)	0.3762 (0.239)	0.2674 (0.3219)	-0.1245 (0.2542)	-0.3232 (0.2793)	-0.0707 (0.2713)	0.1379 (0.246)	0.243 (0.3008)	0.6846 (0.7112)	0.1687 (0.2781)	-0.1144 (0.3027)	0.4209 (0.2912)
	25	1	full face (1)	0.2642 (0.3623)	0.2951 (0.6902)	0.5413 (0.4987)	0.0271 (0.2804)	0.6364 (0.4749)	0.7161 (0.8306)	0.2677 (0.3301)	0.1585 (0.2982)	-0.0781 (0.2107)	-0.0961 (0.2274)	0.1763 (0.2033)	-0.1687 (0.2717)	0.1008 (0.3173)	0.2687 (0.2547)	0.1074 (0.2208)	-0.1397 (0.2326)	0.2739 (0.2095)	-0.0199 (0.2208)	-0.1918 (0.2287)	0.1017 (0.2347)	0.1297 (0.2121)	0.1363 (0.2251)	0.2863 (0.1877)	0.5534 (0.192)	1 (0)	0.1718 (0.5043)	-0.0317 (0.2556)	0.4009 (0.2795)	-0.0668 (0.3241)	0.5653 (0.2593)	-0.2964 (0.2273)	0.2812 (0.3022)	0.0909 (0.2638)	-0.0442 (0.2752)	-0.0894 (0.2156)	0.2113 (0.2223)	0.3948 (0.3253)	-0.1748 (0.2394)	0.0474 (0.2464)	0.1807 (0.2615)	0.2726 (0.2493)	0.5589 (0.3465)	1 (0.9438)	0.4928 (0.3098)	0.065 (0.2657)	0.3457 (0.272)
	26	1	full face (1)	0.0912 (0.2433)	-0.1942 (0.4429)	-0.1047 (0.2815)	0.0254 (0.1943)	0.1921 (0.2509)	-0.0328 (0.3888)	0.1018 (0.1952)	0.0055 (0.2342)	0.1799 (0.1627)	-0.0846 (0.1558)	0.0484 (0.1547)	-0.0377 (0.2001)	0.4633 (0.1923)	0.2198 (0.1871)	0.1971 (0.1533)	-0.3735 (0.1584)	0.3023 (0.1484)	-0.1275 (0.1589)	0.6038 (0.1291)	-0.3251 (0.1569)	0.2894 (0.1449)	-0.2438 (0.1619)	0.0199 (0.1443)	-0.1997 (0.2171)	-0.0863 (0.2007)	1 (0)	-0.0729 (0.4351)	0.0322 (0.2953)	-0.6324 (0.3873)	0.0178 (0.295)	-0.2567 (0.2007)	-0.2296 (0.293)	0.0564 (0.2734)	-0.0327 (0.2757)	-0.07 (0.2189)	-0.1853 (0.2273)	-0.8106 (0.4071)	-0.2933 (0.272)	-0.2002 (0.2375)	0.067 (0.2548)	-0.1171 (0.2375)	-0.4384 (0.3114)	-0.5741 (0.7517)	-0.1419 (0.2767)	-0.1674 (0.2648)	0.1689 (0.2635)
	27	1	nose (II)	-0.5777 (0.3475)	-0.7498 (0.8707)	-0.624 (0.491)	-0.6068 (0.2597)	-0.555 (0.3781)	-0.5804 (0.6886)	-0.5925 (0.2737)	0.2654 (0.2941)	-0.1072 (0.2064)	-0.2293 (0.2264)	-0.1546 (0.2002)	-0.6632 (0.2727)	0.201 (0.3245)	0.1035 (0.2624)	-0.1361 (0.2055)	0.3766 (0.2204)	0.0811 (0.2148)	0.3756 (0.2178)	0.1315 (0.256)	0.0819 (0.2263)	-0.3561 (0.1844)	-0.2112 (0.2284)	0.0941 (0.1885)	0.0635 (0.2995)	-0.0702 (0.276)	-0.2917 (0.1771)	1 (0)	-0.1861 (0.5035)	-0.1097 (0.2882)	-0.06 (0.275)	0.0658 (0.1897)	-0.0715 (0.2859)	-0.0482 (0.2408)	0.0649 (0.2543)	-0.0812 (0.201)	-0.3694 (0.2176)	0.6451 (0.3369)	0.3697 (0.2391)	-0.0488 (0.2253)	-0.1826 (0.2206)	0.3014 (0.2063)	0.1642 (0.2565)	0.2193 (0.4795)	-0.0007 (0.2322)	0.3378 (0.2323)	0.0218 (0.26)
	28	1	philtrum (I)	-0.1738 (0.2719)	-0.6281 (0.6233)	-0.3873 (0.3207)	-0.415 (0.2212)	-0.3187 (0.2914)	-0.7084 (0.5449)	-0.5288 (0.2283)	0.1947 (0.2463)	-0.707 (0.1538)	-0.0206 (0.1796)	0.1959 (0.1815)	-0.3541 (0.2251)	-0.1949 (0.258)	-0.1205 (0.2221)	-0.3796 (0.183)	0.4835 (0.1812)	-0.2113 (0.1887)	0.133 (0.1802)	-0.1382 (0.1954)	-0.1058 (0.196)	-0.1787 (0.1665)	0.0018 (0.1887)	-0.0864 (0.1633)	0.0712 (0.2583)	-0.1722 (0.2326)	-0.3007 (0.1652)	0.4243 (0.227)	1 (0)	0.3381 (0.4693)	0.4433 (0.2683)	0.0182 (0.2137)	-0.2271 (0.3269)	-0.1937 (0.2694)	-0.1645 (0.268)	-0.1132 (0.2229)	-0.109 (0.2274)	-0.1978 (0.2926)	0.2062 (0.2512)	-0.4946 (0.2437)	0.141 (0.2692)	-0.2348 (0.2409)	-0.22 (0.2819)	-0.2859 (0.4804)	-0.2778 (0.2592)	-0.5953 (0.3768)	0.0713 (0.2783)
	29	1	upper face (IV)	0.6656 (0.2731)	-0.0048 (0.5357)	0.4096 (0.3378)	0.3473 (0.2273)	0.6086 (0.3043)	-0.1397 (0.4848)	0.2785 (0.2371)	-0.007 (0.2797)	-0.2449 (0.1864)	0.2594 (0.1877)	0.232 (0.1975)	0.2332 (0.2271)	0.0968 (0.3115)	0.035 (0.2541)	-0.0632 (0.1955)	-0.0403 (0.2233)	0.0959 (0.1991)	0.1449 (0.2022)	-0.1566 (0.2106)	0.1464 (0.2205)	0.1915 (0.183)	0.263 (0.2052)	-0.3736 (0.1745)	-0.1598 (0.2813)	-0.233 (0.2476)	0.1647 (0.1862)	-0.6178 (0.2468)	0.4035 (0.1782)	1 (0)	-0.4391 (0.6376)	-0.1012 (0.2418)	-0.421 (0.3598)	0.1205 (0.3227)	0.431 (0.3874)	0.0986 (0.2599)	-0.3747 (0.2651)	-0.6458 (0.3123)	0.5362 (0.2727)	-0.4091 (0.2821)	-0.2018 (0.2883)	-0.4327 (0.2348)	-0.3363 (0.2856)	-0.7168 (0.596)	-0.1586 (0.2854)	-0.6412 (0.3791)	-0.2195 (0.3142)
	30	1	nose (II)	-0.3031 (0.3451)	-0.4738 (0.6842)	-0.2933 (0.3925)	-0.5834 (0.264)	-0.3591 (0.3582)	-0.4643 (0.568)	-0.633 (0.2586)	0.4523 (0.2985)	0.0097 (0.2082)	-0.3677 (0.2484)	0.3324 (0.2012)	-0.1186 (0.2758)	0.1524 (0.3208)	0.1681 (0.2643)	-0.1077 (0.2098)	0.4508 (0.2292)	-0.3628 (0.2144)	-0.5622 (0.2297)	0.2069 (0.2399)	0.182 (0.2323)	-0.0473 (0.1991)	0.6649 (0.2299)	-0.2031 (0.1945)	0.1063 (0.2993)	0.1997 (0.2541)	-0.1005 (0.1944)	0.7031 (0.2525)	0.2308 (0.2166)	-0.5858 (0.2703)	1 (0)	0.3077 (0.4644)	0.0977 (0.3157)	0.294 (0.2857)	-0.0803 (0.2784)	0.0253 (0.2253)	-0.1961 (0.2349)	0.2578 (0.3086)	-0.254 (0.2591)	-0.0064 (0.2554)	0.4504 (0.2788)	0.2337 (0.2466)	0.1196 (0.2864)	-0.0801 (0.4896)	0.0996 (0.2621)	-0.467 (0.2527)	0.309 (0.3185)
	31	1	midface (2)	-0.3194 (0.2463)	-0.2434 (0.4651)	-0.1684 (0.2917)	0.002 (0.2043)	-0.1839 (0.2543)	-0.009 (0.4069)	0.117 (0.2146)	0.2451 (0.2401)	0.1955 (0.1571)	0.4717 (0.1518)	0.0113 (0.1625)	0.3279 (0.2178)	-0.288 (0.2422)	-0.0023 (0.2039)	-0.2012 (0.1627)	-0.0453 (0.1786)	0.3197 (0.1786)	0.2448 (0.1598)	-0.1095 (0.1806)	-0.2057 (0.1745)	-0.2188 (0.1484)	-0.504 (0.1706)	-0.4147 (0.1447)	0.3088 (0.2213)	-0.1835 (0.2231)	-0.14 (0.1496)	-0.0414 (0.2077)	0.1875 (0.1827)	0.2805 (0.1924)	-0.368 (0.2255)	1 (0)	0.2392 (0.5643)	-0.0184 (0.1978)	-0.1577 (0.2042)	0.162 (0.1666)	0.0837 (0.1677)	0.2972 (0.2472)	0.3256 (0.1948)	-0.4671 (0.1906)	-0.0452 (0.1873)	-0.1416 (0.1756)	-0.3148 (0.2055)	-0.9654 (0.6065)	-0.4466 (0.1825)	-0.4012 (0.215)	-0.6437 (0.1941)
	32	1	nose (II)	0.0982 (0.5033)	0.2101 (0.9332)	0.9687 (0.7356)	0.2564 (0.4003)	0.4628 (0.5611)	0.6859 (0.9206)	0.5253 (0.3939)	-0.2476 (0.5319)	0.1175 (0.3025)	-0.5053 (0.4097)	0.2282 (0.3044)	0.0089 (0.4152)	-0.0835 (0.4562)	0.0781 (0.3865)	-0.176 (0.3108)	0.357 (0.3482)	-0.1093 (0.3228)	-0.7164 (0.4247)	0.1103 (0.3479)	0.7373 (0.5104)	0.5345 (0.366)	-0.0412 (0.3257)	0.0023 (0.2866)	-0.1678 (0.4426)	0.0866 (0.3962)	-0.0041 (0.2919)	0.1345 (0.3802)	-0.4045 (0.3478)	-0.3817 (0.3585)	-0.3195 (0.4347)	-0.3118 (0.3371)	1 (0)	0.0713 (0.6371)	-0.1041 (0.2972)	0.0658 (0.2369)	-0.3962 (0.2556)	0.5732 (0.4149)	0.7454 (0.2959)	-0.0091 (0.2734)	0.1219 (0.2859)	0.0253 (0.2533)	0.1194 (0.3081)	-0.065 (0.5149)	-0.0473 (0.2775)	-0.0806 (0.3012)	-0.4414 (0.2774)
	33	1	upper face (IV)	-0.1824 (0.2899)	0.534 (0.6702)	0.174 (0.3355)	0.2247 (0.2371)	0.017 (0.2999)	0.7818 (0.6435)	0.3912 (0.2348)	-0.4271 (0.3034)	0.2456 (0.194)	0.0306 (0.1891)	-0.2307 (0.2011)	0.3815 (0.2527)	-0.2927 (0.2785)	-0.2275 (0.2264)	0.0037 (0.1907)	0.0659 (0.2158)	-0.0097 (0.1923)	0.3672 (0.1906)	-0.0629 (0.2108)	-0.2642 (0.208)	0.1471 (0.1774)	-0.3797 (0.1985)	-0.3306 (0.1869)	0.0917 (0.2693)	-0.0173 (0.2457)	-0.0535 (0.1774)	-0.4878 (0.2548)	-0.03 (0.2039)	0.2803 (0.2432)	-0.432 (0.2321)	0.4238 (0.187)	0.0733 (0.351)	1 (0)	0.5122 (0.2837)	0.8637 (0.0762)	0.2132 (0.2185)	0.6414 (0.2754)	-0.0703 (0.2282)	-0.0247 (0.2328)	0.0186 (0.238)	-0.0283 (0.2219)	-0.3198 (0.2538)	-0.4386 (0.4765)	0.1959 (0.2348)	-0.4559 (0.2752)	-0.1029 (0.2575)
	34	1	philtrum (I)	0.1375 (0.329)	0.716 (0.7739)	0.4359 (0.399)	0.3506 (0.293)	0.3669 (0.3383)	0.9232 (0.6659)	0.5313 (0.2939)	-0.7882 (0.4075)	0.3301 (0.2277)	-0.0191 (0.2169)	-0.5259 (0.2424)	0.2595 (0.2719)	-0.2141 (0.3214)	-0.0693 (0.2674)	0.0414 (0.2177)	0.0465 (0.2433)	0.0101 (0.2217)	0.5199 (0.2237)	-0.162 (0.2422)	-0.2327 (0.248)	0.1022 (0.2025)	-0.3734 (0.2152)	-0.1356 (0.2103)	-0.0014 (0.3203)	-0.0185 (0.2817)	-0.1946 (0.2)	-0.4409 (0.2719)	-0.1994 (0.2205)	0.1531 (0.2743)	-0.4891 (0.2539)	0.0718 (0.2111)	0.3673 (0.4401)	0.7162 (0.1127)	1 (0)	0.16 (0.3943)	0.2313 (0.2246)	0.6737 (0.2393)	0.0744 (0.2386)	0.1503 (0.2374)	-0.5763 (0.2565)	-0.5306 (0.2286)	-0.6213 (0.2623)	-0.5712 (0.5254)	-0.2302 (0.2475)	0.0545 (0.2575)	0.3994 (0.2434)
	35	1	full face (1)	-0.2496 (0.2732)	0.5787 (0.6983)	0.132 (0.307)	0.2208 (0.2095)	-0.2466 (0.2823)	0.5195 (0.5664)	0.2439 (0.2149)	-0.1447 (0.252)	0.0055 (0.1716)	-0.12 (0.1737)	0.026 (0.1686)	0.0197 (0.2174)	-0.3575 (0.2317)	-0.3618 (0.1918)	-0.0395 (0.1726)	0.4003 (0.1962)	-0.3787 (0.1663)	0.386 (0.1742)	0.0844 (0.194)	-0.3167 (0.1901)	0.1082 (0.1614)	-0.0968 (0.1814)	-0.2839 (0.1646)	-0.2043 (0.2609)	-0.1454 (0.2228)	-0.1953 (0.1605)	-0.14 (0.2233)	0.3065 (0.1897)	-0.0103 (0.1999)	0.0277 (0.2153)	0.129 (0.1705)	0.0074 (0.3204)	0.7331 (0.0873)	0.3355 (0.1919)	1 (0)	0.0742 (0.3925)	0.3039 (0.2354)	-0.3321 (0.1811)	-0.1445 (0.1858)	0.0442 (0.1944)	0.1919 (0.1738)	-0.0667 (0.2087)	-0.0433 (0.3679)	0.4107 (0.1847)	-0.4595 (0.2043)	-0.0719 (0.2065)
	36	1	lower face (III)	0.1258 (0.3115)	0.218 (0.5666)	0.07 (0.3758)	-0.0783 (0.2693)	0.379 (0.3154)	0.5184 (0.5516)	0.1058 (0.2606)	0.0039 (0.3027)	0.2464 (0.2058)	0.2057 (0.2162)	0.1485 (0.2041)	0.0976 (0.2732)	0.2162 (0.2998)	-0.1065 (0.271)	0.086 (0.2101)	-0.3487 (0.2093)	0.2062 (0.2124)	0.0485 (0.2165)	0.2476 (0.2291)	-0.0915 (0.2266)	0.0355 (0.1984)	-0.2511 (0.2237)	0.294 (0.1919)	0.3184 (0.3039)	0.2194 (0.2669)	0.3571 (0.21)	0.2343 (0.2695)	-0.5256 (0.2092)	-0.1523 (0.2385)	0.0799 (0.265)	0.1504 (0.2019)	-0.1181 (0.3968)	-0.0101 (0.2376)	-0.1133 (0.2736)	-0.1509 (0.211)	1 (0)	-0.0406 (0.4837)	-0.1502 (0.1914)	0.1969 (0.1919)	0.261 (0.2066)	0.1158 (0.1859)	0.0986 (0.2187)	-0.4672 (0.4653)	-0.044 (0.2076)	0.1626 (0.212)	0.2061 (0.2155)
	37	1	philtrum (I)	0.0265 (0.29)	0.4897 (0.5075)	0.2241 (0.3303)	0.1638 (0.2341)	0.2514 (0.2901)	0.7442 (0.4409)	0.341 (0.2253)	-0.3171 (0.2641)	0.29 (0.1832)	-0.0931 (0.1937)	-0.1502 (0.1864)	0.0559 (0.2472)	-0.3484 (0.3338)	-0.4207 (0.2749)	-0.1753 (0.1974)	-0.196 (0.1993)	-0.0442 (0.1947)	-0.1161 (0.1992)	0.4007 (0.1887)	0.0701 (0.2081)	0.4091 (0.168)	-0.2435 (0.1945)	0.2773 (0.1685)	-0.1189 (0.2782)	-0.022 (0.2459)	0.076 (0.1783)	0.0051 (0.2381)	-0.3596 (0.1786)	-0.4911 (0.1825)	-0.1674 (0.239)	-0.2673 (0.1835)	0.3991 (0.3962)	0.2544 (0.207)	0.4433 (0.2073)	0.1259 (0.2009)	0.4124 (0.2382)	1 (0)	-0.5986 (0.4383)	0.6414 (0.2828)	-0.6551 (0.2614)	0.0344 (0.2492)	-0.2216 (0.3125)	-0.5545 (0.7582)	-0.1533 (0.2944)	0.4272 (0.312)	0.2341 (0.2812)
	38	1	upper face (IV)	0.3245 (0.2364)	0.2591 (0.4589)	0.3141 (0.276)	0.0867 (0.1781)	0.3107 (0.2611)	0.1787 (0.3955)	0.0651 (0.1819)	-0.1121 (0.2067)	-0.196 (0.1478)	0.2667 (0.1395)	-0.1079 (0.1398)	0.1277 (0.1811)	-0.3638 (0.2193)	-0.3779 (0.1732)	0.1779 (0.1416)	-0.0814 (0.1645)	0.2679 (0.1424)	0.2062 (0.1423)	0.2202 (0.1573)	-0.0079 (0.1576)	0.124 (0.1346)	-0.0304 (0.1519)	-0.1661 (0.1282)	-0.2169 (0.1976)	0.0567 (0.191)	0.2399 (0.1322)	-0.1579 (0.1756)	-0.0733 (0.1571)	0.2738 (0.1577)	-0.1451 (0.1808)	-0.197 (0.1407)	0.0339 (0.2691)	0.2326 (0.1747)	0.266 (0.202)	0.1286 (0.1519)	-0.4156 (0.1575)	-0.0259 (0.1657)	1 (0)	-0.2156 (0.3474)	-0.4506 (0.2214)	-0.2931 (0.1906)	-0.3357 (0.2363)	-0.5268 (0.4667)	-0.5418 (0.1967)	0.0027 (0.2379)	-0.2099 (0.2375)
	39	1	lower face (III)	0.1853 (0.2804)	0.159 (0.538)	0.2251 (0.3513)	0.0489 (0.2274)	0.2829 (0.309)	0.2445 (0.5137)	0.1088 (0.2324)	0.4777 (0.2659)	0.2461 (0.1917)	0.0708 (0.1819)	0.1755 (0.177)	0.2617 (0.2653)	0.4544 (0.2598)	0.5999 (0.2082)	-0.3006 (0.1784)	-0.2166 (0.1961)	0.0673 (0.1856)	-0.5457 (0.2034)	-0.1103 (0.2046)	0.2054 (0.2063)	-0.1639 (0.1726)	0.3499 (0.1909)	-0.0727 (0.1775)	0.6647 (0.2713)	0.35 (0.2156)	-0.017 (0.176)	0.1639 (0.2349)	-0.185 (0.1903)	-0.1136 (0.2111)	0.0097 (0.2324)	0.2192 (0.1839)	-0.1502 (0.3813)	-0.1951 (0.2147)	-0.1503 (0.2475)	-0.3773 (0.1866)	0.3772 (0.2224)	0.1992 (0.2091)	-0.4756 (0.1415)	1 (0)	-0.0008 (0.4423)	0.056 (0.2037)	0.2027 (0.2332)	0.7831 (0.5759)	0.2493 (0.2273)	0.3312 (0.2159)	0.3477 (0.2353)
	40	1	upper face (IV)	0.0014 (0.309)	-0.6091 (0.9215)	-0.4876 (0.4403)	-0.2553 (0.2749)	-0.217 (0.3417)	-0.881 (0.9112)	-0.43 (0.2834)	0.3338 (0.3522)	-0.0144 (0.1996)	0.1948 (0.2003)	0.113 (0.193)	0.1819 (0.2659)	0.1224 (0.3005)	0.2637 (0.2534)	0.1948 (0.2069)	-0.0271 (0.2189)	-0.3353 (0.197)	-0.0614 (0.2085)	-0.2696 (0.2471)	0.1978 (0.2384)	0.1201 (0.186)	0.3901 (0.211)	-0.0899 (0.1826)	0.0533 (0.2961)	-0.0498 (0.2573)	0.1516 (0.1825)	-0.5129 (0.2231)	0.05 (0.2149)	0.2922 (0.2316)	0.0474 (0.2521)	-0.2367 (0.1955)	-0.5925 (0.3989)	0.0068 (0.2263)	0.1916 (0.2854)	0.0388 (0.2048)	-0.1608 (0.2626)	-0.1342 (0.2245)	0.1612 (0.1772)	-0.1829 (0.2226)	1 (0)	0.2606 (0.4)	0.2569 (0.2467)	0.1071 (0.4274)	0.548 (0.2358)	-0.1369 (0.2365)	-0.121 (0.2386)
	41	1	full face (1)	-0.3195 (0.2344)	-0.0495 (0.422)	-0.3796 (0.2747)	-0.289 (0.1964)	-0.3262 (0.2366)	-0.0374 (0.3776)	-0.2903 (0.1922)	0.1726 (0.2189)	-0.0653 (0.1527)	-0.2999 (0.1477)	0.2119 (0.1458)	-0.3822 (0.1917)	-0.0526 (0.2249)	-0.2439 (0.1817)	0.1153 (0.1536)	-0.1126 (0.1712)	-0.0873 (0.1555)	-0.417 (0.1435)	0.4484 (0.2015)	-0.4095 (0.1642)	-0.0376 (0.1454)	-0.2898 (0.1623)	0.1291 (0.142)	0.0144 (0.224)	-0.0454 (0.1989)	0.2229 (0.1519)	0.2799 (0.1829)	-0.0919 (0.1656)	-0.6149 (0.1632)	0.4505 (0.1841)	-0.1471 (0.1558)	-0.1036 (0.2897)	-0.2224 (0.1787)	-0.3994 (0.2003)	0.0516 (0.158)	0.2019 (0.1901)	0.1805 (0.1787)	-0.3664 (0.1283)	0.1142 (0.1664)	-0.1378 (0.1818)	1 (0)	0.805 (0.142)	0.525 (0.3239)	0.7925 (0.0919)	0.085 (0.22)	-0.1164 (0.2225)
	42	1	outer face (3)	-0.0965 (0.2543)	0.3007 (0.5618)	-0.1636 (0.2958)	-0.2374 (0.2156)	-0.2635 (0.2569)	0.0456 (0.431)	-0.367 (0.2177)	0.109 (0.244)	0.0531 (0.1681)	-0.2536 (0.1587)	0.2424 (0.1598)	-0.3828 (0.2081)	-0.08 (0.2478)	-0.1485 (0.208)	0.0249 (0.1715)	-0.1247 (0.1971)	-0.2628 (0.1695)	-0.5957 (0.1652)	0.3017 (0.1915)	-0.2053 (0.1933)	0.0119 (0.1616)	-0.0944 (0.178)	0.3317 (0.1696)	0.1332 (0.2551)	0.0494 (0.2256)	0.133 (0.1608)	0.4116 (0.2351)	-0.1568 (0.1874)	-0.5446 (0.1812)	0.5098 (0.2207)	-0.5223 (0.1706)	0.2349 (0.3516)	-0.3041 (0.1766)	-0.305 (0.2076)	-0.0758 (0.1726)	-0.1172 (0.2173)	0.2642 (0.1877)	-0.2658 (0.154)	0.2278 (0.1879)	0.15 (0.2053)	0.936 (0.0543)	1 (0)	0.8255 (0.284)	0.7347 (0.1064)	0.4298 (0.2529)	-0.1113 (0.267)
	43	1	philtrum (I)	-0.035 (0.2396)	0.2099 (0.4613)	-0.1083 (0.2875)	-0.0011 (0.1977)	-0.2821 (0.255)	-0.1451 (0.4091)	-0.178 (0.206)	-0.0619 (0.2273)	0.2596 (0.1591)	-0.2648 (0.149)	0.2192 (0.1521)	-0.2352 (0.1922)	0.0869 (0.2337)	0.0621 (0.2011)	-0.0017 (0.161)	-0.0609 (0.1782)	-0.1605 (0.1576)	-0.5312 (0.1364)	0.1539 (0.1719)	-0.0257 (0.1728)	0.0209 (0.1497)	-0.0242 (0.1666)	0.4041 (0.1509)	0.1053 (0.2451)	-0.0605 (0.208)	0.2154 (0.1405)	0.3368 (0.2202)	-0.1689 (0.1679)	-0.4292 (0.1721)	0.3836 (0.2099)	-0.4157 (0.1401)	0.4832 (0.3907)	-0.2525 (0.1695)	-0.2745 (0.2008)	-0.1254 (0.1595)	-0.0031 (0.1989)	0.3027 (0.1642)	-0.2113 (0.1371)	0.4383 (0.1909)	0.0173 (0.1895)	0.8248 (0.1021)	0.9183 (0.0507)	1 (0)	0.6204 (0.2695)	0.7424 (0.5665)	0.2565 (0.429)
	44	1	nose (II)	-0.1306 (0.2328)	0.202 (0.4468)	-0.2175 (0.2779)	-0.1154 (0.1942)	-0.2979 (0.2462)	-0.0387 (0.3778)	-0.2363 (0.1986)	0.0051 (0.2212)	0.0777 (0.153)	-0.2877 (0.1412)	0.2359 (0.1429)	-0.2691 (0.1873)	0.1515 (0.2379)	0.0185 (0.1975)	0.0511 (0.1541)	-0.0094 (0.1696)	-0.1581 (0.1518)	-0.554 (0.1328)	0.1295 (0.1735)	-0.1965 (0.1655)	-0.075 (0.1448)	-0.1309 (0.1639)	0.2873 (0.1444)	-0.0367 (0.2209)	-0.022 (0.1977)	0.233 (0.1413)	0.2118 (0.194)	-0.1512 (0.1657)	-0.4728 (0.1727)	0.3722 (0.1931)	-0.3636 (0.145)	0.2123 (0.3283)	-0.1871 (0.1737)	-0.2987 (0.1995)	0.0179 (0.1573)	0.0021 (0.1926)	0.1015 (0.1733)	-0.3647 (0.1273)	0.2588 (0.1754)	0.0297 (0.1828)	0.8772 (0.0545)	0.8747 (0.0449)	0.8785 (0.0463)	1 (0)	0.2083 (0.4252)	-0.0565 (0.2494)
	45	1	nose (II)	0.1311 (0.3172)	-0.2433 (0.5437)	0.238 (0.3649)	0.1804 (0.2503)	0.5993 (0.383)	0.3791 (0.5113)	0.5277 (0.2572)	0.2173 (0.2609)	0.2902 (0.189)	0.0573 (0.1917)	0.2322 (0.1873)	-0.1961 (0.2306)	-0.2961 (0.2801)	-0.1 (0.2385)	-0.2309 (0.2069)	0.0263 (0.2102)	-0.105 (0.1923)	0.0873 (0.2007)	0.0396 (0.219)	0.2748 (0.2005)	0.3683 (0.1715)	-0.2887 (0.2086)	-0.0252 (0.1763)	-0.0784 (0.2844)	0.1382 (0.2407)	-0.252 (0.1747)	-0.1541 (0.2649)	0.2171 (0.1997)	0.3588 (0.2385)	0.1092 (0.2567)	0.236 (0.1994)	0.8154 (0.4609)	0.1608 (0.2119)	0.1282 (0.2428)	0.0541 (0.1967)	-0.0628 (0.2406)	0.2837 (0.2167)	-0.1477 (0.1615)	0.4183 (0.207)	-0.1934 (0.2236)	-0.0432 (0.1779)	-0.0354 (0.1969)	-0.1373 (0.1849)	-0.1953 (0.1796)	1 (0)	-0.0674 (0.4665)
	46	1	upper face (IV)	0.1909 (0.2842)	0.4015 (0.5938)	0.134 (0.3377)	-0.0564 (0.2243)	0.3781 (0.3109)	0.5877 (0.5681)	0.0744 (0.2364)	-0.1292 (0.2649)	0.4268 (0.2202)	0.0204 (0.1874)	-0.2176 (0.1764)	-0.0216 (0.2305)	0.5762 (0.2368)	0.2472 (0.2153)	0.0017 (0.1838)	-0.4591 (0.1696)	0.0234 (0.1868)	-0.2146 (0.176)	0.169 (0.1992)	0.0412 (0.1981)	-0.2157 (0.1765)	-0.1 (0.1901)	0.2424 (0.1601)	0.303 (0.2522)	0.3478 (0.2228)	0.4586 (0.1473)	0.1375 (0.2449)	-0.3341 (0.1891)	-0.1578 (0.2057)	0.3748 (0.2431)	-0.3244 (0.167)	0.3264 (0.3691)	-0.0358 (0.2086)	-0.2928 (0.2857)	-0.2887 (0.1837)	0.4733 (0.2212)	0.5306 (0.1852)	-0.0194 (0.158)	0.6721 (0.1994)	0.1971 (0.2326)	0.2269 (0.1718)	0.2768 (0.1874)	0.4468 (0.1607)	0.358 (0.1694)	-0.2295 (0.2101)	1 (0)
	47	1	lower face (III)	0.5319 (0.2572)	0.4669 (0.5712)	0.3366 (0.3303)	0.0845 (0.218)	0.4689 (0.2857)	0.2876 (0.4723)	0.0179 (0.2231)	0.1862 (0.2741)	-0.1567 (0.1746)	0.2428 (0.1697)	-0.2338 (0.1663)	0.0227 (0.2252)	0.1542 (0.2672)	-0.11 (0.2191)	0.1039 (0.1821)	-0.335 (0.176)	0.0461 (0.1795)	0.2295 (0.1729)	0.3116 (0.1812)	0.1028 (0.1931)	0.074 (0.1654)	0.0705 (0.1858)	0.0079 (0.1626)	0.0075 (0.2558)	-0.1179 (0.2238)	0.3332 (0.1535)	0.1578 (0.2293)	0.0824 (0.1892)	0.174 (0.2065)	-0.1992 (0.2198)	-0.3794 (0.1702)	-0.5295 (0.3544)	-0.4925 (0.2146)	-0.5584 (0.2412)	-0.2737 (0.1903)	0.2774 (0.2167)	0.0183 (0.2061)	0.1812 (0.1492)	-0.0889 (0.1936)	0.3061 (0.2022)	0.0981 (0.1656)	0.203 (0.1807)	0.0983 (0.1667)	0.0279 (0.1624)	-0.0758 (0.2024)	0.4317 (0.1861)
	48	1	nose (II)	0.2041 (0.2399)	-0.2227 (0.4101)	-0.0652 (0.2692)	-0.0582 (0.1858)	0.0344 (0.2409)	-0.4761 (0.416)	-0.1911 (0.1837)	-0.2746 (0.2099)	-0.4215 (0.1417)	-0.3183 (0.1396)	-0.0106 (0.15)	-0.1452 (0.1894)	0.1616 (0.2136)	-0.0407 (0.1884)	0.0073 (0.1521)	0.2809 (0.1599)	-0.471 (0.1615)	-0.4341 (0.1341)	0.0579 (0.1691)	-0.3275 (0.154)	0.2066 (0.1394)	0.1401 (0.1608)	-0.2466 (0.1276)	-0.6347 (0.1763)	-0.4482 (0.1666)	-0.001 (0.1461)	-0.1569 (0.1801)	0.2323 (0.1582)	0.1547 (0.1744)	0.0916 (0.1915)	-0.3782 (0.1363)	-0.007 (0.2805)	-0.0775 (0.1674)	-0.0283 (0.196)	0.1539 (0.158)	-0.5261 (0.205)	-0.2631 (0.1646)	0.0073 (0.1305)	-0.2803 (0.1648)	0.259 (0.169)	0.2294 (0.1388)	0.224 (0.1482)	0.0744 (0.1412)	0.2184 (0.1336)	-0.1367 (0.1705)	-0.3786 (0.1768)
	49	1	upper face (IV)	0.1067 (0.2668)	0.2387 (0.5227)	0.3506 (0.3406)	0.1026 (0.2241)	-0.0969 (0.2682)	-0.086 (0.4197)	-0.0494 (0.2182)	0.1673 (0.2427)	-0.0292 (0.1742)	-0.0292 (0.1719)	-0.1139 (0.167)	-0.2619 (0.2248)	0.2176 (0.2609)	0.2471 (0.2183)	0.4017 (0.1614)	0.1228 (0.1892)	-0.1458 (0.1828)	-0.2378 (0.1721)	0.0032 (0.1943)	-0.0253 (0.1866)	-0.0426 (0.1616)	0.3628 (0.1911)	0.0253 (0.1579)	-0.0034 (0.2502)	0.2778 (0.2042)	-0.1875 (0.155)	-0.0782 (0.2128)	-0.3877 (0.1669)	-0.3265 (0.1965)	0.325 (0.2186)	-0.2363 (0.1807)	0.3565 (0.3482)	-0.2658 (0.1849)	-0.1764 (0.2194)	-0.1107 (0.1727)	-0.0808 (0.2136)	-0.2044 (0.1945)	0.2193 (0.1453)	-0.2941 (0.1885)	0.1411 (0.2054)	0.142 (0.157)	0.2781 (0.182)	0.0675 (0.1691)	0.0692 (0.1592)	-0.3148 (0.188)	-0.2986 (0.1877)
	50	1	lower face (III)	0.3652 (0.2695)	-0.2916 (0.5577)	0.1577 (0.2919)	0.156 (0.2033)	0.2339 (0.2659)	-0.4497 (0.5741)	0.0545 (0.2093)	0.2487 (0.2322)	-0.2318 (0.1636)	0.2299 (0.1596)	-0.0921 (0.1624)	0.3384 (0.2263)	0.1614 (0.2395)	0.0182 (0.2077)	0.5147 (0.1503)	-0.0355 (0.1842)	0.244 (0.1677)	0.076 (0.1742)	-0.3776 (0.1799)	0.6261 (0.1814)	0.0151 (0.1572)	0.4053 (0.1745)	-0.2023 (0.1584)	-0.0847 (0.2394)	-0.0788 (0.2126)	-0.0543 (0.1557)	-0.4947 (0.2368)	0.088 (0.1799)	0.4727 (0.1882)	-0.2641 (0.1977)	0.1641 (0.1638)	-0.269 (0.3486)	-0.3435 (0.2011)	-0.3788 (0.2372)	-0.4115 (0.164)	0.3007 (0.2123)	-0.5412 (0.2163)	-0.0327 (0.1441)	-0.2391 (0.1807)	0.2539 (0.2104)	-0.4187 (0.1411)	-0.2825 (0.1546)	-0.2676 (0.1468)	-0.2108 (0.1452)	0.0411 (0.1918)	-0.0631 (0.1804)
	51	1	nose (II)	-0.1568 (0.2664)	0.3336 (0.6208)	-0.0902 (0.3239)	-0.0604 (0.2239)	-0.2051 (0.2823)	0.228 (0.4754)	-0.0876 (0.2258)	-0.2915 (0.2475)	0.0383 (0.18)	-0.3707 (0.1699)	0.0189 (0.1779)	-0.1072 (0.2273)	0.3594 (0.2407)	0.0852 (0.2227)	0.1467 (0.1817)	0.0599 (0.2082)	-0.2031 (0.1902)	-0.3114 (0.1727)	0.2879 (0.1935)	-0.244 (0.1908)	-0.0068 (0.1717)	0.1383 (0.1863)	-0.0336 (0.1668)	-0.0099 (0.2619)	0.132 (0.2328)	0.2633 (0.1558)	-0.3283 (0.2149)	-0.0455 (0.1941)	-0.1654 (0.2101)	0.2733 (0.2316)	-0.4614 (0.1761)	0.2548 (0.3605)	0.1056 (0.2014)	-0.0261 (0.2349)	0.0402 (0.1846)	0.2484 (0.2415)	0.0441 (0.2084)	-0.231 (0.1489)	0.1298 (0.2044)	0.2004 (0.2187)	0.3108 (0.1693)	0.4005 (0.1939)	0.3987 (0.1639)	0.4085 (0.1572)	-0.1349 (0.2018)	0.5115 (0.1666)
	52	1	lower face (III)	-0.087 (0.3733)	-0.2579 (0.7287)	-0.2037 (0.4481)	0.1635 (0.2951)	-0.0633 (0.3856)	-0.1853 (0.6155)	0.1923 (0.3023)	0.1133 (0.3715)	0.5902 (0.1993)	0.1967 (0.2456)	0.4823 (0.2638)	0.1228 (0.2994)	-0.1142 (0.36)	-0.2044 (0.3206)	0.1008 (0.2502)	0.1167 (0.2675)	-0.4441 (0.2369)	0.0333 (0.2467)	0.1598 (0.2633)	0.2467 (0.2437)	0.2648 (0.2098)	0.0335 (0.2515)	-0.4018 (0.2347)	-0.3201 (0.3243)	0.0265 (0.3179)	0.0776 (0.2247)	-0.64 (0.3158)	-0.1027 (0.2537)	0.2709 (0.2941)	0.0821 (0.3165)	-0.0927 (0.2342)	-0.0431 (0.4608)	-0.0898 (0.2707)	-0.3264 (0.3105)	-0.0461 (0.2497)	0.2704 (0.3147)	0.1238 (0.2716)	-0.0143 (0.2081)	0.0239 (0.2687)	0.6301 (0.2839)	-0.0654 (0.2204)	0.2155 (0.2534)	0.1119 (0.2309)	0.0234 (0.2252)	0.2583 (0.2826)	-0.0937 (0.2596)
	53	1	philtrum (I)	-0.3473 (0.3144)	0.2173 (0.7593)	-0.1836 (0.4184)	-0.5529 (0.2906)	-0.4236 (0.3058)	0.1109 (0.6508)	-0.6165 (0.2811)	0.3608 (0.3512)	-0.4189 (0.275)	-0.0428 (0.2434)	-0.3115 (0.2479)	-0.3914 (0.2608)	0.3202 (0.3368)	0.1188 (0.2974)	0.1355 (0.2385)	-0.255 (0.2842)	0.0768 (0.2456)	-0.4538 (0.2409)	0.0538 (0.2718)	-0.4857 (0.2588)	-0.318 (0.2183)	0.2655 (0.2777)	0.1474 (0.246)	0.5308 (0.4096)	0.3176 (0.3101)	0.1315 (0.2231)	0.3313 (0.3438)	-0.0914 (0.265)	-0.5373 (0.3072)	0.1691 (0.3095)	-0.189 (0.2383)	-0.2431 (0.5025)	0.249 (0.3122)	0.207 (0.3644)	0.2185 (0.2802)	-0.2576 (0.2958)	-0.0179 (0.2792)	0.0692 (0.2144)	-0.0425 (0.2664)	-0.1923 (0.2964)	0.322 (0.2284)	0.2207 (0.2341)	0.164 (0.2234)	0.3064 (0.2181)	-0.2526 (0.2875)	0.3381 (0.277)
	54	1	nose (II)	0.1225 (0.306)	0.2396 (0.6025)	0.0588 (0.3459)	-0.0087 (0.2347)	-0.0697 (0.2942)	-0.0595 (0.4589)	-0.1548 (0.2304)	0.0263 (0.2824)	-0.1606 (0.187)	0.337 (0.1778)	-0.0014 (0.1836)	0.1329 (0.2345)	-0.1938 (0.2827)	0.047 (0.232)	0.3333 (0.1655)	0.134 (0.2034)	0.1483 (0.1845)	0.3749 (0.1711)	0.031 (0.2179)	-0.5474 (0.2025)	-0.1263 (0.175)	-0.3749 (0.1959)	-0.2079 (0.1669)	0.3486 (0.2581)	-0.1954 (0.2556)	-0.0273 (0.1746)	-0.114 (0.2344)	0.2316 (0.1874)	0.3755 (0.2112)	-0.1426 (0.2358)	0.4994 (0.1682)	-0.4834 (0.3855)	0.2187 (0.2053)	0.1373 (0.2366)	0.1458 (0.1925)	-0.0976 (0.2323)	-0.2838 (0.2034)	0.0853 (0.1598)	-0.1182 (0.2064)	0.4338 (0.253)	-0.0799 (0.1717)	-0.1168 (0.1915)	-0.0982 (0.1738)	-0.1412 (0.1674)	-0.0355 (0.2207)	-0.6117 (0.1943)
	55	1	lower face (III)	-0.3363 (0.2925)	-0.8503 (0.8808)	-0.6716 (0.3939)	-0.3851 (0.2331)	-0.4392 (0.287)	-0.859 (0.6489)	-0.4607 (0.2182)	0.0667 (0.262)	-0.306 (0.1794)	-0.4942 (0.2086)	-0.1974 (0.1869)	-0.2465 (0.2469)	0.156 (0.2734)	0.0321 (0.2289)	-0.052 (0.1863)	0.414 (0.2139)	-0.5318 (0.164)	-0.2442 (0.1792)	-0.2747 (0.2073)	0.0569 (0.1985)	0.3024 (0.1818)	-0.0163 (0.1918)	-0.1025 (0.1679)	-0.2993 (0.2861)	-0.1565 (0.2456)	-0.2052 (0.1662)	-0.1167 (0.2378)	0.4714 (0.2227)	0.1596 (0.2198)	0.1909 (0.227)	-0.3758 (0.1789)	-0.3639 (0.3607)	-0.4189 (0.238)	-0.3659 (0.246)	-0.0815 (0.201)	-0.5654 (0.2384)	-0.2884 (0.1955)	0.1529 (0.1596)	-0.3825 (0.22)	0.2322 (0.2123)	0.1851 (0.1635)	0.4169 (0.1997)	0.0305 (0.1748)	0.1762 (0.1689)	-0.1404 (0.2132)	-0.1533 (0.2027)
	56	1	midface (2)	0.6276 (0.3263)	0.4203 (0.683)	0.4497 (0.3989)	0.3118 (0.2556)	0.3223 (0.332)	-0.0969 (0.5393)	0.0823 (0.2702)	0.1479 (0.3159)	-0.1717 (0.2067)	0.3446 (0.2162)	0.1568 (0.2134)	0.2295 (0.2731)	-0.2076 (0.3152)	-0.0277 (0.2719)	0.1258 (0.2205)	0.2008 (0.2291)	-0.1815 (0.2176)	0.2409 (0.2136)	-0.1812 (0.2532)	0.4368 (0.2083)	-0.0212 (0.2054)	0.7192 (0.2415)	-0.1495 (0.1983)	-0.0014 (0.3141)	-0.0167 (0.282)	-0.2001 (0.2028)	0.2273 (0.2767)	0.1488 (0.2296)	0.1929 (0.2499)	0.1056 (0.2719)	-0.0736 (0.211)	0.0349 (0.424)	-0.4126 (0.2472)	-0.2742 (0.2978)	-0.1749 (0.2231)	0.1305 (0.2823)	-0.2973 (0.2956)	0.1639 (0.1821)	0.1624 (0.2416)	0.1989 (0.2797)	-0.1464 (0.2011)	-0.0993 (0.2316)	-0.0327 (0.2115)	-0.206 (0.2134)	-0.0132 (0.2478)	0.0296 (0.2392)
	57	1	philtrum (I)	0.3517 (0.2252)	0.0937 (0.4287)	0.2909 (0.2781)	0.0879 (0.1925)	0.1316 (0.2428)	-0.2496 (0.4376)	-0.0832 (0.2005)	0.5147 (0.2269)	-0.1574 (0.1497)	0.1107 (0.1539)	0.0295 (0.1533)	-0.1325 (0.1966)	0.0086 (0.2313)	0.031 (0.2002)	0.187 (0.1596)	0.2244 (0.1647)	-0.083 (0.1578)	0.341 (0.1482)	-0.0654 (0.1767)	0.47 (0.1566)	-0.0383 (0.1478)	0.6348 (0.1499)	-0.0317 (0.1445)	-0.0243 (0.2258)	-0.068 (0.1997)	-0.2255 (0.1413)	0.2493 (0.1931)	0.332 (0.1577)	0.0517 (0.1813)	0.1899 (0.1916)	-0.0654 (0.1532)	-0.2957 (0.2889)	-0.3956 (0.1865)	-0.3351 (0.228)	-0.006 (0.1619)	0.075 (0.202)	-0.3467 (0.2041)	0.0358 (0.1347)	0.0337 (0.1716)	0.1084 (0.1925)	-0.078 (0.1434)	-0.0089 (0.1593)	-0.0364 (0.1487)	-0.1401 (0.1438)	0.0732 (0.1782)	-0.0785 (0.1697)
	58	1	upper face (IV)	0.3219 (0.2383)	-0.1117 (0.4741)	0.1191 (0.3005)	-0.0031 (0.2078)	0.1376 (0.2596)	-0.3752 (0.4702)	-0.1488 (0.2124)	0.5525 (0.2466)	-0.1897 (0.1595)	0.1733 (0.1608)	0.0562 (0.1636)	-0.1668 (0.2106)	-0.0817 (0.243)	-0.1095 (0.2055)	0.1233 (0.1697)	0.1724 (0.1791)	0.0625 (0.1712)	0.2729 (0.1616)	0.0507 (0.1859)	0.4248 (0.1721)	0.0405 (0.1581)	0.5411 (0.175)	-0.0568 (0.155)	-0.0755 (0.2402)	-0.003 (0.2155)	-0.1718 (0.1524)	0.1997 (0.2113)	0.3661 (0.176)	0.1572 (0.193)	0.1383 (0.2055)	-0.0595 (0.1642)	-0.3162 (0.2958)	-0.4316 (0.1956)	-0.4304 (0.2483)	-0.0999 (0.1749)	0.1218 (0.216)	-0.3471 (0.2154)	0.2523 (0.1391)	0.0539 (0.1822)	0.0442 (0.2026)	-0.0365 (0.1537)	0.0069 (0.1704)	-0.0554 (0.16)	-0.212 (0.1551)	0.1732 (0.1913)	-0.011 (0.1858)
	59	1	nose (II)	-0.3959 (0.352)	-0.6534 (0.9517)	-0.6381 (0.4806)	-0.1701 (0.2615)	-0.5104 (0.3723)	-0.695 (0.794)	-0.2414 (0.2654)	0.2083 (0.3118)	-0.2797 (0.1992)	-0.2823 (0.1942)	-0.2474 (0.1769)	0.024 (0.2428)	-0.2682 (0.3123)	-0.1693 (0.2454)	-0.0407 (0.1929)	-0.035 (0.2127)	-0.0654 (0.1926)	-0.2006 (0.1901)	0.2798 (0.1961)	-0.3119 (0.2111)	0.4128 (0.1836)	-0.187 (0.2067)	0.4431 (0.164)	-0.0828 (0.2737)	-0.3075 (0.2226)	0.0976 (0.1774)	-0.1265 (0.2345)	0.1857 (0.2044)	-0.1761 (0.2194)	0.1008 (0.2394)	-0.1181 (0.1834)	-0.4533 (0.3313)	-0.4171 (0.2079)	-0.507 (0.2144)	-0.0375 (0.1961)	-0.1106 (0.2378)	0.1723 (0.2165)	-0.0938 (0.1653)	-0.095 (0.207)	-0.0163 (0.2316)	0.4832 (0.1925)	0.5689 (0.2174)	0.4223 (0.1727)	0.3706 (0.1895)	-0.4227 (0.2046)	0.1488 (0.2031)
	60	1	nose (II)	-0.0149 (0.2592)	0.4111 (0.4584)	0.0443 (0.3017)	-0.117 (0.2257)	0.0106 (0.266)	0.3953 (0.4317)	-0.1012 (0.2199)	-0.2256 (0.2383)	0.0439 (0.1664)	0.2165 (0.1687)	-0.1411 (0.1687)	-0.0169 (0.2119)	-0.2122 (0.2402)	-0.2152 (0.1987)	0.1391 (0.1658)	-0.0398 (0.1831)	-0.2626 (0.1666)	-0.0643 (0.1713)	0.0914 (0.1858)	-0.4757 (0.1664)	0.115 (0.1589)	-0.2207 (0.1818)	0.1664 (0.153)	0.1857 (0.2504)	-0.1172 (0.2118)	-0.0561 (0.1586)	-0.0678 (0.2091)	-0.2921 (0.1852)	-0.2321 (0.1977)	-0.2002 (0.2031)	-0.029 (0.1637)	0.05 (0.3142)	0.2615 (0.191)	0.4492 (0.224)	0.1588 (0.1742)	0.317 (0.188)	0.4929 (0.1858)	-0.2502 (0.1425)	0.1634 (0.1897)	0.1594 (0.1942)	0.2719 (0.1464)	0.3155 (0.155)	0.3296 (0.1424)	0.3227 (0.1386)	0.022 (0.1914)	0.2201 (0.1812)
	61	1	nose (II)	-0.1029 (0.2762)	0.1097 (0.5535)	-0.0513 (0.3316)	0.2607 (0.2374)	-0.2263 (0.2779)	-0.0828 (0.4493)	0.1837 (0.2379)	0.4602 (0.2806)	0.443 (0.1901)	0.4759 (0.1798)	0.0386 (0.1807)	0.452 (0.2549)	-0.3995 (0.2518)	-0.1359 (0.225)	0.1363 (0.1847)	-0.2485 (0.2217)	0.4459 (0.1633)	0.389 (0.1702)	0.0611 (0.204)	0.2454 (0.1971)	-0.1021 (0.1757)	0.0876 (0.1958)	0.1426 (0.1789)	0.294 (0.3)	-0.0104 (0.2374)	0.0219 (0.1744)	0.1463 (0.2345)	-0.4106 (0.202)	-0.0348 (0.2141)	0.0276 (0.2343)	0.4352 (0.1796)	-0.0315 (0.3482)	0.2282 (0.2202)	0.1179 (0.2481)	0.2739 (0.1975)	-0.1909 (0.2331)	-0.2483 (0.2013)	0.1375 (0.1555)	-0.2033 (0.2029)	-0.2455 (0.2209)	-0.1336 (0.1691)	-0.4179 (0.2097)	-0.319 (0.1807)	-0.3109 (0.1665)	-0.2474 (0.2212)	-0.4184 (0.1762)
	62	1	midface (2)	-0.0261 (0.3712)	-0.8578 (1.2224)	-0.1505 (0.4982)	0.1052 (0.2986)	-0.0183 (0.3948)	-0.7269 (1.0343)	0.1164 (0.2993)	-0.2673 (0.3702)	-0.2866 (0.2473)	-0.0443 (0.2429)	0.2417 (0.255)	-0.4229 (0.3355)	-0.3975 (0.4112)	-0.0287 (0.3032)	-0.0511 (0.2453)	0.6494 (0.2646)	0.2703 (0.2751)	0.4538 (0.2685)	-0.2894 (0.2794)	-0.2172 (0.2731)	0.34 (0.2426)	-0.4257 (0.2845)	-0.0537 (0.224)	-0.3227 (0.3409)	0.299 (0.3335)	-0.3318 (0.2261)	-0.4143 (0.3584)	0.4147 (0.2975)	0.2354 (0.2815)	0.2839 (0.3388)	-0.1056 (0.2356)	0.8952 (0.5887)	-0.0904 (0.305)	-0.0513 (0.3428)	0.1753 (0.2403)	-0.63 (0.3141)	-0.2312 (0.2886)	0.4202 (0.2206)	-0.0976 (0.268)	0.1708 (0.3168)	-0.2011 (0.2171)	0.1066 (0.2693)	-0.0916 (0.2281)	-0.082 (0.2204)	-0.0864 (0.2904)	-0.9919 (0.3389)
	63	1	lower face (III)	-0.0593 (0.2136)	0.0553 (0.3885)	-0.1736 (0.2565)	-0.2482 (0.169)	-0.1272 (0.2252)	-0.0315 (0.3494)	-0.3095 (0.1703)	0.1763 (0.2064)	-0.0673 (0.1388)	-0.0534 (0.1413)	-0.3402 (0.1328)	-0.1739 (0.178)	0.187 (0.2033)	0.126 (0.1736)	-0.0679 (0.1419)	-0.2725 (0.1502)	0.0846 (0.143)	-0.118 (0.1462)	0.0368 (0.1599)	-0.0265 (0.1536)	-0.1278 (0.1318)	0.1648 (0.1491)	0.4031 (0.1081)	0.3668 (0.1865)	0.0865 (0.1786)	0.0793 (0.135)	0.5418 (0.1585)	-0.0313 (0.151)	-0.5426 (0.1434)	0.2824 (0.1761)	-0.2368 (0.145)	-0.2592 (0.2879)	-0.2363 (0.1568)	-0.034 (0.1832)	-0.1542 (0.1425)	0.2338 (0.176)	0.4207 (0.1441)	-0.2616 (0.1135)	0.2352 (0.1461)	-0.0778 (0.1673)	0.2049 (0.1243)	0.1804 (0.1409)	0.2577 (0.1311)	0.1631 (0.1273)	-0.0659 (0.161)	0.4621 (0.1407)
	64	1	nose (II)	0.0812 (0.2546)	0.8115 (0.8642)	0.1893 (0.3073)	0.2223 (0.2028)	-0.1782 (0.2627)	0.3177 (0.4404)	0.0388 (0.2078)	-0.0765 (0.2365)	0.2513 (0.1587)	-0.0917 (0.1659)	0.0752 (0.1612)	0.3487 (0.2167)	-0.0583 (0.2403)	0.0017 (0.2057)	0.1172 (0.1679)	-0.1899 (0.1778)	0.0049 (0.1691)	0.1171 (0.1677)	0.2117 (0.1807)	0.4156 (0.2193)	-0.2646 (0.1557)	0.3879 (0.1811)	0.3505 (0.1368)	0.3611 (0.2542)	0.0266 (0.2122)	0.2478 (0.1474)	0.0713 (0.2126)	-0.2156 (0.1815)	-0.2236 (0.2048)	0.0158 (0.2062)	-0.1735 (0.1617)	-0.3198 (0.3567)	-0.1649 (0.1816)	-0.3424 (0.1953)	-0.0251 (0.1703)	0.3298 (0.2003)	-0.174 (0.1897)	0.0277 (0.1425)	-0.1027 (0.1812)	0.1766 (0.1925)	0.1715 (0.1577)	0.263 (0.1725)	0.404 (0.1522)	0.2193 (0.154)	-0.4333 (0.1723)	0.6551 (0.1805)
	65	1	nose (II)	0.102 (0.3455)	0.2313 (0.6568)	-0.1003 (0.4312)	0.1722 (0.2907)	-0.1229 (0.3994)	-0.1281 (0.5955)	0.0087 (0.2941)	-0.0665 (0.3361)	0.2357 (0.2695)	0.2779 (0.2226)	-0.4419 (0.2208)	0.1247 (0.2896)	0.4298 (0.3989)	0.4093 (0.3405)	0.3967 (0.2459)	-0.4864 (0.2504)	-0.0326 (0.2379)	-0.0167 (0.2424)	0.0223 (0.2626)	-0.0977 (0.2566)	0.2008 (0.2123)	0.3124 (0.2536)	-0.0612 (0.2183)	-0.2312 (0.3555)	-0.0912 (0.3063)	0.1776 (0.2207)	-0.377 (0.2976)	-0.4447 (0.2467)	-0.055 (0.2734)	-0.0723 (0.2957)	0.1725 (0.2393)	-0.1213 (0.4346)	0.2154 (0.2521)	0.2434 (0.2902)	0.01 (0.2412)	-0.2169 (0.3016)	0.0973 (0.2784)	0.346 (0.2396)	-0.2809 (0.2813)	0.5175 (0.2547)	-0.1197 (0.2131)	-0.0552 (0.2407)	-0.1225 (0.2171)	-0.0494 (0.2138)	-0.3526 (0.273)	-0.0875 (0.2659)
	66	1	upper face (IV)	-0.2208 (0.283)	0.3433 (0.6862)	0.0178 (0.348)	0.0425 (0.244)	-0.1671 (0.3061)	0.3844 (0.5627)	0.0944 (0.2444)	-0.6048 (0.3616)	0.2553 (0.2069)	-0.5014 (0.1625)	-0.36 (0.1831)	-0.276 (0.2363)	0.2129 (0.2869)	0.2949 (0.2501)	-0.1943 (0.201)	0.0412 (0.2109)	0.0792 (0.1939)	-0.132 (0.197)	-0.0879 (0.2118)	-0.1637 (0.226)	-0.1611 (0.1795)	-0.1216 (0.2005)	0.2131 (0.1713)	-0.1727 (0.2815)	-0.1405 (0.2514)	-0.0095 (0.1793)	0.0625 (0.2378)	-0.4246 (0.2354)	-0.1566 (0.2253)	-0.4889 (0.2238)	0.0236 (0.1947)	0.5613 (0.408)	0.478 (0.1888)	0.7163 (0.2297)	0.1631 (0.1926)	-0.2122 (0.2422)	0.2083 (0.2255)	-0.0571 (0.1659)	-0.0353 (0.2134)	-0.173 (0.2211)	-0.184 (0.1778)	-0.2188 (0.1957)	0.0776 (0.1831)	-0.01 (0.1775)	0.2577 (0.212)	-0.0681 (0.2127)
	67	1	nose (II)	-0.4112 (0.3581)	-0.4184 (0.7473)	-0.5763 (0.4265)	-0.3689 (0.2703)	-0.2461 (0.364)	-0.1128 (0.5587)	-0.248 (0.2741)	-0.2434 (0.283)	-0.386 (0.223)	-0.5463 (0.204)	-0.277 (0.212)	-0.2078 (0.2688)	-0.2421 (0.3206)	-0.5495 (0.2667)	0.0016 (0.2162)	-0.1866 (0.227)	0.447 (0.2149)	0.0256 (0.2255)	0.0656 (0.2379)	0.1025 (0.2386)	-0.0139 (0.2031)	-0.3034 (0.222)	0.7634 (0.1843)	-0.0982 (0.3115)	-0.1214 (0.2737)	0.2781 (0.1983)	0.0369 (0.2648)	0.1983 (0.2367)	-0.0861 (0.2471)	-0.4069 (0.2759)	-0.2664 (0.2086)	-0.4016 (0.3746)	0.0095 (0.2426)	0.0896 (0.2748)	-0.0839 (0.2225)	0.0764 (0.2714)	0.2376 (0.2253)	0.0872 (0.1889)	-0.2331 (0.2341)	-0.4455 (0.2941)	0.2822 (0.1959)	0.2898 (0.2121)	0.3263 (0.1925)	0.2895 (0.1836)	-0.0655 (0.244)	0.5798 (0.2687)
	68	1	philtrum (I)	0.1796 (0.3076)	-0.1345 (0.4922)	0.0056 (0.3475)	0.0009 (0.2318)	0.0971 (0.3132)	-0.2666 (0.4212)	-0.0599 (0.2319)	0.2604 (0.2722)	-0.0161 (0.1874)	-0.0977 (0.1832)	-0.021 (0.1827)	0.0065 (0.235)	0.0808 (0.2668)	0.2439 (0.2175)	0.1305 (0.1931)	0.0574 (0.2028)	0.0922 (0.1873)	-0.2292 (0.195)	-0.1486 (0.2158)	0.0121 (0.2019)	0.0968 (0.1752)	0.2311 (0.1956)	0.0398 (0.1735)	-0.2841 (0.2606)	-0.0685 (0.2363)	0.1519 (0.1709)	-0.49 (0.2044)	0.0322 (0.1999)	0.5148 (0.2224)	-0.0304 (0.2328)	-0.1957 (0.191)	-0.2131 (0.3542)	-0.357 (0.1853)	-0.0978 (0.238)	-0.4051 (0.1702)	-0.6986 (0.2639)	-0.5559 (0.1902)	-0.0469 (0.1614)	-0.2693 (0.1922)	0.4615 (0.2303)	-0.3449 (0.1677)	-0.3071 (0.2002)	-0.2706 (0.1771)	-0.1841 (0.1677)	-0.1259 (0.2074)	-0.5018 (0.1845)
	69	1	lower face (III)	-0.5144 (0.3796)	-1 (0.9065)	-0.9013 (0.5322)	-0.6338 (0.3138)	-0.2494 (0.3942)	-0.9991 (0.8769)	-0.4366 (0.3117)	0.4582 (0.3652)	0.2802 (0.2835)	0.2209 (0.2849)	-0.209 (0.2489)	-0.6835 (0.3468)	0.055 (0.3708)	0.3201 (0.3111)	-0.0824 (0.2567)	0.0913 (0.2766)	0.1164 (0.2664)	-0.0951 (0.2592)	0.0547 (0.2878)	-0.255 (0.2896)	0.2356 (0.2506)	-0.1686 (0.2851)	0.0686 (0.2367)	-0.0851 (0.3651)	0.1596 (0.339)	0.0675 (0.2372)	0.3281 (0.3026)	-0.064 (0.2756)	-0.4221 (0.2774)	0.703 (0.3898)	-0.3437 (0.2756)	0.5717 (0.5384)	-0.3994 (0.2715)	-0.1586 (0.3225)	-0.2581 (0.2632)	-0.2035 (0.3264)	0.5575 (0.3364)	-0.1629 (0.2187)	0.6473 (0.3301)	0.592 (0.3719)	0.0611 (0.2335)	0.185 (0.2534)	0.1079 (0.2406)	0.0866 (0.2317)	0.2104 (0.2848)	-0.0663 (0.2811)
	70	1	lower face (III)	0.1205 (0.3031)	0.1897 (0.5718)	0.202 (0.3731)	-0.0666 (0.237)	0.3614 (0.3388)	0.4925 (0.5901)	0.1131 (0.2475)	0.1871 (0.2708)	-0.2982 (0.1892)	-0.3173 (0.1937)	-0.4311 (0.1752)	-0.3223 (0.2298)	-0.0153 (0.2807)	-0.1544 (0.2351)	-0.073 (0.1924)	-0.0719 (0.2091)	0.0182 (0.1948)	0.0919 (0.1959)	-0.464 (0.253)	0.1269 (0.2114)	0.0148 (0.1832)	0.1204 (0.2001)	0.3245 (0.1652)	0.2142 (0.2774)	0.529 (0.2668)	-0.4066 (0.1746)	-0.0753 (0.2379)	0.1852 (0.2171)	0.0013 (0.2262)	0.0418 (0.2446)	-0.5283 (0.1904)	0.066 (0.3564)	-0.343 (0.2345)	0.0214 (0.2488)	-0.3037 (0.218)	-0.1924 (0.2381)	0.0192 (0.2192)	-0.0489 (0.1656)	-0.037 (0.2147)	-0.159 (0.2299)	-0.0827 (0.1765)	-0.0286 (0.1957)	-0.3328 (0.1784)	-0.1688 (0.1743)	0.2768 (0.2208)	-0.0805 (0.2079)
	71	1	lower face (III)	0.0332 (0.452)	0.2285 (0.8113)	0.051 (0.5275)	0.2758 (0.3597)	0.0133 (0.4678)	0.1558 (0.7065)	0.2735 (0.3484)	-0.7488 (0.5678)	-0.0911 (0.293)	0.0195 (0.3068)	-0.1005 (0.2967)	0.0215 (0.3932)	-0.8991 (0.5637)	-0.4146 (0.375)	-0.0158 (0.3007)	-0.0265 (0.3247)	0.1712 (0.3101)	0.2843 (0.3326)	-0.1371 (0.333)	0.2377 (0.3196)	0.0368 (0.2805)	-0.2068 (0.3153)	0.4946 (0.3266)	-0.2004 (0.4181)	0.0127 (0.3807)	-0.3848 (0.3103)	0.1823 (0.3625)	-0.3103 (0.351)	-0.2384 (0.3237)	0.0813 (0.394)	0.1339 (0.3319)	0.3599 (0.5445)	0.0529 (0.332)	0.182 (0.3774)	0.2477 (0.3204)	-0.2629 (0.3953)	0.6787 (0.3985)	0.2261 (0.2695)	-0.2694 (0.32)	-0.185 (0.357)	-0.0515 (0.2736)	-0.0707 (0.3068)	-0.018 (0.2843)	-0.0881 (0.2747)	-0.2509 (0.3999)	-0.5673 (0.4335)
	72	1	philtrum (I)	-0.1219 (0.2279)	-0.15 (0.421)	-0.1548 (0.271)	-0.0671 (0.1907)	-0.054 (0.2447)	-0.0374 (0.3789)	-0.0149 (0.1988)	-0.1725 (0.2228)	0.3603 (0.1539)	-0.2082 (0.1462)	0.0445 (0.1507)	0.0652 (0.1921)	-0.0869 (0.2241)	0.0682 (0.1951)	-0.3889 (0.1568)	0.2027 (0.1629)	0.0824 (0.1554)	0.0364 (0.1575)	-0.0529 (0.1711)	0.0142 (0.1698)	-0.2391 (0.1345)	-0.1991 (0.1598)	-0.1741 (0.1395)	-0.0049 (0.2228)	-0.034 (0.1967)	-0.3138 (0.1336)	-0.0433 (0.1896)	0.0484 (0.1644)	0.0192 (0.1766)	0.016 (0.1932)	0.1997 (0.1555)	0.0771 (0.2995)	0.1868 (0.1742)	0.0528 (0.1977)	0.0947 (0.1568)	0.0451 (0.1988)	0.0578 (0.1755)	-0.1397 (0.1365)	0.6373 (0.1811)	-0.1359 (0.1779)	-0.0036 (0.1417)	0.0309 (0.1561)	0.073 (0.1456)	0.0193 (0.1405)	0.2542 (0.1782)	-0.0982 (0.1669)
	73	1	full face (1)	-0.1409 (0.256)	0.3329 (0.5511)	-0.0747 (0.302)	-0.0696 (0.2085)	-0.295 (0.2721)	0.0889 (0.4243)	-0.1744 (0.2101)	0.4155 (0.269)	-0.0216 (0.1665)	0.3835 (0.1558)	-0.166 (0.1656)	0.3976 (0.1936)	0.0079 (0.2457)	0.0801 (0.2099)	0.3127 (0.1645)	-0.3145 (0.1716)	0.0547 (0.1702)	0.0784 (0.171)	0.0576 (0.1874)	-0.1754 (0.1895)	0.005 (0.1592)	-0.1123 (0.1769)	0.1251 (0.1519)	0.6649 (0.2476)	0.3361 (0.2139)	0.0059 (0.1577)	0.0481 (0.2114)	-0.1689 (0.1742)	-0.1021 (0.1914)	-0.0739 (0.213)	0.2119 (0.1561)	-0.3044 (0.3312)	-0.2176 (0.2022)	-0.2066 (0.2305)	-0.2284 (0.1772)	0.3431 (0.2005)	0.0293 (0.1926)	-0.1444 (0.1441)	0.0478 (0.1839)	-0.0277 (0.2015)	0.1396 (0.1539)	0.0281 (0.1716)	-0.1457 (0.1563)	-0.0675 (0.1534)	-0.2655 (0.1832)	0.203 (0.1805)
	74	1	lower face (III)	-0.0878 (0.2818)	0.1197 (0.5591)	0.0419 (0.3442)	-0.1728 (0.2257)	0.0059 (0.3007)	0.2384 (0.514)	-0.1067 (0.2333)	-0.0441 (0.2735)	0.1155 (0.1878)	-0.0475 (0.1904)	-0.5694 (0.1611)	-0.0377 (0.2443)	0.2481 (0.2744)	0.3033 (0.219)	-0.4661 (0.1876)	-0.1139 (0.2025)	0.0496 (0.1899)	-0.1116 (0.206)	-0.0091 (0.2099)	0.0577 (0.2075)	-0.1519 (0.1739)	-0.022 (0.1962)	0.0458 (0.1716)	0.0758 (0.2693)	-0.0933 (0.2538)	-0.3416 (0.1689)	0.5873 (0.2144)	-0.1528 (0.2059)	-0.5184 (0.2044)	-0.298 (0.2422)	0.0254 (0.1831)	-0.077 (0.3801)	0.1112 (0.2148)	0.2924 (0.2594)	0.13 (0.1939)	0.1313 (0.2352)	0.2472 (0.2038)	-0.2126 (0.1565)	0.4235 (0.1919)	-0.3868 (0.2149)	0.011 (0.1756)	-0.0974 (0.1889)	-0.0751 (0.1764)	-0.1553 (0.1678)	0.3312 (0.2085)	0.2491 (0.2134)
	75	1	lower face (III)	0.0135 (0.3013)	-0.2794 (0.5738)	0.0266 (0.3599)	-0.1701 (0.243)	0.0751 (0.3245)	-0.1766 (0.4785)	-0.1338 (0.2455)	0.3292 (0.3171)	0.0005 (0.1969)	-0.0907 (0.1979)	0.3648 (0.2093)	-0.1525 (0.2486)	0.0282 (0.2911)	-0.0656 (0.2536)	-0.1412 (0.1957)	0.0273 (0.2189)	-0.0665 (0.2025)	-0.0859 (0.2025)	-0.3025 (0.2351)	0.4076 (0.1945)	-0.1495 (0.1938)	0.0464 (0.2094)	-0.1707 (0.1754)	-0.1079 (0.2896)	0.1728 (0.2567)	-0.3169 (0.1819)	0.01 (0.2496)	0.2751 (0.2259)	0.302 (0.2456)	0.0551 (0.2504)	0.2555 (0.2204)	0.1165 (0.3753)	-0.0295 (0.2259)	-0.0467 (0.2571)	-0.1542 (0.1995)	-0.0382 (0.2514)	0.1767 (0.2226)	-0.0321 (0.1735)	0.4012 (0.2187)	-0.0194 (0.2394)	-0.1877 (0.1844)	-0.0627 (0.2086)	-0.1484 (0.1959)	-0.1843 (0.1855)	0.2246 (0.2312)	0.1184 (0.2158)
	76	1	lower face (III)	0.0385 (0.2557)	-0.3095 (0.4871)	0.0953 (0.314)	-0.0649 (0.2082)	0.0944 (0.2792)	-0.2156 (0.3953)	-0.0294 (0.2149)	0.1139 (0.2495)	-0.1289 (0.1682)	-0.1147 (0.1703)	0.386 (0.1612)	-0.3264 (0.2145)	0.006 (0.2468)	-0.2443 (0.2165)	-0.0869 (0.1688)	0.1316 (0.1822)	-0.1085 (0.1752)	-0.0371 (0.1728)	0.0077 (0.1881)	0.276 (0.177)	0.0654 (0.1586)	0.0846 (0.1829)	-0.3045 (0.1451)	-0.3637 (0.2599)	0.0075 (0.2165)	-0.1379 (0.156)	-0.0061 (0.209)	0.2889 (0.1888)	0.2056 (0.1976)	-0.0956 (0.2097)	0.0394 (0.169)	0.0769 (0.316)	0.0017 (0.1924)	-0.0674 (0.2179)	-0.0027 (0.1732)	0.1637 (0.2337)	0.1522 (0.189)	0.2702 (0.1341)	0.0212 (0.185)	0.0499 (0.2008)	-0.1516 (0.1558)	0.0144 (0.1725)	-0.0849 (0.1601)	-0.197 (0.1548)	0.3011 (0.2055)	0.0846 (0.1865)
	77	1	nose (II)	-0.1553 (0.2522)	-0.2219 (0.4706)	-0.0734 (0.3011)	-0.1513 (0.204)	-0.0185 (0.2693)	-0.0072 (0.4223)	-0.052 (0.2144)	0.1167 (0.2458)	-0.0934 (0.1655)	-0.1367 (0.17)	0.0867 (0.1692)	-0.2229 (0.2164)	-0.1561 (0.2439)	-0.3364 (0.2163)	-0.209 (0.1639)	0.0293 (0.1846)	-0.1552 (0.1707)	0.032 (0.1776)	-0.1129 (0.1877)	0.1635 (0.179)	-0.0003 (0.1599)	-0.1204 (0.1759)	-0.0859 (0.1536)	-0.4122 (0.2739)	-0.1578 (0.2205)	-0.3541 (0.1513)	-0.0288 (0.2079)	0.3399 (0.186)	0.0985 (0.1938)	-0.2068 (0.2105)	0.1574 (0.1758)	-0.0254 (0.3131)	0.1331 (0.1989)	0.0761 (0.2216)	0.1251 (0.1744)	0.0321 (0.22)	0.3199 (0.1806)	0.0589 (0.1452)	0.2101 (0.1865)	0.0969 (0.1989)	-0.1294 (0.1551)	-0.0411 (0.1741)	-0.187 (0.1636)	-0.2559 (0.1597)	0.3268 (0.188)	0.1149 (0.1858)
	78	1	outer face (3)	-0.1892 (0.2597)	-0.4953 (0.5842)	-0.2578 (0.317)	-0.0369 (0.212)	-0.3167 (0.291)	-0.586 (0.5654)	-0.1287 (0.2128)	-0.2558 (0.2463)	0.0063 (0.1682)	0.0472 (0.1703)	0.3183 (0.1561)	0.1824 (0.2114)	-0.3824 (0.2441)	-0.1996 (0.2072)	-0.2278 (0.1766)	0.5502 (0.1519)	-0.119 (0.1725)	0.2581 (0.1607)	-0.3367 (0.1834)	0.3526 (0.1787)	-0.1713 (0.1601)	-0.0452 (0.1781)	-0.3187 (0.1455)	-0.0518 (0.2452)	-0.2874 (0.2214)	-0.4502 (0.1436)	0.2137 (0.2072)	0.3035 (0.1829)	0.2247 (0.2025)	-0.1766 (0.2171)	0.321 (0.1586)	-0.0942 (0.318)	0.2898 (0.191)	0.2035 (0.2169)	0.4016 (0.1731)	-0.0899 (0.212)	-0.2221 (0.204)	-0.0765 (0.149)	0.0912 (0.1893)	-0.248 (0.2123)	-0.1068 (0.1549)	-0.198 (0.1778)	-0.1443 (0.1614)	-0.1381 (0.1551)	0.3291 (0.1884)	-0.3968 (0.1624)
	79	1	upper face (IV)	0.1259 (0.2234)	0.2978 (0.474)	0.2759 (0.2684)	0.1327 (0.1823)	0.0065 (0.2386)	0.0868 (0.3817)	0.0433 (0.1889)	-0.2552 (0.2212)	-0.3592 (0.149)	0.0929 (0.149)	-0.0864 (0.1474)	-0.0263 (0.2021)	-0.3401 (0.2047)	-0.4217 (0.166)	0.2338 (0.1458)	-0.0427 (0.1646)	0.2027 (0.1472)	0.3574 (0.1535)	-0.2008 (0.1603)	-0.2316 (0.1605)	0.0743 (0.1416)	0.2875 (0.1467)	0.0918 (0.1377)	-0.0026 (0.2184)	0.052 (0.1932)	-0.2204 (0.1344)	-0.062 (0.1888)	0.1515 (0.1585)	0.1838 (0.1674)	-0.1172 (0.1874)	-0.0289 (0.1482)	0.0089 (0.2823)	0.274 (0.1627)	0.4548 (0.1977)	0.1813 (0.1483)	-0.3025 (0.1964)	-0.0124 (0.176)	0.315 (0.1222)	-0.4747 (0.1535)	-0.0027 (0.1805)	-0.4516 (0.1351)	-0.4873 (0.144)	-0.4397 (0.1264)	-0.5 (0.1325)	-0.1219 (0.1689)	-0.4817 (0.1431)
	80	1	nose (II)	0.0772 (0.3467)	0.9669 (1.2925)	0.4719 (0.4915)	0.2212 (0.295)	-0.1228 (0.3339)	0.5319 (0.7842)	0.0803 (0.2823)	0.1479 (0.3036)	0.1592 (0.2186)	-0.1832 (0.2183)	0.0579 (0.2109)	-0.1155 (0.2685)	0.4007 (0.3048)	0.4032 (0.255)	0.1406 (0.2143)	-0.181 (0.2262)	0.1362 (0.2136)	-0.275 (0.2345)	-0.0493 (0.2411)	-0.3434 (0.2243)	-0.1759 (0.2038)	-0.4381 (0.215)	-0.0577 (0.1989)	0.2396 (0.2948)	-0.2071 (0.3002)	0.0996 (0.1997)	0.0536 (0.2676)	0.1678 (0.2364)	0.069 (0.2653)	-0.4065 (0.2784)	0.5834 (0.1897)	0.1364 (0.3917)	0.1828 (0.2343)	-0.2372 (0.2961)	-0.0514 (0.2276)	0.1671 (0.2706)	-0.1209 (0.2519)	-0.1429 (0.185)	0.1132 (0.2335)	-0.0683 (0.2579)	0.3411 (0.1926)	0.2479 (0.2192)	0.3986 (0.2166)	0.2948 (0.1985)	0.1994 (0.2602)	-0.0192 (0.2364)
	81	1	nose (II)	0.333 (0.2795)	0.2367 (0.5244)	0.3108 (0.3453)	0.074 (0.2355)	0.5016 (0.2972)	0.4337 (0.4995)	0.2004 (0.2353)	-0.1708 (0.2648)	0.0319 (0.1919)	0.1499 (0.193)	0.3152 (0.2148)	0.1127 (0.2444)	0.0149 (0.2794)	-0.154 (0.2434)	-0.0724 (0.2)	-0.0506 (0.2095)	-0.1627 (0.1906)	0.1001 (0.1965)	0.1777 (0.2066)	-0.2289 (0.205)	0.1265 (0.1782)	-0.2337 (0.2038)	-0.2195 (0.1681)	-0.0581 (0.2796)	0.2188 (0.2501)	0.2848 (0.1669)	-0.2124 (0.2309)	0.0543 (0.205)	0.4023 (0.2255)	0.1634 (0.2402)	0.0367 (0.194)	0.2387 (0.4497)	0.3197 (0.2259)	0.4624 (0.2377)	0.0606 (0.199)	0.0799 (0.2398)	0.3974 (0.1868)	0.2721 (0.1582)	0.1569 (0.2196)	0.0759 (0.2274)	-0.1616 (0.1777)	-0.2324 (0.2127)	-0.1865 (0.1988)	-0.2917 (0.1964)	0.3524 (0.2063)	0.1402 (0.2051)
	82	1	lower face (III)	-0.5248 (0.4615)	-0.5971 (1.0338)	-0.4559 (0.5661)	-0.3454 (0.3537)	-0.4776 (0.4825)	-0.4083 (0.8064)	-0.3046 (0.3578)	-0.2309 (0.3411)	-0.0245 (0.2534)	-0.1147 (0.2516)	-0.0865 (0.2504)	0.1297 (0.3442)	0.3411 (0.353)	0.4917 (0.2945)	-0.1538 (0.2571)	-0.0088 (0.284)	0.0713 (0.2598)	-0.2611 (0.2602)	-0.0633 (0.2961)	0.14 (0.2953)	-0.0431 (0.2395)	-0.266 (0.2853)	0.25 (0.2364)	0.3781 (0.4263)	0.1219 (0.3404)	0.185 (0.2278)	0.149 (0.3226)	-0.1981 (0.2628)	-0.3543 (0.2761)	-0.04 (0.3195)	-0.2755 (0.2358)	0.4911 (0.4932)	-0.1865 (0.2994)	0.1407 (0.3349)	-0.2138 (0.2705)	0.0638 (0.3191)	0.4063 (0.2704)	-0.1269 (0.2181)	-0.1558 (0.2861)	-0.4688 (0.4194)	-0.0453 (0.2345)	0.2565 (0.2854)	0.2614 (0.2359)	0.149 (0.2344)	-0.2962 (0.2869)	0.5843 (0.2678)
	83	1	upper face (IV)	-0.2386 (0.3004)	-0.3409 (0.5941)	-0.0168 (0.3692)	-0.1731 (0.2571)	-0.1858 (0.3151)	-0.2067 (0.5004)	-0.1329 (0.2585)	0.1292 (0.2904)	-0.5197 (0.2132)	0.0981 (0.2021)	0.174 (0.1989)	0.1991 (0.2568)	-0.3843 (0.3583)	-0.0758 (0.2613)	0.0659 (0.2048)	0.1992 (0.2266)	-0.0201 (0.2104)	0.2683 (0.1961)	-0.2884 (0.2286)	-0.1039 (0.23)	-0.1491 (0.1888)	-0.2579 (0.2089)	-0.1327 (0.1865)	0.5141 (0.3027)	0.1384 (0.2632)	-0.2209 (0.1959)	0.3298 (0.2705)	0.3208 (0.2073)	0.2406 (0.2406)	-0.1152 (0.2562)	0.392 (0.2074)	0.1761 (0.3748)	0.0049 (0.2313)	0.031 (0.2635)	0.0232 (0.2089)	-0.1836 (0.2475)	-0.3212 (0.2282)	-0.0693 (0.1834)	0.2433 (0.2128)	-0.3593 (0.2374)	-0.029 (0.1897)	-0.1265 (0.2111)	-0.1451 (0.1928)	-0.2332 (0.1879)	0.2422 (0.2331)	-0.107 (0.2189)
	84	1	philtrum (I)	0.2816 (0.2749)	0.1777 (0.4965)	0.0634 (0.3275)	0.2302 (0.2198)	0.1144 (0.2897)	-0.0925 (0.4475)	0.1036 (0.2267)	0.0136 (0.2585)	0.0904 (0.1764)	0.3425 (0.183)	0.0712 (0.175)	0.2512 (0.2247)	-0.0727 (0.262)	-0.0032 (0.2282)	0.2365 (0.1772)	0.038 (0.1961)	0.005 (0.1829)	0.2533 (0.1797)	-0.0146 (0.2007)	0.3352 (0.1937)	-0.1818 (0.1703)	0.3573 (0.1727)	-0.061 (0.1663)	-0.1568 (0.2586)	-0.3572 (0.2181)	0.1493 (0.1638)	-0.315 (0.2068)	0.0493 (0.1937)	0.2711 (0.199)	-0.1906 (0.2216)	0.0506 (0.1745)	-0.5852 (0.3111)	-0.3172 (0.1897)	-0.3162 (0.2307)	-0.3286 (0.1763)	0.164 (0.2345)	-0.1872 (0.2063)	-0.1462 (0.1556)	-0.0851 (0.195)	0.4739 (0.2054)	-0.1503 (0.1643)	-0.0234 (0.1843)	0.133 (0.167)	0.1136 (0.1624)	-0.0976 (0.2072)	-0.0574 (0.1947)
	85	1	philtrum (I)	0.3721 (0.3041)	0.6883 (0.7633)	0.472 (0.401)	0.1965 (0.261)	0.2484 (0.3393)	0.4237 (0.6293)	0.0949 (0.2744)	-0.8284 (0.2286)	0.0064 (0.219)	-0.1275 (0.2175)	0.1794 (0.2144)	0.1403 (0.2798)	-0.1494 (0.333)	-0.1874 (0.2918)	-0.1309 (0.2302)	-0.0561 (0.241)	0.0438 (0.2238)	0.0776 (0.2262)	-0.0499 (0.2513)	-0.1384 (0.2366)	-0.0089 (0.2083)	0.087 (0.2294)	0.2702 (0.2114)	0.0639 (0.3182)	0.1719 (0.2951)	-0.0216 (0.2118)	0.1643 (0.3073)	-0.3294 (0.2505)	0.001 (0.2567)	-0.2758 (0.2811)	-0.1393 (0.2111)	0.1133 (0.4703)	0.087 (0.2531)	0.4793 (0.2993)	-0.0858 (0.2246)	0.2396 (0.2675)	0.5222 (0.2568)	0.3144 (0.1884)	-0.2095 (0.2532)	0.1862 (0.2575)	-0.2437 (0.1973)	-0.1828 (0.2316)	0.0237 (0.21)	-0.2664 (0.2132)	-0.2317 (0.2383)	0.098 (0.2379)
	86	1	upper face (IV)	0.0353 (0.2974)	-0.2054 (0.5568)	0.1356 (0.3579)	-0.1218 (0.2393)	0.0239 (0.312)	-0.199 (0.4876)	-0.1349 (0.2414)	-0.14 (0.2966)	-0.2303 (0.1935)	-0.3805 (0.1725)	-0.0163 (0.1916)	-0.3203 (0.25)	0.0499 (0.2857)	-0.0223 (0.2433)	-0.2492 (0.1935)	0.2663 (0.2068)	0.1135 (0.1972)	0.1002 (0.1996)	-0.3736 (0.2336)	0.2487 (0.2013)	-0.3578 (0.1673)	-0.1861 (0.1979)	0.1706 (0.1864)	0.0862 (0.2932)	0.3021 (0.2683)	-0.3505 (0.1728)	0.4589 (0.2842)	0.1696 (0.2049)	-0.023 (0.227)	0.1586 (0.2534)	-0.1926 (0.1872)	0.5199 (0.3968)	-0.2672 (0.2128)	-0.1232 (0.2569)	-0.0224 (0.1992)	-0.3103 (0.253)	-0.1131 (0.2214)	0.2168 (0.1652)	-0.2086 (0.2126)	-0.281 (0.2168)	-0.0657 (0.1813)	-0.0985 (0.1966)	-0.2862 (0.1867)	-0.1997 (0.1727)	-0.0566 (0.2229)	-0.4613 (0.2355)
	87	1	nose (II)	0.1658 (0.2732)	0.1649 (0.497)	0.2793 (0.3309)	0.2392 (0.2205)	0.1893 (0.2836)	0.1735 (0.4371)	0.2585 (0.2203)	-0.3794 (0.252)	-0.278 (0.1742)	-0.2579 (0.1679)	0.0232 (0.1713)	0.0194 (0.221)	-0.0824 (0.2797)	-0.023 (0.2223)	-0.0035 (0.1762)	0.0657 (0.1927)	0.3614 (0.1598)	-0.0474 (0.181)	-0.1528 (0.2041)	-0.143 (0.1943)	0.03 (0.1655)	-0.3779 (0.1704)	0.3519 (0.1566)	-0.2253 (0.2368)	-0.0942 (0.2221)	0.1696 (0.1575)	-0.2132 (0.2034)	-0.1017 (0.1852)	0.1239 (0.2105)	-0.4663 (0.1937)	0.1763 (0.1931)	0.2958 (0.3221)	0.0288 (0.1976)	0.0054 (0.2265)	-0.0859 (0.18)	-0.1504 (0.2129)	0.0524 (0.1995)	0.0745 (0.1502)	-0.0395 (0.1971)	-0.2877 (0.2104)	-0.0375 (0.1619)	-0.1018 (0.1761)	0.091 (0.1668)	0.1933 (0.1702)	-0.1609 (0.1946)	-0.1667 (0.2005)
	88	2	upper face (IV)	-0.08 (0.3981)	0.1994 (0.599)	0.3678 (0.3544)	0.3259 (0.257)	-0.076 (0.4156)	0.1873 (0.5446)	0.3439 (0.2588)	-0.0094 (0.3419)	-0.0813 (0.2363)	-0.1083 (0.2378)	-0.3931 (0.2525)	-0.2518 (0.3098)	0.1373 (0.3465)	0.0757 (0.2961)	0.1095 (0.2383)	-0.2112 (0.2582)	0.2193 (0.2743)	-0.0614 (0.2462)	0.0604 (0.2638)	-0.449 (0.2799)	0.3968 (0.2136)	0.1322 (0.2433)	0.1409 (0.22)	0.0483 (0.3496)	0.1439 (0.3282)	-0.0675 (0.2217)	-0.2293 (0.3091)	-0.326 (0.2569)	0.0578 (0.2758)	-0.4533 (0.3375)	0.0891 (0.2311)	0.0909 (0.4525)	0.209 (0.2621)	0.3131 (0.298)	0.0787 (0.2421)	-0.0462 (0.3007)	0.2026 (0.2629)	0.2333 (0.2095)	-0.1145 (0.262)	-0.2458 (0.2934)	0.0683 (0.2245)	0.05 (0.2452)	-0.14 (0.2258)	-0.02 (0.2176)	0.1544 (0.2806)	-0.3199 (0.257)
	89	2	nose (II)	0.1953 (0.3148)	-0.3149 (0.6662)	0.4365 (0.4104)	0.2215 (0.2644)	0.4655 (0.3423)	0.0823 (0.5357)	0.4205 (0.2843)	0.2739 (0.3117)	0.1393 (0.2172)	0.2324 (0.2138)	0.0062 (0.2104)	-0.3751 (0.2805)	0.0136 (0.316)	0.1208 (0.2695)	-0.1187 (0.2145)	-0.1351 (0.2312)	0.0866 (0.2173)	0.1543 (0.2258)	0.0681 (0.2398)	0.2213 (0.2271)	0.3617 (0.1834)	-0.002 (0.2256)	-0.235 (0.1996)	-0.0869 (0.3161)	0.1299 (0.2781)	-0.0439 (0.2008)	-0.0503 (0.2659)	0.1704 (0.2248)	0.2796 (0.259)	-0.0055 (0.2685)	0.0023 (0.2093)	0.4987 (0.4297)	-0.0585 (0.2417)	-0.2206 (0.278)	-0.1095 (0.2174)	-0.1844 (0.2801)	-0.0052 (0.2453)	0.2858 (0.1897)	0.152 (0.2361)	0.0356 (0.2567)	-0.2677 (0.2071)	-0.1081 (0.2249)	-0.1597 (0.2033)	-0.2552 (0.2031)	0.5335 (0.2539)	-0.2377 (0.2359)
	90	2	nose (II)	0.0055 (0.251)	0.2454 (0.4792)	-0.0921 (0.3021)	-0.1729 (0.2102)	-0.0238 (0.2649)	0.1795 (0.4114)	-0.2029 (0.2161)	-0.0039 (0.2417)	0.2793 (0.159)	0.056 (0.167)	0.0712 (0.1617)	0.1426 (0.2099)	0.2475 (0.2549)	0.3521 (0.2109)	0.2305 (0.168)	-0.1075 (0.1822)	-0.1283 (0.165)	0.0475 (0.1704)	-0.0071 (0.185)	0.2596 (0.177)	-0.3028 (0.1602)	0.0508 (0.1733)	0.1038 (0.1498)	0.2671 (0.2417)	0.2557 (0.2155)	0.0411 (0.1544)	0.1074 (0.2042)	-0.2594 (0.1773)	-0.3373 (0.1863)	0.3017 (0.2104)	-0.1585 (0.1624)	0.2761 (0.3397)	-0.1586 (0.1866)	0.173 (0.2152)	-0.3704 (0.1734)	0.4082 (0.1958)	0.2318 (0.1853)	-0.1158 (0.1406)	0.0567 (0.1826)	-0.0132 (0.1984)	-0.1485 (0.1538)	0.0571 (0.1682)	0.248 (0.1553)	0.0867 (0.1501)	-0.24 (0.193)	0.4689 (0.1691)
	91	2	lower face (III)	0.3092 (0.2571)	0.4149 (0.5686)	0.31 (0.3032)	0.1978 (0.1992)	0.1123 (0.2505)	0.0812 (0.3893)	0.0486 (0.1955)	0.1401 (0.2209)	0.1348 (0.1488)	-0.0042 (0.1543)	0.1042 (0.1498)	0.2096 (0.2041)	0.2483 (0.216)	0.447 (0.1844)	0.0359 (0.1553)	-0.2248 (0.1709)	0.1234 (0.1541)	-0.3854 (0.165)	-0.1698 (0.1694)	-0.2678 (0.1657)	-0.0237 (0.1451)	-0.0267 (0.1616)	-0.2245 (0.141)	0.5162 (0.2323)	0.2512 (0.1898)	0.0344 (0.1442)	0.0604 (0.1903)	-0.1049 (0.1625)	0.021 (0.1803)	0.0859 (0.1922)	0.2753 (0.1495)	-0.1461 (0.3003)	0.1898 (0.1716)	0.1208 (0.1963)	0.0446 (0.1582)	0.1339 (0.1917)	-0.3177 (0.1884)	0.1144 (0.1312)	0.3096 (0.1622)	-0.1615 (0.1811)	0.2515 (0.139)	0.1493 (0.1547)	0.1985 (0.1443)	0.2038 (0.1391)	0.0092 (0.1764)	0.0573 (0.1684)
	92	2	nose (II)	0.0917 (0.2377)	0.124 (0.447)	0.065 (0.2817)	0.1839 (0.1884)	-0.0599 (0.2483)	-0.1119 (0.3914)	0.078 (0.1953)	0.1223 (0.2303)	0.4515 (0.1306)	0.0588 (0.1578)	0.4053 (0.1428)	0.5449 (0.2271)	0.2515 (0.2272)	0.4771 (0.2036)	0.2422 (0.1546)	-0.0887 (0.173)	-0.2976 (0.1519)	-0.5818 (0.1608)	-0.0545 (0.1764)	-0.0957 (0.1709)	0.2685 (0.142)	0.2061 (0.1631)	-0.1554 (0.1427)	0.4507 (0.2583)	0.1772 (0.2093)	0.2611 (0.1458)	-0.5821 (0.2041)	-0.2817 (0.1601)	0.2079 (0.1861)	0.1032 (0.2044)	0.0953 (0.1518)	0.1221 (0.2951)	0.0663 (0.1758)	0.0848 (0.2005)	-0.1646 (0.1619)	0.2164 (0.1894)	0.0006 (0.1805)	-0.3006 (0.1401)	0.3884 (0.176)	0.2202 (0.1894)	0.1214 (0.1431)	0.1769 (0.1558)	0.293 (0.1443)	0.2493 (0.1396)	-0.0452 (0.1836)	0.3549 (0.1822)
	93	2	nose (II)	0.0764 (0.247)	0.2254 (0.5033)	0.2008 (0.2998)	0.219 (0.1981)	-0.0519 (0.2556)	0.0101 (0.4006)	0.1332 (0.2016)	0.2062 (0.2388)	0.4714 (0.1417)	-0.0316 (0.1617)	0.4338 (0.1469)	0.3842 (0.2224)	0.1471 (0.2342)	0.3201 (0.1958)	0.2256 (0.1621)	-0.0097 (0.1776)	-0.2576 (0.1619)	-0.3604 (0.1659)	0.0777 (0.1802)	-0.3044 (0.1809)	0.2149 (0.1477)	0.0788 (0.1707)	-0.158 (0.1456)	0.1795 (0.2347)	-0.0115 (0.2073)	0.1864 (0.152)	-0.2309 (0.2055)	-0.1878 (0.1705)	0.0815 (0.1912)	0.2813 (0.2122)	0.1775 (0.157)	0.1833 (0.2963)	0.1094 (0.18)	0.0717 (0.2076)	0.0104 (0.1663)	0.2089 (0.1984)	-0.0957 (0.1857)	-0.1834 (0.1416)	0.3029 (0.1783)	0.1299 (0.1945)	0.2837 (0.1457)	0.3054 (0.1608)	0.3719 (0.1522)	0.3477 (0.1458)	-0.2267 (0.1993)	0.1237 (0.1794)
	94	2	upper face (IV)	0.0125 (0.2654)	0.5658 (0.6903)	0.0329 (0.3154)	0.175 (0.2155)	-0.4019 (0.2942)	-0.0882 (0.4373)	-0.129 (0.2271)	0.3479 (0.2556)	-0.0622 (0.1754)	0.0812 (0.175)	-0.142 (0.1754)	0.0419 (0.2212)	0.36 (0.2723)	0.2915 (0.2401)	0.4807 (0.1413)	-0.3895 (0.2048)	0.2564 (0.171)	-0.1884 (0.1868)	0.1117 (0.1959)	-0.2975 (0.19)	-0.0941 (0.1665)	0.1214 (0.1844)	0.0358 (0.1625)	0.2008 (0.2632)	-0.0075 (0.2249)	0.217 (0.162)	-0.2819 (0.2205)	-0.1053 (0.185)	0.2181 (0.2045)	-0.0567 (0.2192)	0.1127 (0.1709)	-0.2481 (0.3224)	-0.1985 (0.2089)	-0.2778 (0.2386)	-0.1796 (0.1842)	-0.1818 (0.2405)	-0.3129 (0.2068)	-0.0956 (0.1557)	-0.1116 (0.1904)	-0.1762 (0.2082)	0.3255 (0.1586)	0.2211 (0.1729)	0.1538 (0.1631)	0.3407 (0.1507)	-0.2655 (0.2073)	-0.1409 (0.1869)
	95	2	nose (II)	0.1207 (0.2685)	0.0982 (0.4854)	-0.0665 (0.3301)	0.0574 (0.2214)	-0.235 (0.3019)	-0.4191 (0.5893)	-0.2029 (0.2447)	0.5035 (0.2989)	0.1874 (0.1727)	0.0706 (0.1826)	0.2436 (0.1738)	0.4351 (0.2473)	0.2994 (0.2544)	0.1591 (0.221)	0.1707 (0.1754)	0.1278 (0.1965)	0.039 (0.1836)	-0.3647 (0.2043)	0.0304 (0.1997)	0.3316 (0.1979)	-0.1172 (0.1681)	0.6669 (0.1758)	0.1632 (0.1651)	0.0519 (0.2687)	0.0931 (0.2384)	0.1292 (0.1671)	-0.1547 (0.2163)	-0.0921 (0.189)	-0.1115 (0.2077)	0.3327 (0.232)	-0.3206 (0.1764)	0.0595 (0.3398)	-0.1215 (0.2013)	-0.2151 (0.2317)	0.0562 (0.1852)	-0.1574 (0.2293)	-0.5714 (0.2469)	-0.3585 (0.1573)	0.338 (0.2011)	0.0054 (0.2147)	0.0954 (0.1677)	-0.0482 (0.185)	0.0959 (0.1678)	0.2304 (0.1587)	-0.2574 (0.2055)	0.197 (0.2132)
	96	2	philtrum (I)	0.133 (0.2915)	0.1942 (0.5749)	0.2301 (0.3686)	-0.0347 (0.2411)	0.2907 (0.3214)	0.3721 (0.6)	0.0698 (0.2561)	-0.0177 (0.2809)	0.3245 (0.194)	-0.1115 (0.1954)	0.2101 (0.1866)	0.0801 (0.2433)	-0.4252 (0.2899)	-0.2193 (0.2482)	-0.1118 (0.1931)	0.3287 (0.2052)	-0.251 (0.1914)	0.2876 (0.2017)	-0.0407 (0.2175)	0.7077 (0.1355)	-0.1537 (0.185)	0.1265 (0.2035)	0.0513 (0.1779)	-0.3554 (0.3179)	-0.1663 (0.2616)	-0.4519 (0.1742)	0.3199 (0.2374)	0.0445 (0.208)	-0.0989 (0.2242)	0.1641 (0.2373)	-0.1803 (0.1915)	0.4015 (0.4245)	-0.0274 (0.2207)	0.1174 (0.2576)	-0.0061 (0.1992)	0.0671 (0.258)	0.1392 (0.2229)	0.1761 (0.1715)	0.1307 (0.2207)	0.0696 (0.2308)	-0.4812 (0.1855)	-0.1624 (0.202)	0.0604 (0.1842)	-0.3401 (0.1873)	0.2442 (0.2333)	0.1415 (0.2117)
	97	2	lower face (III)	0.0138 (0.2789)	-0.3752 (0.5674)	-0.0246 (0.3316)	-0.2002 (0.2224)	0.1346 (0.2933)	-0.1698 (0.4616)	-0.1188 (0.2289)	0.0876 (0.2669)	-0.2516 (0.1751)	0.0311 (0.1869)	0.1853 (0.1839)	-0.3986 (0.2308)	0.1298 (0.281)	-0.1349 (0.2314)	-0.0753 (0.1843)	0.2277 (0.1993)	0.1872 (0.1946)	0.3033 (0.1947)	-0.044 (0.2056)	0.0443 (0.2013)	-0.3529 (0.1713)	-0.2012 (0.1963)	-0.0756 (0.1702)	0.1312 (0.262)	0.2867 (0.2338)	-0.1125 (0.1712)	0.2216 (0.2262)	0.0032 (0.198)	-0.0193 (0.2149)	-0.1558 (0.2366)	-0.0406 (0.1799)	0.3074 (0.3594)	-0.1834 (0.2067)	0.0183 (0.2378)	-0.2307 (0.1922)	0.3127 (0.2377)	0.0696 (0.2156)	-0.0862 (0.1579)	0.0594 (0.2023)	-0.164 (0.221)	-0.1788 (0.1703)	-0.2291 (0.1829)	-0.2844 (0.1725)	-0.2701 (0.1679)	0.1577 (0.2105)	-0.017 (0.2)
	98	2	upper face (IV)	-0.2996 (0.339)	-0.5285 (0.7852)	-0.4702 (0.45)	-0.3247 (0.2631)	-0.3005 (0.3612)	-0.4274 (0.6432)	-0.3262 (0.27)	-0.4924 (0.3095)	0.0084 (0.2174)	-0.1639 (0.2294)	-0.1789 (0.2188)	0.1084 (0.2754)	-0.1179 (0.3232)	-0.3516 (0.2783)	0.0113 (0.2218)	0.2243 (0.2293)	0.3614 (0.2245)	0.2537 (0.2263)	-0.0852 (0.2495)	-0.144 (0.2433)	0.0879 (0.2094)	-0.6052 (0.2045)	-0.1148 (0.2002)	-0.4294 (0.3231)	-0.2765 (0.2977)	0.0241 (0.2057)	0.2967 (0.2727)	0.0128 (0.2408)	-0.2647 (0.2666)	-0.7419 (0.3559)	0.1271 (0.2132)	0.2568 (0.4159)	0.2846 (0.2423)	0.4107 (0.2779)	0.1364 (0.224)	-0.1573 (0.2698)	0.0152 (0.2524)	0.4968 (0.1775)	-0.4677 (0.2502)	-0.3645 (0.2551)	-0.0818 (0.2005)	-0.1387 (0.2204)	-0.254 (0.2131)	-0.1272 (0.2007)	-0.0701 (0.2507)	-0.0015 (0.2395)
	99	2	philtrum (I)	-0.082 (0.2424)	-0.12 (0.4396)	0.1298 (0.3026)	0.0548 (0.2018)	0.0411 (0.2618)	0.0708 (0.4194)	0.1491 (0.2088)	-0.1745 (0.2486)	-0.2975 (0.1585)	-0.0092 (0.1673)	-0.2125 (0.1556)	-0.0624 (0.206)	-0.3781 (0.2507)	-0.229 (0.2082)	-0.1593 (0.1659)	-0.0761 (0.1766)	0.1165 (0.1616)	0.2062 (0.1699)	0.1504 (0.1848)	0.0514 (0.1776)	0.2621 (0.1506)	-0.1125 (0.1692)	0.136 (0.1506)	-0.1442 (0.2408)	0.0313 (0.2081)	-0.011 (0.1512)	0.2624 (0.2006)	0.0712 (0.1723)	-0.1692 (0.1973)	-0.2829 (0.2093)	-0.0679 (0.159)	0.116 (0.2972)	-0.0139 (0.1833)	-0.1684 (0.2024)	0.1594 (0.1719)	-0.2056 (0.1974)	-0.1224 (0.182)	0.2845 (0.1311)	-0.3012 (0.1884)	-0.2939 (0.1868)	-0.1037 (0.1494)	-0.2613 (0.1627)	-0.2087 (0.1499)	-0.3529 (0.1453)	0.0878 (0.1847)	0.0506 (0.1781)
	100	2	outer face (3)	-0.1705 (0.2768)	-0.7065 (0.8539)	-0.509 (0.3793)	-0.3218 (0.2236)	-0.215 (0.2951)	-0.6353 (0.6681)	-0.364 (0.2315)	-0.3721 (0.2609)	-0.3068 (0.1782)	0.2713 (0.185)	-0.0199 (0.1788)	-0.0274 (0.2299)	0.1137 (0.2665)	0.233 (0.2274)	-0.0911 (0.1834)	0.3789 (0.21)	-0.143 (0.1815)	0.0618 (0.1862)	0.0037 (0.2033)	-0.0274 (0.198)	-0.256 (0.1675)	-0.3036 (0.2016)	-0.1501 (0.1673)	-0.1163 (0.2647)	-0.1878 (0.2323)	-0.0467 (0.1701)	0.5916 (0.1728)	0.0018 (0.1952)	-0.3521 (0.2002)	0.4023 (0.2318)	-0.0137 (0.1774)	-0.1632 (0.3343)	-0.3861 (0.2199)	-0.4182 (0.2412)	-0.0406 (0.1909)	0.2212 (0.2319)	-0.0118 (0.2082)	-0.3185 (0.157)	0.0384 (0.2058)	-0.1344 (0.2143)	0.0624 (0.1665)	-0.0211 (0.1853)	0.0904 (0.1736)	0.0428 (0.1661)	-0.3673 (0.2129)	-0.1539 (0.198)
	101	2	upper face (IV)	-0.2024 (0.2831)	0.0832 (0.5369)	-0.2051 (0.3436)	0.0969 (0.2374)	-0.3925 (0.3147)	-0.1541 (0.4749)	-0.0251 (0.2391)	-0.4214 (0.2887)	0.2248 (0.192)	0.0992 (0.1906)	-0.0207 (0.187)	0.0781 (0.243)	-0.0908 (0.2786)	0.1226 (0.2433)	0.1274 (0.1917)	-0.2574 (0.2025)	0.1334 (0.1915)	0.33 (0.1934)	-0.2365 (0.2144)	-0.2422 (0.2027)	-0.0701 (0.1796)	-0.226 (0.2002)	-0.1742 (0.172)	0.3808 (0.2856)	-0.0774 (0.2438)	0.2125 (0.1724)	0.0701 (0.2371)	0.1226 (0.207)	0.1404 (0.2214)	-0.354 (0.2229)	0.3085 (0.1869)	-0.2613 (0.3699)	0.0411 (0.2162)	-0.115 (0.2534)	0.0016 (0.1961)	-0.0733 (0.2377)	-0.1139 (0.2159)	0.2251 (0.1693)	-0.5213 (0.2207)	0.2351 (0.2317)	-0.1057 (0.1757)	-0.2046 (0.1925)	-0.2757 (0.1821)	-0.2829 (0.1798)	-0.0401 (0.2183)	-0.3051 (0.2184)
	102	2	full face (1)	0.0319 (0.2979)	0.2359 (0.5588)	0.1006 (0.3488)	0.1595 (0.2427)	0.044 (0.3129)	0.2236 (0.4787)	0.173 (0.2423)	-0.7055 (0.2854)	0.4388 (0.2089)	-0.2756 (0.1899)	-0.0348 (0.1956)	0.3406 (0.2503)	0.1141 (0.2919)	0.1462 (0.2548)	-0.1583 (0.1969)	-0.0374 (0.2153)	0.081 (0.2053)	0.1467 (0.2)	-0.2072 (0.2276)	0.1636 (0.2174)	0.1059 (0.184)	-0.2275 (0.2022)	-0.1754 (0.1867)	0.55 (0.3064)	0.4022 (0.2659)	0.0982 (0.1825)	-0.4148 (0.2384)	-0.266 (0.1984)	0.2228 (0.2318)	-0.4114 (0.2429)	-0.2227 (0.1994)	0.2915 (0.3973)	0.5357 (0.1876)	0.7703 (0.1748)	0.2093 (0.1957)	0.0549 (0.2483)	0.3119 (0.209)	0.3563 (0.1762)	-0.0116 (0.2164)	0.2447 (0.2478)	-0.3036 (0.1816)	-0.1068 (0.1999)	-0.0992 (0.1887)	-0.3196 (0.1874)	0.3762 (0.2476)	0.2938 (0.202)
	103	2	philtrum (I)	0.0806 (0.2917)	0.2247 (0.5853)	0.4123 (0.3678)	0.2848 (0.2345)	0.2101 (0.326)	0.3687 (0.601)	0.3888 (0.2513)	-0.1922 (0.2666)	-0.0965 (0.1894)	0.0909 (0.1889)	-0.0248 (0.1866)	0.2176 (0.2387)	-0.6099 (0.3157)	-0.4418 (0.2311)	-0.2859 (0.2091)	0.0105 (0.2113)	0.3429 (0.1824)	0.0142 (0.1963)	0.3596 (0.2226)	-0.155 (0.2127)	0.3027 (0.1785)	0.0303 (0.2017)	-0.0837 (0.1738)	-0.3138 (0.2656)	-0.05 (0.2456)	0.1154 (0.184)	-0.0614 (0.2349)	-0.069 (0.2041)	0.1315 (0.2186)	-0.4811 (0.2654)	0.1647 (0.1925)	0.3182 (0.3552)	0.5571 (0.2306)	0.3398 (0.2495)	0.4751 (0.2078)	-0.394 (0.2081)	-0.0304 (0.2175)	0.7271 (0.0895)	-0.4082 (0.2192)	-0.31 (0.216)	-0.3913 (0.1793)	-0.5541 (0.2257)	-0.3684 (0.1869)	-0.487 (0.1835)	0.0702 (0.2217)	-0.2108 (0.1976)
	104	2	upper face (IV)	-0.1596 (0.3314)	0.2026 (0.5899)	0.0051 (0.3811)	-0.0549 (0.265)	-0.3726 (0.3589)	-0.0859 (0.5225)	-0.2009 (0.2704)	0.5373 (0.3537)	0.1026 (0.2101)	-0.0967 (0.213)	0.1594 (0.2087)	0.1215 (0.2652)	0.0217 (0.3098)	-0.179 (0.2699)	0.2608 (0.2218)	0.1819 (0.2282)	-0.0191 (0.2154)	0.0706 (0.2184)	-0.1704 (0.2362)	0.1502 (0.2305)	-0.3012 (0.207)	0.0753 (0.2227)	-0.2243 (0.1991)	0.1519 (0.3047)	-0.1798 (0.2818)	-0.2618 (0.1905)	0.392 (0.2767)	0.1269 (0.226)	-0.0588 (0.2482)	-0.0099 (0.2654)	0.0456 (0.2103)	-0.3901 (0.4515)	0.2723 (0.2482)	0.3366 (0.2819)	0.3736 (0.2224)	0.0915 (0.2656)	-0.2787 (0.2373)	0.1356 (0.1824)	-0.4792 (0.2597)	-0.1226 (0.2513)	0.0067 (0.1955)	0.0351 (0.2177)	0.0161 (0.2018)	0.1417 (0.1976)	-0.1435 (0.2451)	-0.18 (0.227)
	105	2	philtrum (I)	0.1497 (0.3042)	0.2469 (0.5656)	0.1575 (0.3567)	0.0438 (0.2482)	-0.0782 (0.3164)	-0.0953 (0.5045)	-0.132 (0.2661)	0.4347 (0.3223)	0.2326 (0.188)	-0.118 (0.1961)	0.3844 (0.1878)	0.0535 (0.2544)	0.2544 (0.2908)	0.4137 (0.2691)	0.0859 (0.1986)	-0.041 (0.2186)	-0.0723 (0.2028)	-0.321 (0.2191)	0.2439 (0.2244)	0.0085 (0.2184)	-0.0267 (0.1882)	0.1212 (0.2108)	-0.0592 (0.1826)	0.4093 (0.3173)	0.1925 (0.2639)	0.1717 (0.1868)	0.1171 (0.2534)	0.0927 (0.2125)	-0.0814 (0.23)	0.5826 (0.2718)	-0.1281 (0.1958)	0.3574 (0.3897)	-0.3946 (0.2213)	-0.5287 (0.2558)	-0.203 (0.1977)	-0.0378 (0.2546)	-0.2601 (0.235)	-0.1024 (0.1775)	0.3048 (0.2344)	-0.2041 (0.245)	0.4442 (0.1592)	0.4831 (0.1618)	0.4489 (0.1693)	0.3545 (0.164)	-0.1653 (0.2293)	0.118 (0.225)
	106	2	upper face (IV)	0.0653 (0.307)	0.5041 (0.6471)	0.0268 (0.3664)	-0.0869 (0.2602)	-0.2682 (0.3371)	-0.0062 (0.5044)	-0.3447 (0.2857)	0.3096 (0.3143)	0.4142 (0.1959)	-0.5332 (0.1963)	0.1525 (0.1961)	0.0492 (0.2577)	0.4634 (0.3256)	0.5182 (0.297)	0.1335 (0.2022)	-0.0327 (0.2238)	-0.0169 (0.2064)	-0.2636 (0.2192)	0.1259 (0.224)	-0.1083 (0.219)	-0.096 (0.19)	0.1305 (0.2146)	0.0642 (0.1884)	0.4083 (0.3284)	0.0928 (0.2674)	0.2129 (0.187)	0.0548 (0.2562)	0.0923 (0.2199)	-0.0331 (0.2365)	0.524 (0.2656)	-0.1998 (0.2005)	0.117 (0.3846)	-0.2772 (0.2311)	-0.2384 (0.2646)	-0.1622 (0.2066)	-0.2503 (0.2751)	-0.3041 (0.2529)	-0.0354 (0.1764)	0.245 (0.2323)	-0.1326 (0.2426)	0.5688 (0.1689)	0.637 (0.1678)	0.544 (0.1629)	0.5188 (0.1617)	-0.2872 (0.2306)	0.2385 (0.2314)
	107	2	upper face (IV)	-0.0635 (0.2733)	0.0879 (0.5032)	-0.3469 (0.3254)	-0.1757 (0.2165)	0.0817 (0.2862)	0.2871 (0.4824)	-0.0793 (0.2253)	-0.2082 (0.2574)	0.3732 (0.1847)	0.0974 (0.1842)	-0.0884 (0.1776)	0.2694 (0.2403)	0.437 (0.2692)	0.3971 (0.2308)	-0.1914 (0.1794)	-0.4125 (0.198)	-0.203 (0.1837)	-0.1784 (0.1857)	0.03 (0.2018)	0.2571 (0.1925)	-0.242 (0.1792)	-0.183 (0.1842)	-0.258 (0.1712)	0.2713 (0.2531)	0.0087 (0.2337)	0.217 (0.1655)	0.0835 (0.227)	-0.1485 (0.1905)	-0.1691 (0.2043)	0.1299 (0.2286)	0.1688 (0.1826)	-0.2303 (0.3392)	0.246 (0.2006)	0.1671 (0.226)	-0.0399 (0.1847)	0.5177 (0.2046)	0.4035 (0.1869)	-0.1666 (0.1508)	0.4248 (0.2066)	-0.0506 (0.2177)	0.1412 (0.1651)	0.0711 (0.1829)	0.1289 (0.1699)	0.1403 (0.1633)	0.0857 (0.2058)	0.6852 (0.1555)
	108	2	outer face (3)	-0.0766 (0.3547)	-0.0077 (0.6483)	-0.0395 (0.4233)	0.1177 (0.3005)	-0.0865 (0.3738)	-0.0191 (0.5808)	0.1183 (0.3002)	-0.1175 (0.3522)	-0.0921 (0.231)	-0.0808 (0.2356)	0.0813 (0.2294)	0.1491 (0.304)	-0.1227 (0.3536)	-0.1628 (0.3035)	-0.1797 (0.2526)	-0.5073 (0.2539)	0.4037 (0.2434)	-0.1642 (0.2618)	0.1514 (0.2699)	0.2381 (0.259)	-0.0149 (0.2233)	0.0792 (0.2542)	0.2159 (0.2172)	0.3633 (0.3356)	0.4372 (0.2772)	0.256 (0.2253)	-0.138 (0.2877)	-0.1908 (0.255)	-0.0031 (0.2751)	-0.0118 (0.2954)	-0.2193 (0.2438)	0.1994 (0.4288)	0.467 (0.2609)	0.2665 (0.2934)	0.4291 (0.2515)	0.0755 (0.3012)	0.1048 (0.2702)	-0.0154 (0.2044)	0.372 (0.2643)	-0.1383 (0.2825)	-0.0385 (0.2169)	-0.402 (0.2507)	-0.173 (0.2221)	-0.2784 (0.2173)	0.2551 (0.2738)	0.4436 (0.2701)
	109	2	nose (II)	-0.316 (0.3427)	-0.4977 (0.7369)	-0.3271 (0.4161)	-0.1485 (0.2702)	-0.3274 (0.3631)	-0.437 (0.6257)	-0.1483 (0.275)	-0.2112 (0.3154)	-0.3271 (0.1966)	-0.3093 (0.2222)	-0.4699 (0.2162)	-0.2046 (0.2593)	-0.5774 (0.3442)	-0.2418 (0.2607)	-0.1888 (0.2056)	0.194 (0.2385)	0.1716 (0.2178)	0.3355 (0.2173)	0.2691 (0.2253)	0.0755 (0.2368)	0.4959 (0.2147)	-0.0162 (0.2192)	0.1987 (0.1913)	-0.3233 (0.2994)	-0.1101 (0.2683)	-0.0314 (0.1956)	-0.1052 (0.2569)	0.183 (0.2227)	-0.1698 (0.2487)	-0.391 (0.275)	-0.2587 (0.2123)	0.0579 (0.3872)	-0.1403 (0.241)	-0.045 (0.2686)	0.1318 (0.2139)	-0.5236 (0.2514)	-0.0483 (0.2391)	0.4397 (0.1882)	-0.6558 (0.312)	0.0754 (0.2503)	-0.2416 (0.192)	-0.1334 (0.2084)	-0.2908 (0.1942)	-0.4604 (0.1869)	-0.0964 (0.2378)	-0.1176 (0.2278)
	110	2	midface (2)	0.1602 (0.2729)	-0.0313 (0.507)	-0.0293 (0.3292)	-0.234 (0.2206)	0.3725 (0.2851)	0.2697 (0.4615)	-0.0847 (0.2276)	0.055 (0.2617)	-0.1851 (0.1755)	0.0618 (0.1835)	-0.2703 (0.1738)	-0.3834 (0.234)	0.2247 (0.2764)	0.0184 (0.228)	-0.0203 (0.1864)	0.0359 (0.2025)	-0.0278 (0.1855)	0.2956 (0.1981)	-0.3678 (0.2057)	-0.3537 (0.1995)	-0.1716 (0.1723)	-0.3877 (0.1901)	0.0751 (0.1677)	0.0437 (0.2632)	0.1995 (0.234)	-0.2495 (0.1714)	0.1518 (0.2263)	0.1955 (0.1921)	0.1787 (0.2158)	0.2364 (0.2257)	-0.0278 (0.1792)	-0.2446 (0.3579)	0.314 (0.2145)	0.5424 (0.2581)	0.0727 (0.1873)	0.205 (0.2283)	0.3906 (0.2278)	0.1574 (0.1694)	0.0567 (0.1998)	0.2478 (0.2106)	-0.0084 (0.1691)	0.1274 (0.1885)	-0.007 (0.1733)	0.1525 (0.1684)	0.0573 (0.2118)	-0.084 (0.2128)
	111	2	nose (II)	-0.4449 (0.3157)	-0.5339 (0.6652)	-0.6229 (0.4014)	-0.359 (0.2317)	-0.4933 (0.3512)	-0.5161 (0.5918)	-0.3869 (0.2409)	0.2161 (0.2708)	0.3119 (0.1996)	-0.154 (0.1848)	-0.1748 (0.186)	-0.0575 (0.2361)	0.4218 (0.2923)	0.2146 (0.2349)	-0.0514 (0.1884)	0.2376 (0.206)	-0.2216 (0.1806)	0.1452 (0.1924)	0.1443 (0.2078)	-0.0434 (0.205)	-0.153 (0.1747)	0.1102 (0.1911)	-0.1777 (0.1762)	-0.4347 (0.2775)	-0.5629 (0.2557)	0.1331 (0.1752)	-0.0313 (0.2323)	-0.1639 (0.2036)	-0.0402 (0.2176)	-0.2667 (0.2464)	-0.0123 (0.1831)	-0.3617 (0.3601)	-0.199 (0.2202)	-0.0934 (0.2438)	-0.0916 (0.1956)	0.0469 (0.2346)	0.074 (0.216)	-0.3268 (0.1446)	-0.0118 (0.2065)	0.2885 (0.2179)	0.0188 (0.1733)	0.0888 (0.196)	0.0699 (0.1788)	0.0466 (0.1716)	-0.2119 (0.2153)	0.168 (0.2009)
	112	2	lower face (III)	-0.1295 (0.2324)	0.4652 (0.5829)	-0.0272 (0.2757)	0.0471 (0.1898)	-0.0202 (0.2431)	0.571 (0.5179)	0.1327 (0.1909)	-0.4175 (0.2308)	0.1288 (0.1544)	0.0427 (0.153)	-0.171 (0.149)	0.2942 (0.198)	-0.1451 (0.2206)	-0.0642 (0.1904)	-0.2064 (0.1541)	-0.111 (0.1662)	0.1088 (0.1556)	0.2541 (0.1612)	0.2138 (0.1695)	0.0322 (0.1693)	-0.1224 (0.1451)	-0.4106 (0.1495)	0.0946 (0.1389)	0.1042 (0.2188)	0.0469 (0.196)	0.0868 (0.1416)	0.3103 (0.1922)	-0.1865 (0.1633)	-0.3129 (0.1767)	-0.1064 (0.194)	0.1162 (0.1479)	0.2776 (0.3051)	0.2185 (0.1703)	0.2793 (0.1966)	0.0713 (0.1557)	0.2518 (0.1839)	0.2557 (0.1731)	0.0434 (0.1339)	-0.052 (0.1672)	-0.448 (0.1788)	-0.0215 (0.1414)	-0.1151 (0.1565)	0.0002 (0.1453)	-0.0284 (0.1408)	-0.1936 (0.1724)	0.3807 (0.1513)
	113	2	lower face (III)	0.0018 (0.2884)	-0.305 (0.6271)	-0.2052 (0.3507)	-0.0777 (0.241)	-0.1788 (0.2987)	-0.5175 (0.6294)	-0.2133 (0.249)	0.2755 (0.2688)	-0.2146 (0.1969)	-0.2326 (0.2029)	-0.0083 (0.1884)	-0.0342 (0.2445)	-0.0015 (0.2801)	0.0315 (0.2378)	-0.0122 (0.1945)	0.1936 (0.211)	-0.4019 (0.1992)	-0.1013 (0.1957)	0.0364 (0.2153)	-0.1473 (0.2103)	0.1934 (0.1855)	0.4732 (0.1889)	0.1588 (0.1748)	-0.2239 (0.2754)	-0.4262 (0.246)	-0.2032 (0.1739)	0.0984 (0.2338)	0.2021 (0.1972)	-0.1788 (0.2257)	0.1807 (0.2391)	-0.0909 (0.1852)	-0.7611 (0.4681)	-0.41 (0.1981)	-0.4525 (0.2174)	-0.0473 (0.1954)	0.1216 (0.2508)	-0.1217 (0.2166)	-0.3888 (0.1662)	-0.0039 (0.2095)	0.2018 (0.229)	0.2575 (0.1796)	0.4054 (0.2068)	0.3235 (0.1958)	0.3336 (0.1923)	-0.4989 (0.2337)	-0.0444 (0.2083)
	114	2	nose (II)	0.0045 (0.227)	0.2265 (0.4615)	-0.0031 (0.2702)	0.1352 (0.1826)	-0.1188 (0.2372)	0.0188 (0.3701)	0.0557 (0.1882)	0.1027 (0.2141)	0.2494 (0.1468)	0.05 (0.1492)	0.1382 (0.1466)	0.421 (0.2014)	-0.1338 (0.2185)	-0.0694 (0.1882)	0.1955 (0.1478)	0.0497 (0.1647)	-0.1854 (0.1516)	0.0656 (0.1551)	0.3515 (0.1638)	0.336 (0.181)	0.0368 (0.1419)	0.0916 (0.1552)	-0.02 (0.1376)	-0.2496 (0.2224)	-0.1706 (0.193)	0.1352 (0.1374)	-0.0993 (0.1844)	-0.1877 (0.1617)	-0.2627 (0.1823)	-0.0086 (0.1874)	-0.2075 (0.1467)	-0.0035 (0.2788)	-0.4014 (0.171)	-0.4676 (0.1855)	-0.1233 (0.1527)	0.2129 (0.1787)	-0.1133 (0.1692)	-0.2341 (0.1245)	-0.0578 (0.1638)	0.0893 (0.1787)	0.1081 (0.1379)	0.1911 (0.1563)	0.2206 (0.1427)	0.1913 (0.136)	-0.3536 (0.1778)	0.4146 (0.1699)
	115	2	upper face (IV)	-0.489 (0.3467)	-0.1024 (0.5524)	-0.6914 (0.4337)	-0.2757 (0.2446)	-0.6792 (0.4139)	-0.322 (0.5736)	-0.4051 (0.2609)	-0.3218 (0.3001)	-0.1852 (0.1837)	-0.0796 (0.1947)	-0.6653 (0.2121)	-0.1854 (0.2428)	-0.0763 (0.2819)	-0.0641 (0.2385)	0.0476 (0.1974)	-0.2023 (0.2047)	0.0713 (0.1979)	0.3454 (0.2063)	0.1655 (0.2158)	-0.0809 (0.2101)	0.0101 (0.182)	-0.0956 (0.2029)	-0.0035 (0.1783)	-0.364 (0.2935)	-0.3214 (0.2603)	0.0008 (0.1807)	-0.0483 (0.239)	-0.077 (0.2057)	-0.2192 (0.2229)	-0.3509 (0.2625)	-0.0599 (0.189)	-0.4942 (0.4031)	0.0362 (0.2174)	0.0762 (0.2462)	0.1252 (0.1944)	-0.2619 (0.2546)	0.2175 (0.2291)	0.3827 (0.1945)	-0.5794 (0.253)	0.3014 (0.2224)	0.0139 (0.1772)	0.1248 (0.2063)	-0.0784 (0.181)	-0.0546 (0.1757)	-0.3099 (0.2089)	-0.0365 (0.2174)
	116	2	lower face (III)	-0.3603 (0.2873)	0.0836 (0.4692)	-0.3787 (0.3324)	-0.1765 (0.21)	-0.295 (0.2944)	0.1907 (0.4335)	-0.1231 (0.2124)	-0.2279 (0.2471)	0.1194 (0.1743)	0.0618 (0.1694)	-0.5249 (0.1595)	-0.0589 (0.213)	0.1351 (0.2568)	0.156 (0.224)	-0.0725 (0.171)	-0.1381 (0.1822)	0.2214 (0.171)	0.1948 (0.1757)	0.1075 (0.1881)	-0.3815 (0.1881)	-0.125 (0.1601)	-0.1819 (0.1792)	0.151 (0.152)	0.1203 (0.2433)	-0.034 (0.2168)	0.2024 (0.1569)	0.1947 (0.2067)	-0.3124 (0.1812)	-0.0366 (0.1964)	-0.1132 (0.2133)	0.1604 (0.1681)	-0.0486 (0.3137)	0.3983 (0.1781)	0.5303 (0.2067)	0.0721 (0.1716)	0.0613 (0.2112)	0.3461 (0.1933)	0.2084 (0.1537)	-0.1389 (0.194)	-0.211 (0.1963)	-0.034 (0.1568)	-0.1662 (0.1739)	-0.0255 (0.1615)	-0.0575 (0.159)	-0.0818 (0.1933)	0.1009 (0.1817)
	117	2	nose (II)	0.1064 (0.2638)	-0.0364 (0.5005)	-0.0076 (0.3229)	0.3026 (0.2113)	-0.1297 (0.2925)	-0.3663 (0.5374)	0.1325 (0.221)	-0.1426 (0.2546)	0.3016 (0.1811)	0.0028 (0.18)	0.0874 (0.1746)	0.1947 (0.2249)	0.1715 (0.2584)	0.1487 (0.2219)	-0.0547 (0.187)	0.1684 (0.201)	0.1389 (0.1817)	-0.327 (0.2004)	0.4715 (0.2005)	0.0553 (0.1994)	0.2857 (0.1649)	0.2578 (0.1774)	-0.2001 (0.1683)	-0.2238 (0.2602)	-0.1803 (0.23)	0.3053 (0.1672)	-0.2179 (0.2306)	-0.5301 (0.1953)	-0.1666 (0.2072)	-0.0765 (0.2229)	-0.2121 (0.1744)	0.2735 (0.3652)	-0.0164 (0.2044)	0.0677 (0.2301)	0.0568 (0.1832)	0.1016 (0.2215)	-0.0434 (0.2108)	-0.0031 (0.1547)	0.2906 (0.2031)	-0.1071 (0.2114)	0.169 (0.1682)	0.135 (0.1835)	0.2972 (0.1733)	0.1587 (0.1628)	0.0717 (0.2059)	-0.0508 (0.1936)
	118	2	philtrum (I)	-0.1489 (0.343)	-0.6823 (0.9074)	-0.1705 (0.4071)	-0.1744 (0.2703)	-0.028 (0.3536)	-0.4108 (0.6615)	-0.0851 (0.2763)	0.0835 (0.3149)	-0.3333 (0.2108)	0.1578 (0.2252)	0.3091 (0.2318)	-0.7397 (0.3019)	0.5299 (0.3715)	0.312 (0.2788)	0.178 (0.2322)	0.1831 (0.244)	-0.1604 (0.2201)	0.205 (0.2365)	-0.1558 (0.2477)	-0.3715 (0.2471)	-0.2742 (0.217)	-0.2089 (0.2429)	-0.157 (0.2017)	0.2261 (0.3107)	0.311 (0.2853)	-0.0035 (0.2075)	0.2975 (0.2543)	0.2885 (0.2332)	-0.0454 (0.2555)	0.5224 (0.2948)	0.3391 (0.2268)	-0.0954 (0.4211)	-0.3865 (0.2804)	-0.4964 (0.3327)	-0.3691 (0.2478)	0.5876 (0.2764)	0.023 (0.254)	-0.311 (0.1782)	0.1631 (0.2385)	0.0924 (0.2628)	0.3726 (0.2053)	0.3779 (0.2548)	0.0945 (0.2134)	0.3226 (0.218)	0.0634 (0.2509)	-0.3813 (0.2661)
	119	2	philtrum (I)	0.5407 (0.4537)	0.0294 (0.6912)	0.7052 (0.5789)	0.4469 (0.3251)	0.6485 (0.5016)	0.1243 (0.639)	0.5201 (0.3369)	-0.0618 (0.3616)	-0.1974 (0.2509)	0.0007 (0.2479)	0.2585 (0.2489)	-0.1229 (0.319)	-0.2674 (0.378)	-0.3539 (0.3222)	-0.3454 (0.2751)	-0.0216 (0.2722)	0.2279 (0.2449)	-0.4677 (0.2808)	0.5071 (0.3192)	-0.3373 (0.2759)	0.7079 (0.2608)	0.3292 (0.2766)	0.0715 (0.2288)	-0.2174 (0.3555)	0.1474 (0.3228)	0.224 (0.2496)	-0.5436 (0.3171)	-0.2353 (0.2861)	0.1816 (0.2872)	-0.0998 (0.3123)	-0.2994 (0.2589)	0.3636 (0.4483)	0.2707 (0.307)	0.1049 (0.3317)	0.2228 (0.2763)	-0.1159 (0.3073)	0.1872 (0.2991)	0.0481 (0.2151)	0.5844 (0.3073)	0.0606 (0.2973)	-0.023 (0.2295)	-0.0142 (0.2559)	0.1897 (0.2381)	-0.0028 (0.2267)	0.3582 (0.3066)	-0.1048 (0.2658)
	120	2	nose (II)	0.1187 (0.2241)	-0.2153 (0.4336)	-0.0465 (0.2665)	-0.1772 (0.1809)	0.2354 (0.2458)	-0.0508 (0.3642)	-0.1096 (0.184)	-0.2677 (0.2113)	0.0062 (0.1475)	-0.1942 (0.1482)	-0.1431 (0.1424)	-0.0758 (0.1939)	-0.0067 (0.2175)	-0.1065 (0.1812)	-0.3291 (0.1441)	0.3853 (0.1567)	-0.0595 (0.1519)	-0.0361 (0.152)	0.1508 (0.1658)	-0.1149 (0.1613)	0.128 (0.1439)	-0.0472 (0.1551)	-0.0033 (0.1359)	-0.2214 (0.2165)	-0.0455 (0.1896)	-0.1346 (0.1368)	-0.0428 (0.1836)	-0.0329 (0.1586)	-0.0412 (0.173)	0.1283 (0.1835)	-0.2132 (0.1395)	-0.0688 (0.2739)	0.0493 (0.1688)	0.2316 (0.1916)	0.0337 (0.1518)	0.0116 (0.1878)	0.263 (0.1654)	0.105 (0.1262)	0.3714 (0.1616)	0.1232 (0.1813)	0.0327 (0.1365)	0.2381 (0.1508)	0.178 (0.1393)	0.1186 (0.1354)	0.064 (0.1742)	0.143 (0.162)
	121	2	philtrum (I)	0.2968 (0.2947)	0.2478 (0.5955)	0.5124 (0.4271)	0.2415 (0.246)	0.3605 (0.3379)	0.2739 (0.5657)	0.2888 (0.2698)	-0.1688 (0.265)	-0.264 (0.1815)	0.0658 (0.1807)	0.0261 (0.1771)	-0.193 (0.2386)	-0.3634 (0.2762)	-0.4417 (0.2389)	-0.2962 (0.1805)	0.1379 (0.1945)	-0.1238 (0.1894)	0.151 (0.1872)	0.0447 (0.2083)	0.0231 (0.2005)	0.1963 (0.1683)	-0.1651 (0.1834)	-0.1356 (0.1633)	-0.2612 (0.2895)	0.1137 (0.2276)	-0.5025 (0.1508)	-0.0973 (0.2217)	0.2634 (0.1912)	0.1261 (0.2088)	-0.1166 (0.2278)	0.0024 (0.1766)	0.3615 (0.3711)	0.1371 (0.2083)	0.1358 (0.2318)	0.2241 (0.1911)	-0.2501 (0.2146)	0.0234 (0.2069)	0.4028 (0.1379)	0.1337 (0.1975)	-0.052 (0.2163)	-0.1388 (0.1669)	-0.0962 (0.1866)	-0.3203 (0.1658)	-0.3963 (0.1611)	0.4302 (0.2117)	-0.338 (0.1997)
	122	2	upper face (IV)	-0.0522 (0.2371)	-0.0908 (0.4297)	0.0097 (0.2866)	-0.1599 (0.1897)	0.1173 (0.2583)	0.161 (0.4336)	-0.044 (0.1997)	-0.1011 (0.2334)	-0.2094 (0.1517)	-0.1417 (0.1596)	-0.1832 (0.1517)	-0.293 (0.2152)	-0.1843 (0.2224)	-0.1782 (0.1906)	-0.3245 (0.1481)	0.0133 (0.172)	-0.1038 (0.1603)	0.2955 (0.168)	-0.1773 (0.1737)	0.0182 (0.1743)	0.0908 (0.1481)	-0.1772 (0.1645)	0.2152 (0.1498)	0.0791 (0.2249)	0.2755 (0.1962)	-0.4299 (0.1351)	-0.0425 (0.194)	0.3862 (0.1592)	0.1705 (0.1791)	0.0026 (0.1969)	0.129 (0.1553)	-0.0142 (0.2943)	0.0033 (0.1793)	0.0825 (0.205)	-0.0438 (0.1608)	-0.2398 (0.186)	0.1672 (0.1831)	0.1796 (0.1337)	0.1337 (0.1708)	0.0008 (0.1878)	-0.1405 (0.1452)	-0.0891 (0.1624)	-0.3506 (0.1477)	-0.3767 (0.1421)	0.2682 (0.1794)	-0.0434 (0.1717)
	123	2	nose (II)	-0.0772 (0.2513)	-0.2726 (0.5059)	-0.0594 (0.3013)	-0.2366 (0.1993)	-0.0015 (0.2654)	-0.1186 (0.4162)	-0.1935 (0.2033)	-0.2285 (0.2331)	-0.0394 (0.1643)	-0.2193 (0.1639)	0.1091 (0.1618)	-0.1612 (0.2179)	0.107 (0.2491)	0.011 (0.208)	-0.2384 (0.1686)	0.1724 (0.1763)	0.0659 (0.1704)	-0.1337 (0.1748)	-0.024 (0.1861)	0.3212 (0.1758)	-0.2571 (0.1589)	0.1167 (0.1768)	0.0401 (0.1541)	-0.0086 (0.2406)	0.118 (0.2129)	-0.0316 (0.155)	0.4387 (0.2017)	0.1529 (0.1841)	-0.2822 (0.1913)	0.4921 (0.2081)	-0.2284 (0.1608)	0.1909 (0.3087)	-0.0262 (0.188)	-0.0551 (0.217)	0.0905 (0.1697)	-0.1263 (0.2053)	-0.0145 (0.1947)	0.0121 (0.1447)	0.199 (0.1914)	-0.2212 (0.1946)	0.0306 (0.1531)	-0.0301 (0.1711)	0.0876 (0.1565)	-0.0354 (0.1529)	0.1787 (0.1914)	0.077 (0.1831)
	124	2	lower face (III)	0.1062 (0.3411)	0.5044 (0.7573)	0.2778 (0.4334)	0.2273 (0.2859)	-0.1585 (0.3593)	0.0862 (0.5585)	0.0418 (0.283)	-0.1647 (0.3288)	0.2133 (0.2225)	-0.155 (0.2272)	0.0943 (0.2252)	-0.2044 (0.2903)	0.2589 (0.3347)	0.2194 (0.2773)	0.0626 (0.2262)	-0.1405 (0.2408)	0.0031 (0.2296)	0.2581 (0.2363)	-0.2749 (0.2464)	-0.197 (0.245)	-0.1324 (0.2099)	0.1359 (0.2312)	0.3027 (0.2065)	0.4298 (0.3179)	0.1979 (0.2951)	-0.0346 (0.2126)	0.162 (0.2853)	-0.3493 (0.2552)	-0.3251 (0.291)	-0.3092 (0.2795)	-0.1917 (0.2292)	0.2672 (0.5004)	-0.2217 (0.2476)	-0.0514 (0.2882)	-0.1303 (0.2284)	0.0246 (0.2816)	-0.1898 (0.2611)	-0.1123 (0.1906)	0.3765 (0.2675)	0.0259 (0.268)	0.1316 (0.2174)	-0.0561 (0.2279)	-0.1072 (0.2154)	-0.2463 (0.2117)	-0.0069 (0.2569)	0.0201 (0.2447)
	125	2	upper face (IV)	0.2223 (0.2653)	0.6798 (0.7673)	0.365 (0.3271)	0.2782 (0.203)	0.066 (0.2761)	0.3626 (0.5078)	0.1662 (0.2116)	-0.5428 (0.2547)	-0.1378 (0.1729)	-0.009 (0.176)	-0.1338 (0.1732)	-0.1694 (0.2263)	-0.4762 (0.2447)	-0.3186 (0.2053)	0.0288 (0.1757)	-0.1865 (0.1919)	0.297 (0.1723)	0.2821 (0.1859)	0.0379 (0.1952)	-0.4907 (0.1774)	0.2393 (0.1643)	0.0091 (0.1829)	0.2555 (0.1658)	-0.0417 (0.2511)	0.0514 (0.2305)	-0.1455 (0.1684)	-0.2264 (0.2142)	-0.105 (0.1862)	0.08 (0.2022)	-0.4301 (0.213)	0.1749 (0.1677)	0.29 (0.3697)	0.0834 (0.1957)	0.3727 (0.2293)	-0.0582 (0.1836)	-0.4606 (0.2265)	0.0392 (0.2006)	0.3566 (0.1398)	-0.3255 (0.1815)	-0.0991 (0.2077)	-0.2045 (0.158)	-0.2448 (0.1776)	-0.2909 (0.1687)	-0.3201 (0.1611)	-0.1564 (0.1977)	-0.4859 (0.1835)
	126	2	full face (1)	-0.1356 (0.2689)	-0.0063 (0.4978)	0.2887 (0.3528)	0.0546 (0.2259)	0.0417 (0.2907)	0.2565 (0.4982)	0.1901 (0.2354)	0.0184 (0.2601)	-0.2457 (0.1826)	-0.1626 (0.1839)	0.0774 (0.1798)	-0.2344 (0.2342)	-0.2687 (0.2725)	0.1316 (0.2261)	-0.2633 (0.1854)	0.2252 (0.1951)	-0.135 (0.1881)	0.2761 (0.1803)	0.0646 (0.2028)	-0.2819 (0.2068)	-0.0114 (0.1709)	-0.3666 (0.1774)	0.2563 (0.1731)	0.0229 (0.2611)	0.2059 (0.2319)	-0.1152 (0.1685)	0.3945 (0.2187)	0.5153 (0.1877)	0.0091 (0.2109)	0.3788 (0.2239)	0.3872 (0.1787)	0.6029 (0.431)	-0.2631 (0.206)	-0.4458 (0.2438)	-0.0902 (0.1865)	-0.182 (0.2175)	-0.1868 (0.2056)	0.1396 (0.1528)	-0.0204 (0.1981)	-0.443 (0.2157)	0.1203 (0.1641)	0.0761 (0.1826)	-0.0194 (0.1718)	-0.0549 (0.1662)	-0.1754 (0.2068)	-0.1316 (0.1955)
	127	2	upper face (IV)	0.2782 (0.2868)	1 (0.9439)	0.6486 (0.393)	0.4755 (0.2303)	0.3622 (0.3068)	1 (0.8426)	0.5437 (0.2405)	-0.6945 (0.2579)	0.3434 (0.2008)	0.0085 (0.1972)	0.0751 (0.1926)	0.1442 (0.2492)	-0.572 (0.3031)	-0.4241 (0.2529)	-0.1697 (0.2021)	-0.1123 (0.2129)	-0.0148 (0.2001)	0.5007 (0.2068)	0.3902 (0.222)	-0.4048 (0.2215)	0.24 (0.1798)	-0.2238 (0.2075)	0.1466 (0.1856)	-0.1108 (0.288)	0.0438 (0.2523)	-0.1576 (0.1928)	0.0365 (0.248)	-0.3155 (0.2103)	-0.186 (0.2344)	-0.3124 (0.2486)	0.1765 (0.1977)	0.6484 (0.5508)	0.4915 (0.2194)	0.588 (0.2501)	0.3168 (0.1952)	0.2549 (0.245)	0.3953 (0.227)	0.406 (0.1615)	-0.1389 (0.2109)	-0.1019 (0.2365)	-0.1619 (0.1792)	-0.2579 (0.2049)	-0.3124 (0.1934)	-0.4589 (0.1965)	-0.164 (0.2195)	-0.2282 (0.2198)
	128	3	upper face (IV)	0.8793 (0.0643)	0.3174 (0.4974)	0.5368 (0.2559)	0.6399 (0.1601)	0.6746 (0.1739)	-0.0847 (0.657)	0.4717 (0.2138)	0.0153 (0.3486)	0.0898 (0.2258)	0.2889 (0.216)	0.1241 (0.2203)	0.3658 (0.2491)	0.0205 (0.3352)	-0.0578 (0.2786)	0.2981 (0.2422)	-0.1258 (0.2426)	-0.0227 (0.2327)	-0.1424 (0.2345)	0.0234 (0.2517)	0.2145 (0.2566)	0.5465 (0.1942)	0.3778 (0.2197)	-0.1165 (0.2131)	-0.4015 (0.3236)	-0.0993 (0.2861)	0.1617 (0.2163)	-0.693 (0.3056)	-0.4375 (0.2464)	0.4287 (0.2347)	-0.4288 (0.3147)	-0.4257 (0.2107)	0.0407 (0.4354)	-0.1888 (0.2593)	0.1685 (0.2923)	-0.1661 (0.2406)	0.1697 (0.2727)	0.0372 (0.2572)	0.3104 (0.2072)	0.0555 (0.2472)	0.1671 (0.26)	-0.2071 (0.2054)	0.0001 (0.2316)	0.0354 (0.2145)	0.0082 (0.206)	-0.0735 (0.2596)	0.2266 (0.2514)
	129	3	lower face (III)	0.0449 (0.6183)	0.6391 (0.438)	0.0072 (0.758)	0.5776 (0.2921)	-0.2645 (0.7725)	0.1425 (0.9291)	0.3678 (0.3676)	-0.0953 (0.5111)	0.2326 (0.3357)	0.0856 (0.3567)	-0.481 (0.4143)	0.3796 (0.4381)	-0.4142 (0.5655)	-0.2279 (0.4685)	0.6043 (0.4927)	-0.0981 (0.3845)	-0.0727 (0.3682)	0.4332 (0.4367)	-0.056 (0.4067)	0.1453 (0.416)	0.3033 (0.3744)	-0.0911 (0.3994)	0.4345 (0.3421)	0.0141 (0.5197)	-0.0894 (0.4556)	-0.4269 (0.3906)	-0.7319 (0.6011)	-0.4188 (0.3667)	-0.3749 (0.4667)	-0.1462 (0.4415)	-0.6012 (0.3958)	0.1734 (0.7146)	0.0753 (0.3999)	0.5984 (0.5101)	0.3545 (0.4034)	0.0411 (0.4496)	0.3928 (0.3761)	-0.0234 (0.3088)	0.1686 (0.4186)	-0.1249 (0.4675)	0.0657 (0.3392)	0.5516 (0.5089)	0.2104 (0.3534)	0.3346 (0.3657)	-0.5485 (0.4423)	0.2689 (0.4)
	130	3	nose (II)	0.6421 (0.2316)	0.5664 (0.4337)	0.7009 (0.2094)	0.9369 (0.1629)	0.3615 (0.3652)	0.0886 (0.7454)	0.7356 (0.1823)	-0.0712 (0.4106)	0.4005 (0.2942)	0.1345 (0.2789)	0.1291 (0.2798)	0.2911 (0.3399)	-0.1532 (0.4076)	-0.0333 (0.3518)	0.301 (0.3214)	0.1233 (0.3152)	-0.1873 (0.2731)	-0.0382 (0.2924)	0.0204 (0.3171)	0.3472 (0.3626)	0.7853 (0.3211)	0.2451 (0.2808)	0.1254 (0.2567)	-0.351 (0.3856)	0.0529 (0.3758)	-0.1118 (0.2679)	-0.7617 (0.4724)	-0.6314 (0.3082)	0.0104 (0.3332)	-0.2243 (0.3586)	-0.476 (0.2774)	0.8981 (0.6836)	0.1065 (0.3169)	0.5793 (0.394)	0.2586 (0.2863)	0.0525 (0.3553)	0.3163 (0.3134)	0.2739 (0.2567)	0.1421 (0.3267)	-0.1454 (0.3587)	-0.1822 (0.2536)	0.0566 (0.3031)	0.0338 (0.2702)	0.0661 (0.2642)	-0.1197 (0.3182)	0.119 (0.3141)
	131	3	nose (II)	0.6229 (0.171)	0.6048 (0.3232)	0.6103 (0.1959)	0.8214 (0.0773)	0.3822 (0.2615)	0.1663 (0.4825)	0.6496 (0.1404)	-0.1729 (0.2844)	0.1056 (0.2024)	0.2591 (0.1975)	0.1372 (0.1989)	0.342 (0.2446)	-0.3398 (0.2944)	-0.1391 (0.2536)	0.1847 (0.2142)	-0.0309 (0.2249)	-0.0938 (0.2087)	-0.0358 (0.2128)	-0.0686 (0.237)	0.1331 (0.2344)	0.4815 (0.1916)	0.1271 (0.2118)	0.0207 (0.1893)	-0.3781 (0.2701)	-0.2635 (0.2452)	-0.0334 (0.1936)	-0.6302 (0.2743)	-0.3993 (0.2155)	0.2218 (0.2309)	-0.4507 (0.2546)	-0.2514 (0.1936)	0.3805 (0.4274)	0.0582 (0.2323)	0.385 (0.2859)	0.1142 (0.2081)	-0.1454 (0.2723)	0.2281 (0.2321)	0.1026 (0.1769)	0.2254 (0.2317)	0.0616 (0.2484)	-0.1773 (0.1871)	-0.0278 (0.2098)	0.0789 (0.1949)	0.0786 (0.1888)	-0.0001 (0.2409)	-0.0473 (0.2224)
	132	3	nose (II)	0.8137 (0.1369)	0.3604 (0.5338)	0.512 (0.2869)	0.6273 (0.1972)	0.8026 (0.1116)	0.261 (0.5131)	0.614 (0.1805)	-0.0309 (0.3509)	0.4725 (0.2773)	0.1241 (0.2364)	0.1414 (0.2384)	0.2559 (0.2844)	0.0691 (0.3547)	-0.0496 (0.2954)	0.0055 (0.2414)	-0.2692 (0.2597)	0.0175 (0.2467)	-0.2288 (0.2638)	0.2216 (0.2628)	0.2976 (0.2831)	0.7231 (0.2086)	0.1436 (0.2482)	-0.0643 (0.2251)	-0.4962 (0.3147)	0.087 (0.3212)	0.2484 (0.2237)	-0.6842 (0.3317)	-0.6572 (0.2862)	0.3405 (0.2558)	-0.5171 (0.3351)	-0.3254 (0.2201)	0.3431 (0.4815)	0.0173 (0.2699)	0.3953 (0.3123)	-0.0771 (0.2476)	0.3388 (0.2797)	0.1975 (0.2668)	0.3541 (0.2337)	0.1051 (0.2668)	-0.0064 (0.2873)	-0.2244 (0.2141)	-0.2096 (0.2321)	-0.1862 (0.2233)	-0.1791 (0.2167)	0.3425 (0.3149)	0.3316 (0.2785)
	133	3	upper face (IV)	0.7572 (0.1208)	0.4432 (0.4325)	0.4767 (0.2504)	0.6305 (0.1366)	0.7177 (0.1362)	0.2811 (0.4083)	0.5919 (0.1457)	-0.1323 (0.2682)	0.1973 (0.1966)	0.2367 (0.1848)	0.1494 (0.1851)	0.3087 (0.2246)	-0.1346 (0.2719)	-0.1356 (0.2323)	-0.0127 (0.1916)	-0.3217 (0.1973)	0.0514 (0.1959)	-0.1816 (0.2065)	0.111 (0.2098)	0.1298 (0.2118)	0.4903 (0.1594)	0.0739 (0.198)	-0.1105 (0.1782)	-0.4987 (0.2421)	-0.2019 (0.2326)	0.2343 (0.1749)	-0.6122 (0.2249)	-0.4679 (0.2201)	0.4419 (0.2028)	-0.6649 (0.2639)	-0.1739 (0.1799)	0.0568 (0.3618)	0.001 (0.2149)	0.285 (0.2569)	-0.1135 (0.1982)	0.1128 (0.2352)	0.1572 (0.2159)	0.1858 (0.1677)	0.1943 (0.2094)	0.1356 (0.2218)	-0.2136 (0.1736)	-0.2171 (0.1917)	-0.0906 (0.1806)	-0.1068 (0.1759)	0.3536 (0.2602)	0.1434 (0.2144)
	134	3	nose (II)	-0.1373 (0.69)	0.7661 (0.4117)	-0.0412 (0.7966)	0.538 (0.3642)	-0.1302 (0.7723)	0.6931 (0.3799)	0.5628 (0.3127)	-0.1792 (0.5235)	0.7781 (0.4618)	-0.1773 (0.3857)	-0.4815 (0.4173)	0.2002 (0.4764)	-0.3858 (0.6178)	-0.2292 (0.4948)	0.1473 (0.3907)	-0.299 (0.3952)	-0.0315 (0.3888)	0.3246 (0.407)	0.2348 (0.415)	0.2343 (0.4646)	0.5162 (0.4548)	-0.4511 (0.4775)	0.5415 (0.3796)	-0.089 (0.5347)	0.1937 (0.5277)	-0.3294 (0.4214)	-0.6689 (0.6272)	-0.6853 (0.4353)	-0.5313 (0.5097)	-0.2535 (0.4589)	-0.4413 (0.3779)	0.6567 (0.8182)	0.4478 (0.4548)	0.9761 (0.6475)	0.5378 (0.5123)	0.2741 (0.4575)	0.6684 (0.3878)	-0.0016 (0.327)	0.2269 (0.4626)	-0.4464 (0.571)	0.0467 (0.3567)	0.2519 (0.4489)	-0.1152 (0.3591)	0.0628 (0.3467)	-0.0065 (0.4245)	0.4118 (0.4549)
	135	3	philtrum (I)	0.522 (0.2354)	0.6535 (0.4335)	0.5772 (0.2306)	0.8228 (0.1173)	0.4729 (0.2454)	0.4934 (0.3483)	0.7924 (0.0946)	-0.2292 (0.3012)	0.4591 (0.2274)	0.0978 (0.2181)	0.1584 (0.2156)	0.2307 (0.2761)	-0.3202 (0.3243)	-0.1367 (0.2708)	-0.0988 (0.2213)	-0.1703 (0.2381)	-0.0585 (0.2238)	-0.1092 (0.2347)	0.1201 (0.242)	0.2077 (0.2592)	0.6435 (0.2099)	-0.1175 (0.238)	0.0773 (0.201)	-0.4692 (0.2609)	-0.1031 (0.2843)	0.04 (0.2069)	-0.6274 (0.301)	-0.6061 (0.2437)	0.115 (0.252)	-0.5489 (0.2692)	-0.1394 (0.2107)	0.7082 (0.4522)	0.2728 (0.2441)	0.6281 (0.3174)	0.2217 (0.2232)	-0.001 (0.2793)	0.3998 (0.2356)	0.1292 (0.1911)	0.2788 (0.2556)	-0.1122 (0.2778)	-0.1889 (0.1965)	-0.2257 (0.2165)	-0.1246 (0.2117)	-0.0899 (0.2013)	0.4237 (0.2817)	0.0337 (0.2426)
	136	3	full face (1)	0.3763 (0.6111)	0.5017 (1.1052)	0.4443 (0.679)	0.0687 (0.39)	0.4343 (0.6251)	0.4786 (0.9038)	0.0913 (0.3917)	0.8658 (0.0795)	0.4186 (0.3359)	0.4618 (0.3159)	-0.0967 (0.3026)	-0.1642 (0.3685)	0.2823 (0.4631)	0.2367 (0.3903)	0.0264 (0.3028)	-0.2582 (0.3572)	-0.0727 (0.3049)	-0.0381 (0.3082)	0.2845 (0.3913)	0.0396 (0.3273)	-0.181 (0.2945)	0.1107 (0.3119)	-0.0034 (0.276)	0.1627 (0.4201)	0.086 (0.3801)	-0.0595 (0.2823)	0.4447 (0.3775)	-0.0917 (0.3477)	-0.1265 (0.3492)	0.589 (0.4185)	0.3659 (0.3208)	-0.3918 (0.7189)	-0.194 (0.3528)	-0.6732 (0.492)	0.0721 (0.3076)	0.241 (0.3882)	-0.1467 (0.3344)	-0.3435 (0.2701)	0.732 (0.3861)	0.2715 (0.445)	0.2068 (0.2702)	-0.1061 (0.3158)	-0.2235 (0.2812)	-0.0542 (0.2747)	0.1925 (0.3274)	-0.1525 (0.3288)
	137	3	upper face (IV)	-0.2806 (0.2429)	0.0947 (0.4056)	-0.0465 (0.2809)	-0.0647 (0.1914)	0.0222 (0.2394)	0.5201 (0.396)	0.1673 (0.187)	0.2307 (0.2298)	0.9245 (0.0301)	0.0391 (0.1523)	-0.1018 (0.1498)	0.0746 (0.1907)	-0.0855 (0.226)	0.0977 (0.1865)	-0.1254 (0.1522)	-0.3282 (0.1628)	-0.0507 (0.153)	-0.0518 (0.1608)	0.3782 (0.1631)	0.163 (0.1659)	-0.0477 (0.1429)	-0.0776 (0.1582)	-0.0797 (0.1405)	-0.0291 (0.2193)	-0.1071 (0.192)	0.1731 (0.1478)	0.1053 (0.1855)	-0.6886 (0.1444)	-0.4194 (0.1688)	0.0411 (0.1898)	0.1469 (0.1452)	0.2096 (0.2724)	0.236 (0.1818)	0.3454 (0.2152)	0.0213 (0.1579)	0.3345 (0.195)	0.3642 (0.1682)	-0.1107 (0.134)	0.2977 (0.1815)	-0.0323 (0.184)	0.0659 (0.1398)	0.1056 (0.1532)	0.2265 (0.1469)	0.1255 (0.1425)	0.2839 (0.1816)	0.3884 (0.1954)
	138	3	philtrum (I)	0.2308 (0.2383)	0.0418 (0.4391)	0.3965 (0.3105)	0.3181 (0.188)	0.2156 (0.2585)	-0.0038 (0.3931)	0.3068 (0.1978)	-0.3701 (0.2537)	0.0556 (0.1562)	-0.0869 (0.1594)	0.9248 (0.0299)	-0.1914 (0.1987)	-0.2045 (0.2233)	0.0118 (0.2008)	-0.3043 (0.1622)	0.4617 (0.1636)	-0.2036 (0.1588)	0.0156 (0.163)	0.1553 (0.179)	0.1783 (0.1706)	0.2167 (0.15)	-0.0195 (0.1668)	-0.1827 (0.1454)	-0.1187 (0.2355)	0.1903 (0.1973)	-0.0202 (0.1483)	0.1966 (0.206)	0.0326 (0.1712)	0.0237 (0.1847)	0.2904 (0.2014)	0.0484 (0.1551)	0.2999 (0.3033)	-0.1787 (0.1873)	-0.4271 (0.2234)	0.0367 (0.1623)	0.2512 (0.1925)	-0.0596 (0.1809)	-0.1696 (0.135)	0.1452 (0.1727)	-0.1979 (0.1983)	0.1782 (0.1417)	0.0532 (0.161)	0.0615 (0.1497)	0.0926 (0.1432)	0.1847 (0.1845)	-0.3798 (0.1682)
	139	3	nose (II)	0.4328 (0.3043)	0.5218 (0.6917)	0.4757 (0.4053)	0.6455 (0.2929)	0.258 (0.3449)	0.1875 (0.5736)	0.5262 (0.3102)	-0.1546 (0.3255)	0.3368 (0.2387)	0.4834 (0.2463)	-0.1887 (0.2238)	0.8519 (0.0764)	0.0175 (0.3509)	0.2441 (0.3283)	0.4774 (0.2434)	-0.3303 (0.2679)	0.0477 (0.2351)	0.1647 (0.2421)	-0.3934 (0.2437)	0.0741 (0.2516)	-0.0097 (0.2214)	0.2311 (0.2434)	-0.281 (0.2243)	0.3225 (0.3375)	0.0177 (0.2997)	-0.1365 (0.2111)	-0.7771 (0.2882)	-0.2464 (0.2447)	0.2758 (0.2454)	-0.0742 (0.295)	0.1681 (0.2259)	0.1238 (0.4823)	0.218 (0.2689)	0.2628 (0.2927)	-0.1081 (0.2413)	-0.1724 (0.2871)	-0.1421 (0.26)	0.1886 (0.2004)	0.2483 (0.2798)	0.3992 (0.3005)	-0.432 (0.2124)	-0.3474 (0.2326)	-0.3451 (0.2111)	-0.4309 (0.2069)	-0.2179 (0.2517)	-0.1265 (0.2491)
	140	3	upper face (IV)	-0.195 (0.3763)	-0.7125 (0.959)	-0.3026 (0.4554)	-0.7161 (0.3478)	0.097 (0.4154)	-0.2044 (0.6561)	-0.5091 (0.3404)	0.1838 (0.3846)	-0.1141 (0.2656)	-0.5153 (0.2216)	-0.266 (0.2424)	-0.2199 (0.3075)	0.9569 (0.0312)	0.7045 (0.1562)	-0.02 (0.2593)	-0.0645 (0.2827)	0.0234 (0.2612)	-0.4127 (0.2667)	0.0404 (0.2877)	-0.2373 (0.2793)	-0.16 (0.2366)	0.0894 (0.2715)	-0.012 (0.2364)	-0.1287 (0.3663)	0.0206 (0.3309)	0.5213 (0.1978)	0.3122 (0.3554)	-0.2055 (0.2699)	-0.0613 (0.3024)	0.1706 (0.3365)	-0.3559 (0.2551)	-0.1874 (0.4804)	-0.3604 (0.2907)	-0.264 (0.3387)	-0.3545 (0.2459)	0.3043 (0.3179)	-0.3084 (0.3424)	-0.4953 (0.2378)	0.2541 (0.2747)	0.1424 (0.3193)	-0.0653 (0.2353)	-0.0497 (0.2607)	0.1384 (0.2476)	0.2344 (0.2566)	-0.4167 (0.2967)	0.5261 (0.2482)
	141	3	nose (II)	0.1122 (0.3853)	0.2243 (0.6992)	0.2975 (0.4701)	-0.2001 (0.3056)	0.2765 (0.4258)	0.4035 (0.6605)	-0.0796 (0.3069)	0.2214 (0.3666)	0.2216 (0.2376)	-0.233 (0.2424)	0.0028 (0.2454)	-0.1483 (0.3048)	0.801 (0.1511)	0.899 (0.047)	-0.0847 (0.2489)	-0.0875 (0.2694)	-0.0464 (0.2516)	-0.1265 (0.2526)	-0.1315 (0.2802)	-0.2494 (0.2734)	-0.383 (0.2417)	0.1017 (0.2576)	0.0058 (0.2277)	0.0267 (0.3584)	0.0675 (0.3176)	0.2198 (0.2238)	0.4062 (0.3311)	-0.1644 (0.2613)	-0.0985 (0.2854)	0.2026 (0.3172)	0.0635 (0.2426)	-0.11 (0.4722)	-0.224 (0.2688)	-0.1051 (0.3168)	-0.3353 (0.2306)	0.1119 (0.3085)	-0.4397 (0.3348)	-0.6232 (0.2293)	0.5081 (0.2533)	0.1861 (0.3093)	-0.2389 (0.218)	-0.2235 (0.2447)	0.0432 (0.2376)	0.0448 (0.2362)	-0.3336 (0.2906)	0.1137 (0.2643)
	142	3	upper face (IV)	0.0816 (0.2637)	-0.2101 (0.3985)	0.0346 (0.3181)	-0.1341 (0.1942)	0.3633 (0.3129)	0.178 (0.4974)	0.0593 (0.2118)	0.228 (0.2402)	-0.3536 (0.1519)	0.1128 (0.1596)	-0.1979 (0.1524)	-0.0042 (0.201)	-0.0008 (0.234)	0.037 (0.1992)	0.112 (0.1583)	-0.4267 (0.1704)	0.8746 (0.0416)	-0.0094 (0.1649)	-0.1742 (0.1746)	-0.2862 (0.1716)	-0.067 (0.1501)	-0.1416 (0.1628)	0.3619 (0.1381)	0.6118 (0.2376)	0.4734 (0.2063)	0.2807 (0.1438)	-0.0958 (0.1974)	0.0021 (0.1724)	0.3297 (0.1986)	-0.2263 (0.2006)	0.2883 (0.1658)	-0.1463 (0.3109)	-0.0492 (0.18)	-0.089 (0.2049)	-0.446 (0.1555)	0.2546 (0.2067)	0.0566 (0.1884)	0.0736 (0.1373)	0.1924 (0.1735)	-0.2765 (0.1867)	-0.1427 (0.1485)	-0.2259 (0.1637)	-0.1491 (0.1485)	-0.1278 (0.144)	0.0569 (0.1855)	0.2338 (0.1835)
	143	3	midface (2)	-0.09 (0.2603)	0.4809 (0.6286)	0.0215 (0.309)	-0.1096 (0.2144)	-0.0877 (0.2774)	0.4325 (0.4884)	-0.1058 (0.2211)	0.0677 (0.2475)	-0.2204 (0.187)	0.4278 (0.1623)	-0.1824 (0.1716)	0.1195 (0.2206)	-0.7603 (0.2979)	-0.4381 (0.2268)	-0.0605 (0.172)	0.1421 (0.186)	-0.0126 (0.1746)	0.9437 (0.025)	-0.0145 (0.1918)	0.0705 (0.1857)	-0.2219 (0.1613)	-0.0767 (0.1781)	0.0974 (0.157)	0.463 (0.2703)	-0.0953 (0.2194)	-0.2354 (0.1563)	0.4208 (0.2096)	0.2442 (0.1728)	0.2141 (0.201)	-0.4603 (0.2192)	0.3079 (0.1547)	-0.5703 (0.3815)	0.4713 (0.1936)	0.6081 (0.2414)	0.464 (0.1738)	0.0634 (0.2159)	-0.0245 (0.1964)	-0.0502 (0.1498)	-0.3734 (0.1895)	0.0336 (0.2048)	-0.5046 (0.1456)	-0.6822 (0.1737)	-0.5021 (0.1379)	-0.5785 (0.1364)	0.1994 (0.1994)	-0.1513 (0.1804)
	144	3	full face (1)	-0.1299 (0.3002)	-0.1284 (0.5615)	-0.094 (0.3515)	0.0858 (0.2326)	0.0205 (0.3026)	0.095 (0.4631)	0.2104 (0.2319)	0.1818 (0.2987)	0.2862 (0.1832)	-0.0696 (0.1932)	0.0597 (0.1896)	-0.1697 (0.2353)	-0.0473 (0.2838)	-0.2505 (0.2448)	-0.1103 (0.1875)	-0.1725 (0.2004)	-0.1533 (0.1899)	-0.0561 (0.197)	0.9267 (0.0326)	-0.1567 (0.2055)	0.5875 (0.1536)	-0.2057 (0.1972)	0.0796 (0.177)	-0.4325 (0.2381)	-0.2924 (0.2227)	0.4405 (0.1446)	0.0829 (0.2498)	-0.0322 (0.2059)	-0.0976 (0.2184)	0.157 (0.2459)	-0.156 (0.1811)	0.2175 (0.3636)	-0.1756 (0.2128)	-0.2012 (0.2489)	-0.0305 (0.1952)	0.2117 (0.2359)	0.4793 (0.1801)	0.0833 (0.1638)	0.0694 (0.2138)	-0.3432 (0.256)	0.3944 (0.2109)	0.3533 (0.204)	0.1916 (0.1743)	0.0876 (0.1794)	0.185 (0.2276)	0.1511 (0.2017)
	145	3	lower face (III)	0.1255 (0.2863)	0.2876 (0.6147)	0.216 (0.3576)	0.0762 (0.2349)	0.085 (0.2968)	0.179 (0.4992)	0.0468 (0.2361)	-0.0817 (0.2717)	0.2636 (0.1845)	-0.0082 (0.1887)	0.1564 (0.1775)	0.0239 (0.2337)	-0.2103 (0.2715)	-0.1046 (0.2289)	-0.0369 (0.1861)	0.1892 (0.2011)	-0.2897 (0.1812)	0.1696 (0.1881)	-0.1861 (0.2049)	0.8765 (0.0561)	-0.1324 (0.1798)	0.2811 (0.1981)	-0.0541 (0.1692)	0.0112 (0.2708)	0.1738 (0.2451)	-0.2871 (0.1649)	0.3603 (0.2467)	-0.0926 (0.1973)	-0.0799 (0.2132)	0.187 (0.2438)	-0.224 (0.1765)	0.5816 (0.4461)	-0.0963 (0.2089)	-0.1016 (0.2443)	-0.0877 (0.189)	-0.0082 (0.2326)	0.1514 (0.2103)	0.0437 (0.1594)	-0.0561 (0.2029)	0.1316 (0.2387)	-0.2519 (0.1682)	-0.1705 (0.1988)	-0.0545 (0.1753)	-0.1452 (0.1696)	0.1127 (0.2086)	0.0614 (0.1997)
	146	3	upper face (IV)	0.0488 (0.3672)	0.9215 (1.1521)	0.4195 (0.5336)	0.0613 (0.3081)	0.2119 (0.438)	1 (1.1477)	0.1702 (0.3517)	0.2138 (0.3262)	0.1831 (0.256)	0.3574 (0.2127)	-0.1668 (0.2497)	-0.0946 (0.3033)	0.0217 (0.3569)	0.006 (0.2963)	0.4827 (0.2663)	-0.4656 (0.2561)	0.3568 (0.2317)	0.3986 (0.2667)	-0.1703 (0.257)	-0.5226 (0.2709)	-0.4915 (0.2277)	0.0755 (0.2471)	0.1479 (0.2131)	0.8177 (0.0932)	0.3941 (0.242)	-0.0378 (0.2274)	0.0566 (0.2957)	-0.0281 (0.2565)	-0.1057 (0.2758)	0.2165 (0.2824)	0.279 (0.2165)	-0.2047 (0.4407)	0.298 (0.2508)	0.0784 (0.3047)	-0.0783 (0.2483)	0.3834 (0.2965)	-0.117 (0.2719)	-0.238 (0.1948)	0.5829 (0.2414)	0.201 (0.3057)	0.087 (0.218)	0.1063 (0.2427)	0.198 (0.2412)	0.0799 (0.2164)	0.0064 (0.274)	0.3297 (0.2539)
	147	3	full face (1)	0.082 (0.2526)	-0.3065 (0.4903)	-0.036 (0.2952)	-0.0721 (0.2046)	0.364 (0.2704)	0.1234 (0.4121)	0.1372 (0.2027)	0.0989 (0.2599)	0.1218 (0.1634)	-0.0836 (0.1629)	0.0469 (0.162)	-0.0758 (0.2063)	0.4467 (0.1997)	0.2079 (0.1961)	0.1048 (0.1642)	-0.4591 (0.1695)	0.2839 (0.16)	-0.1164 (0.1656)	0.6496 (0.1342)	-0.308 (0.1702)	0.3554 (0.1461)	-0.2366 (0.1682)	-0.0114 (0.1506)	-0.1635 (0.2294)	-0.0199 (0.2159)	0.9734 (0.0196)	-0.3396 (0.1837)	-0.2941 (0.1713)	0.2175 (0.1969)	-0.1283 (0.2017)	-0.0756 (0.1601)	0.0145 (0.3049)	-0.058 (0.1847)	-0.1667 (0.2081)	-0.2689 (0.1654)	0.3872 (0.2269)	0.1432 (0.184)	0.2145 (0.1361)	-0.0026 (0.1841)	0.0819 (0.1941)	0.0807 (0.1529)	0.0669 (0.1669)	0.1896 (0.1494)	0.094 (0.1499)	-0.1485 (0.1859)	0.5087 (0.1555)
	148	3	philtrum (I)	-0.4989 (0.4334)	-0.5456 (0.8705)	-0.4891 (0.5739)	-0.4357 (0.3397)	-0.5333 (0.4818)	-0.4898 (0.7796)	-0.4581 (0.3596)	0.6933 (0.4014)	0.0693 (0.2647)	-0.2518 (0.3028)	-0.2444 (0.2662)	-0.8724 (0.3538)	0.1233 (0.4053)	-0.1246 (0.338)	-0.182 (0.2696)	0.0818 (0.2919)	0.1627 (0.2848)	0.1943 (0.2743)	0.4697 (0.412)	0.3291 (0.323)	-0.1607 (0.2484)	0.0829 (0.278)	0.1813 (0.2416)	-0.0907 (0.4059)	-0.0006 (0.3536)	-0.2578 (0.2326)	0.8141 (0.1023)	0.2246 (0.288)	-0.8315 (0.3787)	0.7268 (0.3212)	-0.3792 (0.3324)	0.287 (0.4715)	-0.213 (0.3025)	-0.0675 (0.3459)	0.091 (0.2746)	0.2338 (0.3474)	0.1907 (0.3208)	-0.002 (0.2327)	0.4517 (0.3123)	-0.4607 (0.3067)	0.3118 (0.2361)	0.3821 (0.2937)	0.3437 (0.2884)	0.1326 (0.2469)	0.2102 (0.2919)	0.5236 (0.4177)
	149	3	lower face (III)	-0.1453 (0.2871)	-0.3253 (0.5216)	-0.3454 (0.3306)	-0.2642 (0.2371)	-0.5144 (0.3088)	-0.7473 (0.5468)	-0.546 (0.2491)	0.1727 (0.2664)	-0.5967 (0.1734)	-0.0157 (0.1926)	0.2538 (0.193)	-0.1333 (0.2419)	-0.2358 (0.2739)	-0.212 (0.2348)	-0.1305 (0.1991)	0.5714 (0.1925)	-0.2958 (0.2115)	0.0844 (0.1958)	-0.1448 (0.2096)	-0.0802 (0.2092)	-0.3001 (0.1758)	0.1443 (0.1977)	-0.1749 (0.1722)	-0.0912 (0.2795)	-0.3244 (0.2504)	-0.3239 (0.1826)	0.2799 (0.2457)	0.906 (0.0336)	0.4751 (0.1864)	0.2481 (0.2345)	0.1265 (0.1946)	-0.5491 (0.3768)	-0.0908 (0.2151)	-0.2528 (0.2315)	0.3567 (0.2035)	-0.6986 (0.2322)	-0.5832 (0.1702)	-0.0329 (0.1679)	-0.3534 (0.1989)	0.1092 (0.2323)	-0.0563 (0.1768)	-0.1391 (0.2008)	-0.1513 (0.1822)	-0.094 (0.178)	0.0874 (0.2183)	-0.5031 (0.1987)
	150	3	lower face (III)	0.6026 (0.2669)	0.0359 (0.514)	0.3052 (0.3248)	0.3471 (0.2193)	0.4292 (0.2867)	-0.2431 (0.4798)	0.2043 (0.2293)	-0.0022 (0.268)	-0.1877 (0.1798)	0.2177 (0.1816)	0.1742 (0.1867)	0.275 (0.2142)	0.1369 (0.3073)	-0.0159 (0.2388)	-0.0277 (0.1879)	-0.0574 (0.2159)	0.1248 (0.1904)	0.198 (0.1936)	-0.2023 (0.1988)	0.134 (0.2118)	0.0007 (0.1763)	0.2412 (0.1971)	-0.3962 (0.1638)	-0.1748 (0.2693)	-0.3587 (0.2393)	0.1138 (0.1778)	-0.6008 (0.2377)	0.4103 (0.1717)	0.9816 (0.013)	-0.6015 (0.2509)	0.3043 (0.1872)	-0.5123 (0.3627)	0.1722 (0.2232)	0.0813 (0.2529)	-0.0573 (0.1908)	-0.1699 (0.2275)	-0.6281 (0.1637)	0.2621 (0.1512)	-0.1978 (0.1968)	0.3079 (0.2263)	-0.5713 (0.1532)	-0.5017 (0.1712)	-0.4361 (0.1617)	-0.4562 (0.1621)	0.1669 (0.2188)	-0.2444 (0.19)
	151	3	lower face (III)	-0.3109 (0.2419)	-0.12 (0.4417)	-0.1735 (0.2863)	0.0176 (0.2036)	-0.2173 (0.2486)	0.042 (0.4149)	0.0985 (0.2139)	0.0544 (0.233)	0.2699 (0.1557)	0.5199 (0.1461)	-0.0339 (0.1627)	0.2026 (0.2062)	-0.3184 (0.239)	-0.1049 (0.2028)	-0.1292 (0.1602)	-0.1033 (0.1769)	0.3152 (0.1714)	0.4295 (0.1528)	-0.0119 (0.1838)	-0.2624 (0.1737)	-0.3575 (0.1414)	-0.5566 (0.1682)	-0.3833 (0.1404)	0.0556 (0.2349)	-0.3831 (0.2383)	-0.1159 (0.1493)	0.0298 (0.2012)	0.095 (0.1763)	0.1813 (0.1873)	-0.3945 (0.2268)	0.9455 (0.0202)	-0.3133 (0.3382)	0.3558 (0.183)	-0.0177 (0.2098)	0.1538 (0.1677)	0.1607 (0.1999)	-0.3279 (0.1764)	-0.2014 (0.1397)	0.1079 (0.1807)	-0.0813 (0.1927)	-0.1815 (0.155)	-0.5811 (0.1625)	-0.4434 (0.1329)	-0.3983 (0.1401)	0.1124 (0.1943)	-0.4685 (0.1595)
	152	3	full face (1)	0.0329 (0.3629)	0.4678 (0.8242)	0.7641 (0.4827)	0.2906 (0.2942)	0.203 (0.3769)	0.6622 (0.7047)	0.4241 (0.2739)	-0.1919 (0.3785)	0.1648 (0.2252)	-0.156 (0.2538)	0.0234 (0.2287)	-0.0152 (0.2993)	-0.0022 (0.341)	0.1295 (0.2898)	-0.0558 (0.2353)	0.0425 (0.2552)	0.023 (0.238)	-0.3468 (0.2522)	0.0313 (0.2617)	0.4706 (0.2976)	0.2128 (0.2268)	-0.048 (0.244)	0.2341 (0.2098)	0.0158 (0.3387)	0.01 (0.302)	-0.1 (0.2176)	0.3083 (0.2753)	-0.4115 (0.2455)	-0.4228 (0.2665)	-0.3066 (0.3151)	-0.0756 (0.2306)	0.9559 (0.0731)	0.0423 (0.2637)	0.2186 (0.3112)	-0.0813 (0.2384)	0.1174 (0.2938)	0.3471 (0.28)	-0.1649 (0.2061)	0.1059 (0.2525)	-0.6182 (0.2765)	-0.0923 (0.2139)	0.0542 (0.2465)	0.3575 (0.2549)	0.1328 (0.2315)	0.5156 (0.2802)	0.1323 (0.2589)
	153	3	upper face (IV)	0.0098 (0.2808)	0.732 (0.8292)	0.3998 (0.3482)	0.2397 (0.2371)	0.2428 (0.2909)	0.9634 (0.7551)	0.4239 (0.2381)	-0.3376 (0.2877)	0.1995 (0.1899)	-0.0138 (0.186)	-0.2708 (0.191)	0.4273 (0.2497)	-0.2757 (0.2715)	-0.076 (0.2291)	0.0608 (0.1866)	0.0523 (0.211)	0.0655 (0.1889)	0.4239 (0.1875)	-0.3053 (0.2062)	-0.1295 (0.2051)	0.1996 (0.1738)	-0.2954 (0.1989)	-0.1061 (0.1741)	0.2447 (0.2533)	0.2566 (0.2322)	-0.112 (0.1744)	-0.5606 (0.2492)	-0.0241 (0.1997)	0.3555 (0.2464)	-0.4494 (0.222)	0.3647 (0.1826)	0.0769 (0.3472)	0.905 (0.0404)	0.7348 (0.121)	0.5819 (0.118)	-0.2567 (0.2447)	0.1295 (0.2088)	0.2243 (0.1761)	-0.3008 (0.214)	0.0378 (0.2215)	-0.4236 (0.1761)	-0.477 (0.1639)	-0.457 (0.1569)	-0.3358 (0.1706)	0.0786 (0.2105)	-0.0696 (0.2047)
	154	3	philtrum (I)	0.1255 (0.3145)	0.6505 (0.7646)	0.4152 (0.3954)	0.2352 (0.2715)	0.3675 (0.3305)	0.8777 (0.6883)	0.4227 (0.2779)	-0.718 (0.3796)	0.1759 (0.2064)	-0.0815 (0.2064)	-0.4339 (0.2163)	0.4242 (0.2631)	-0.3243 (0.31)	0.0789 (0.2612)	0.1018 (0.2058)	0.2608 (0.2449)	0.0626 (0.212)	0.4931 (0.2146)	-0.3246 (0.2389)	-0.1559 (0.2337)	0.2692 (0.1911)	-0.3063 (0.2122)	0.0205 (0.1894)	0.1591 (0.2885)	0.2309 (0.2584)	-0.1935 (0.1903)	-0.4503 (0.2575)	-0.0675 (0.2202)	0.1992 (0.2675)	-0.3914 (0.2408)	0.0777 (0.2011)	0.2008 (0.4009)	0.5835 (0.1422)	0.8449 (0.0734)	0.2415 (0.1933)	-0.4267 (0.2814)	0.2797 (0.2168)	0.3068 (0.197)	-0.4066 (0.2517)	0.1488 (0.2609)	-0.525 (0.1934)	-0.3806 (0.196)	-0.3794 (0.1887)	-0.3539 (0.1921)	-0.0335 (0.242)	-0.3467 (0.2658)
	155	3	philtrum (I)	-0.0247 (0.2711)	0.8768 (0.9446)	0.4015 (0.3269)	0.3232 (0.2179)	-0.0274 (0.2839)	0.7282 (0.6642)	0.3364 (0.2227)	0.0486 (0.2556)	-0.0211 (0.1772)	-0.0824 (0.1787)	-0.0351 (0.1749)	0.0641 (0.2241)	-0.2502 (0.2479)	-0.1684 (0.2137)	0.0373 (0.1796)	0.2973 (0.2016)	-0.335 (0.1752)	0.3641 (0.1751)	-0.1887 (0.1981)	-0.1871 (0.1977)	0.1268 (0.1667)	-0.0414 (0.1879)	-0.1499 (0.1663)	0.0254 (0.2569)	0.1588 (0.2301)	-0.255 (0.165)	-0.2885 (0.2366)	0.2827 (0.192)	0.1357 (0.2116)	0.0091 (0.223)	0.1431 (0.1758)	0.097 (0.3403)	0.78 (0.0911)	0.4592 (0.1917)	0.9356 (0.0255)	-0.3697 (0.2187)	0.0088 (0.2046)	0.1429 (0.1592)	-0.2618 (0.1946)	0.0265 (0.2127)	-0.1033 (0.1678)	-0.2993 (0.1738)	-0.3686 (0.1591)	-0.1697 (0.1671)	0.1174 (0.2035)	-0.2447 (0.1883)
	156	3	philtrum (I)	0.2131 (0.2769)	0.1356 (0.5153)	0.1033 (0.3407)	-0.094 (0.243)	0.4524 (0.2863)	0.4311 (0.4895)	0.0742 (0.2399)	0.0609 (0.2766)	0.0971 (0.1875)	0.2282 (0.1938)	-0.0304 (0.1889)	-0.1796 (0.2402)	0.0948 (0.2781)	-0.0973 (0.2457)	0.0028 (0.1933)	-0.356 (0.1889)	0.2434 (0.1942)	0.2459 (0.2019)	0.1655 (0.2117)	-0.0997 (0.2086)	0.0015 (0.181)	-0.2256 (0.2024)	0.4447 (0.1736)	0.2964 (0.2671)	0.1644 (0.2402)	0.1775 (0.1877)	0.2163 (0.2408)	-0.2788 (0.1947)	-0.0478 (0.2247)	0.1085 (0.2399)	0.1421 (0.1849)	-0.0456 (0.357)	-0.1453 (0.2185)	-0.2122 (0.255)	-0.2196 (0.1908)	0.8854 (0.0536)	0.3569 (0.2108)	-0.349 (0.1465)	0.3644 (0.2044)	0.0153 (0.2305)	0.0743 (0.1758)	-0.1366 (0.1953)	-0.0283 (0.1813)	-0.1323 (0.1751)	-0.0434 (0.2191)	0.2847 (0.1998)
	157	3	upper face (IV)	-0.0488 (0.2867)	0.356 (0.4926)	0.0802 (0.3321)	0.0334 (0.2305)	0.2054 (0.2837)	0.6673 (0.4451)	0.2291 (0.2244)	-0.1288 (0.2623)	0.3675 (0.1843)	-0.17 (0.1886)	-0.177 (0.1797)	-0.0597 (0.2346)	-0.1889 (0.2885)	-0.3711 (0.2538)	-0.075 (0.1882)	-0.1811 (0.1965)	-0.0325 (0.1899)	-0.1221 (0.1927)	0.4437 (0.1728)	0.103 (0.204)	0.3962 (0.1646)	-0.1834 (0.1929)	0.2981 (0.1626)	-0.2859 (0.2706)	-0.0329 (0.2389)	0.1622 (0.1709)	-0.0261 (0.2309)	-0.3719 (0.1709)	-0.6096 (0.1685)	-0.0312 (0.2338)	-0.4444 (0.1748)	0.4157 (0.3802)	0.0482 (0.2091)	0.3598 (0.2143)	-0.0084 (0.1917)	0.3806 (0.2272)	0.9247 (0.0323)	-0.0582 (0.1607)	0.1664 (0.2021)	-0.0346 (0.2222)	0.2525 (0.1728)	0.4027 (0.1788)	0.3655 (0.1548)	0.2433 (0.1608)	0.2112 (0.2169)	0.6175 (0.184)
	158	3	upper face (IV)	0.1589 (0.2725)	0.2022 (0.5368)	0.2001 (0.3402)	0.0392 (0.223)	0.2381 (0.2997)	0.2643 (0.5134)	0.0855 (0.2291)	0.2801 (0.2527)	0.0911 (0.183)	0.0241 (0.1813)	0.0928 (0.176)	0.1047 (0.2301)	0.3747 (0.2615)	0.43 (0.2132)	-0.24 (0.1762)	-0.1734 (0.1918)	0.054 (0.1813)	-0.3686 (0.1838)	-0.0457 (0.2007)	0.0672 (0.1956)	-0.1661 (0.1693)	0.2974 (0.1842)	0.0148 (0.1715)	0.4499 (0.2434)	0.129 (0.2249)	-0.1558 (0.1632)	0.3768 (0.2252)	-0.0465 (0.1928)	-0.2481 (0.1983)	0.0071 (0.2275)	0.1659 (0.1816)	-0.076 (0.3484)	-0.2974 (0.217)	-0.2967 (0.2553)	-0.4067 (0.1911)	0.5781 (0.232)	0.2672 (0.2061)	-0.6284 (0.1302)	0.9465 (0.0324)	-0.2798 (0.2124)	0.2315 (0.1616)	0.3532 (0.1957)	0.5312 (0.1976)	0.3884 (0.179)	0.4485 (0.2032)	0.4279 (0.1841)
	159	3	philtrum (I)	-0.3498 (0.2258)	-0.2465 (0.436)	-0.4853 (0.2717)	-0.3276 (0.1808)	-0.4225 (0.2296)	-0.3007 (0.3756)	-0.3809 (0.176)	0.2183 (0.2045)	-0.1316 (0.1444)	-0.2729 (0.1437)	0.1605 (0.1403)	-0.4759 (0.1827)	0.0691 (0.2241)	-0.0696 (0.1834)	0.2235 (0.1445)	-0.1449 (0.1608)	0.0367 (0.1494)	-0.3878 (0.1411)	0.3387 (0.184)	-0.3591 (0.1573)	-0.0268 (0.1388)	-0.2704 (0.1547)	0.1397 (0.1349)	0.092 (0.2091)	0.041 (0.1877)	0.1821 (0.1425)	0.2118 (0.1763)	0.0107 (0.1576)	-0.5734 (0.1544)	0.4307 (0.1744)	-0.1786 (0.1488)	-0.0836 (0.2735)	-0.3471 (0.1751)	-0.468 (0.1967)	-0.0828 (0.1572)	0.0956 (0.1836)	0.1298 (0.1685)	-0.2453 (0.1222)	0.0855 (0.1594)	-0.1163 (0.1749)	0.9472 (0.0184)	0.9848 (0.0644)	0.8021 (0.1033)	0.8226 (0.0631)	0.02 (0.1687)	0.0974 (0.1604)
	160	3	philtrum (I)	-0.2119 (0.2334)	0.0401 (0.4476)	-0.3438 (0.2664)	-0.3503 (0.1957)	-0.342 (0.2356)	-0.1335 (0.3791)	-0.4527 (0.1919)	0.0527 (0.2289)	0.0084 (0.158)	-0.2335 (0.1511)	0.257 (0.1504)	-0.4616 (0.1971)	-0.0315 (0.2328)	-0.0699 (0.1979)	0.0285 (0.1597)	-0.1124 (0.1803)	-0.1655 (0.1628)	-0.4629 (0.1542)	0.3115 (0.1791)	-0.1878 (0.1821)	-0.0415 (0.152)	-0.1831 (0.1634)	0.2714 (0.1554)	0.085 (0.232)	0.031 (0.2064)	0.1558 (0.1502)	0.4373 (0.2197)	-0.0894 (0.174)	-0.5753 (0.1692)	0.4498 (0.2002)	-0.4278 (0.1507)	0.1681 (0.319)	-0.3518 (0.1643)	-0.3437 (0.1961)	-0.1173 (0.1612)	-0.0881 (0.2011)	0.2808 (0.1738)	-0.1962 (0.1412)	0.1159 (0.176)	0.1284 (0.1913)	0.8607 (0.0602)	0.9767 (0.0154)	0.8921 (0.0579)	0.8308 (0.054)	-0.0477 (0.1843)	0.1828 (0.1726)
	161	3	outer face (3)	-0.1277 (0.2393)	0.0367 (0.4383)	-0.1864 (0.2882)	-0.128 (0.2009)	-0.2378 (0.2516)	-0.104 (0.3974)	-0.2067 (0.2055)	-0.1099 (0.2256)	0.2482 (0.1581)	-0.238 (0.1503)	0.264 (0.155)	-0.3199 (0.1896)	0.151 (0.2348)	0.1123 (0.2019)	-0.102 (0.1614)	-0.1853 (0.1843)	-0.1427 (0.159)	-0.4788 (0.1343)	0.1779 (0.1714)	0.0248 (0.1733)	-0.0052 (0.1508)	-0.0997 (0.1652)	0.412 (0.1525)	0.1114 (0.242)	-0.0013 (0.2122)	0.2156 (0.1418)	0.3859 (0.2248)	-0.2268 (0.169)	-0.5577 (0.1698)	0.3108 (0.2098)	-0.3464 (0.1406)	0.4961 (0.3712)	-0.225 (0.1698)	-0.2176 (0.2011)	-0.1509 (0.1585)	0.0615 (0.1997)	0.424 (0.1555)	-0.2614 (0.1386)	0.4295 (0.1897)	-0.0314 (0.1902)	0.7137 (0.1056)	0.8462 (0.0612)	0.971 (0.0179)	0.7771 (0.067)	-0.1111 (0.1845)	0.4987 (0.161)
	162	3	nose (II)	-0.1513 (0.247)	0.0044 (0.4454)	-0.256 (0.2911)	-0.2055 (0.2073)	-0.2259 (0.2538)	-0.0895 (0.3983)	-0.262 (0.2054)	-0.0645 (0.233)	0.0464 (0.1606)	-0.3813 (0.1467)	0.3031 (0.1504)	-0.3779 (0.1927)	0.1912 (0.2524)	0.0611 (0.2105)	-0.0688 (0.1656)	-0.0776 (0.18)	-0.1457 (0.162)	-0.5673 (0.1379)	0.1433 (0.1856)	-0.1036 (0.1759)	-0.0225 (0.153)	-0.131 (0.169)	0.2393 (0.1531)	-0.1011 (0.2363)	-0.0202 (0.2072)	0.1933 (0.1526)	0.1762 (0.2049)	-0.1595 (0.1773)	-0.5455 (0.1827)	0.2309 (0.2007)	-0.3751 (0.1513)	0.1811 (0.3284)	-0.1718 (0.1822)	-0.233 (0.2097)	0.017 (0.1661)	-0.0518 (0.2036)	0.2022 (0.1772)	-0.2842 (0.1383)	0.2018 (0.1802)	0.0156 (0.1932)	0.7951 (0.0661)	0.9118 (0.0486)	0.9337 (0.0602)	0.9387 (0.0247)	-0.1092 (0.1881)	0.3695 (0.1797)
	163	3	lower face (III)	0.0616 (0.3218)	0.1529 (0.5757)	0.1627 (0.3721)	0.2391 (0.2622)	0.3706 (0.3598)	0.5564 (0.5853)	0.4726 (0.2575)	0.1161 (0.2851)	0.5632 (0.2086)	0.1522 (0.1957)	0.2256 (0.1933)	-0.1624 (0.2435)	-0.4348 (0.2939)	-0.3535 (0.2471)	-0.1332 (0.2108)	-0.0319 (0.2217)	-0.0594 (0.2008)	0.2105 (0.2097)	0.3888 (0.2456)	0.2063 (0.2112)	0.1974 (0.186)	-0.3866 (0.2144)	-0.1875 (0.1839)	-0.3767 (0.3074)	-0.0761 (0.2589)	-0.1291 (0.1838)	0.0101 (0.2557)	0.0327 (0.2126)	0.1287 (0.2369)	0.2909 (0.2855)	0.3175 (0.2168)	0.7259 (0.4262)	0.283 (0.2156)	0.1119 (0.2529)	0.2421 (0.2043)	0.0255 (0.2484)	0.2777 (0.2278)	0.0352 (0.1734)	0.3759 (0.2162)	-0.1437 (0.2319)	0.1524 (0.1808)	0.0659 (0.2007)	-0.0056 (0.1888)	-0.0085 (0.182)	0.8539 (0.0548)	-0.2768 (0.215)
	164	3	lower face (III)	-0.0955 (0.256)	0.1 (0.4733)	0.0976 (0.3072)	-0.1141 (0.2148)	0.2628 (0.2963)	0.5727 (0.5119)	0.1478 (0.2128)	0.5149 (0.2882)	0.4493 (0.1467)	0.101 (0.1705)	-0.1725 (0.1644)	0.2666 (0.2418)	0.2819 (0.2441)	0.2049 (0.2096)	0.1287 (0.1696)	-0.4941 (0.1796)	0.079 (0.1735)	-0.0749 (0.1751)	0.3713 (0.1766)	0.4258 (0.2017)	0.0611 (0.1628)	0.0213 (0.1827)	0.1304 (0.1575)	0.2599 (0.2744)	0.063 (0.2195)	0.5432 (0.1324)	0.0714 (0.2109)	-0.5096 (0.1676)	-0.3972 (0.195)	-0.0162 (0.215)	-0.0488 (0.1668)	0.0596 (0.323)	0.1454 (0.1991)	0.029 (0.2272)	-0.0451 (0.175)	0.2994 (0.222)	0.2971 (0.1877)	-0.1611 (0.1563)	0.19 (0.2015)	-0.2801 (0.214)	0.07 (0.1585)	0.024 (0.1746)	0.2041 (0.1593)	0.1474 (0.1587)	-0.0439 (0.196)	0.9272 (0.1976)
	165	3	nose (II)	0.6554 (0.272)	0.5913 (0.6751)	0.4171 (0.3569)	0.1826 (0.2249)	0.637 (0.3099)	0.4454 (0.5574)	0.1487 (0.2322)	0.4383 (0.319)	-0.0168 (0.1843)	0.3107 (0.1762)	-0.3078 (0.1728)	0.074 (0.2369)	0.1284 (0.2783)	-0.2516 (0.2351)	0.0461 (0.1889)	-0.5078 (0.1877)	0.0463 (0.1892)	-0.0097 (0.1927)	0.3294 (0.1947)	0.122 (0.2014)	0.1942 (0.1673)	0.1437 (0.194)	0.0993 (0.1697)	-0.1568 (0.2713)	-0.1762 (0.2339)	0.3734 (0.1659)	-0.0628 (0.2302)	-0.08 (0.2022)	0.2959 (0.216)	-0.3206 (0.2362)	-0.4134 (0.185)	-0.3345 (0.346)	-0.3149 (0.2106)	-0.3201 (0.2292)	-0.2891 (0.1944)	0.2797 (0.227)	0.0868 (0.2113)	0.1705 (0.1566)	0.2128 (0.208)	0.3645 (0.2164)	0.032 (0.1723)	0.0843 (0.1886)	0.0678 (0.1758)	-0.0399 (0.171)	0.1061 (0.2164)	0.6887 (0.2077)
	166	3	lower face (III)	0.2295 (0.3375)	-0.2235 (0.6397)	0.3311 (0.3927)	0.4484 (0.2766)	0.283 (0.3434)	-0.1396 (0.5667)	0.4912 (0.2674)	-0.1611 (0.3474)	0.391 (0.2081)	-0.0725 (0.2256)	0.362 (0.2138)	0.3603 (0.269)	-0.0518 (0.3199)	0.1492 (0.2812)	0.1511 (0.2235)	0.2526 (0.2385)	-0.4016 (0.219)	-0.1224 (0.2396)	0.0438 (0.2485)	0.6284 (0.2358)	0.4579 (0.2013)	0.3058 (0.2312)	-0.3268 (0.1972)	-0.2436 (0.3293)	-0.1725 (0.3051)	0.1146 (0.2154)	-0.2368 (0.2929)	-0.3308 (0.2495)	0.1774 (0.2503)	-0.1068 (0.2752)	-0.0051 (0.2148)	0.2826 (0.3979)	-0.0674 (0.2469)	-0.0617 (0.2815)	0.0021 (0.2227)	-0.3516 (0.2948)	-0.1663 (0.2477)	0.1669 (0.1935)	-0.5124 (0.2581)	-0.0448 (0.2613)	-0.1159 (0.2013)	0.0242 (0.2262)	-0.1033 (0.2059)	-0.032 (0.2015)	0.1984 (0.2394)	-0.3318 (0.2366)
	167	3	midface (2)	-0.1129 (0.2939)	-0.1751 (0.5593)	0.1344 (0.3608)	-0.0514 (0.2435)	-0.0785 (0.3087)	-0.1012 (0.4803)	-0.0293 (0.2524)	0.004 (0.2826)	0.0491 (0.1939)	0.0921 (0.1953)	0.1163 (0.1935)	-0.3322 (0.2659)	0.2945 (0.3122)	0.2452 (0.255)	0.2087 (0.1955)	0.3029 (0.212)	-0.4117 (0.211)	-0.5285 (0.1878)	0.2203 (0.2352)	-0.1639 (0.2125)	-0.0008 (0.1853)	0.2814 (0.2179)	-0.1826 (0.1777)	-0.182 (0.298)	0.2506 (0.2374)	0.0541 (0.1909)	0.023 (0.2428)	-0.5527 (0.198)	-0.4708 (0.233)	0.5916 (0.2461)	-0.197 (0.2081)	0.5764 (0.3994)	-0.0768 (0.2174)	-0.1491 (0.2496)	0.0146 (0.2009)	0.1929 (0.2522)	0.1252 (0.2313)	0.1143 (0.1675)	-0.0942 (0.2144)	0.1852 (0.2332)	0.3191 (0.169)	0.3967 (0.2019)	0.2843 (0.2057)	0.3207 (0.1842)	-0.1548 (0.2187)	-0.0772 (0.2143)
	168	3	philtrum (I)	0.4215 (0.3103)	-0.3207 (0.628)	0.1123 (0.333)	0.1571 (0.2291)	0.3267 (0.3092)	-0.433 (0.6119)	0.0765 (0.2335)	-0.0865 (0.2719)	-0.2404 (0.1815)	0.2528 (0.1793)	-0.0985 (0.1816)	0.4777 (0.2663)	0.1649 (0.2689)	0.1248 (0.2349)	0.3883 (0.1797)	0.0693 (0.2171)	0.2368 (0.187)	0.1754 (0.2)	-0.4506 (0.205)	0.5959 (0.2174)	0.0493 (0.1763)	0.3461 (0.2008)	-0.1838 (0.1756)	0.0254 (0.2699)	-0.0815 (0.2379)	0.0649 (0.174)	-0.4448 (0.2484)	0.1004 (0.2009)	0.4648 (0.2143)	-0.3072 (0.2149)	0.2358 (0.1843)	-0.4878 (0.4281)	-0.2386 (0.2203)	-0.3049 (0.2636)	-0.3088 (0.1865)	0.2792 (0.232)	-0.4761 (0.2369)	-0.0676 (0.161)	-0.3454 (0.199)	0.3129 (0.2341)	-0.5019 (0.1638)	-0.4223 (0.1664)	-0.315 (0.1628)	-0.2048 (0.1636)	-0.1763 (0.2281)	-0.0503 (0.2028)
	169	3	nose (II)	-0.1777 (0.2621)	0.228 (0.5504)	-0.0881 (0.3198)	-0.1353 (0.2171)	-0.1315 (0.2791)	0.276 (0.4795)	-0.0957 (0.2226)	-0.3093 (0.2428)	-0.0513 (0.1766)	-0.3803 (0.1702)	0.0999 (0.1773)	-0.0296 (0.2262)	0.2831 (0.2369)	0.0388 (0.2235)	0.0676 (0.181)	0.0822 (0.2082)	-0.2031 (0.1903)	-0.2772 (0.1719)	0.1994 (0.1938)	-0.2349 (0.1916)	0.0427 (0.1703)	0.0751 (0.1861)	-0.0733 (0.164)	0.0654 (0.2571)	0.3173 (0.2253)	0.2096 (0.1591)	-0.3952 (0.2069)	-0.0417 (0.1917)	-0.0843 (0.207)	0.2289 (0.2271)	-0.3175 (0.1714)	0.187 (0.3434)	0.2556 (0.1957)	0.1296 (0.2317)	0.0992 (0.1822)	0.1157 (0.2315)	0.0534 (0.2061)	-0.0579 (0.1535)	0.0807 (0.198)	0.0706 (0.2146)	0.1751 (0.1653)	0.2367 (0.1867)	0.2286 (0.1672)	0.2146 (0.1623)	-0.1495 (0.1984)	0.509 (0.1666)
	170	3	upper face (IV)	-0.3508 (0.2809)	-0.0612 (0.5934)	-0.2542 (0.3696)	-0.5866 (0.2594)	-0.3645 (0.2873)	-0.0465 (0.536)	-0.6018 (0.2523)	0.4956 (0.3084)	-0.2729 (0.2257)	-0.0841 (0.2159)	-0.0402 (0.2124)	-0.3838 (0.2346)	0.3682 (0.3073)	0.1046 (0.2665)	0.1458 (0.2137)	-0.1324 (0.2456)	-0.1297 (0.2325)	-0.5465 (0.2075)	0.0513 (0.243)	-0.2301 (0.2293)	-0.3793 (0.1929)	0.2459 (0.2367)	0.1018 (0.2093)	0.2998 (0.3272)	0.3159 (0.2799)	0.1575 (0.1979)	0.2677 (0.2866)	-0.1305 (0.2418)	-0.443 (0.2657)	0.4376 (0.2872)	-0.2776 (0.2132)	-0.0169 (0.4105)	-0.0137 (0.248)	-0.0397 (0.2863)	0.0294 (0.2274)	-0.107 (0.2682)	-0.0071 (0.2488)	-0.1591 (0.2112)	0.2621 (0.2535)	-0.0167 (0.2596)	0.4124 (0.1984)	0.3712 (0.2015)	0.2988 (0.1925)	0.4476 (0.1899)	-0.1333 (0.2509)	0.5159 (0.2578)
	171	3	lower face (III)	0.1489 (0.3373)	0.3186 (0.6959)	0.1718 (0.396)	-0.0227 (0.252)	0.0825 (0.3344)	0.1733 (0.536)	-0.0764 (0.2513)	-0.0514 (0.3122)	-0.2519 (0.2081)	0.3564 (0.1965)	0.0644 (0.197)	0.2855 (0.2524)	-0.3289 (0.3134)	-0.0476 (0.2537)	0.2985 (0.1843)	0.1919 (0.2171)	0.0732 (0.2024)	0.3893 (0.1885)	0.0567 (0.2399)	-0.5599 (0.215)	-0.0626 (0.1904)	-0.4727 (0.2128)	-0.2375 (0.181)	0.4043 (0.2766)	-0.0618 (0.2645)	-0.0094 (0.1888)	-0.1949 (0.2525)	0.26 (0.1998)	0.3797 (0.2268)	-0.0898 (0.2523)	0.5017 (0.18)	-0.6596 (0.4537)	0.3597 (0.2236)	0.2503 (0.251)	0.2523 (0.2124)	-0.097 (0.2512)	-0.1927 (0.222)	-0.0303 (0.1769)	-0.1935 (0.225)	0.4559 (0.2665)	-0.152 (0.1874)	-0.2233 (0.2095)	-0.2215 (0.1828)	-0.1558 (0.1804)	-0.0368 (0.2391)	-0.5953 (0.2161)
	172	3	nose (II)	-0.3828 (0.2912)	-0.3512 (0.5586)	-0.4236 (0.3537)	-0.0652 (0.229)	-0.4694 (0.3172)	-0.408 (0.5115)	-0.1131 (0.2327)	-0.2318 (0.2505)	-0.2625 (0.1769)	-0.1335 (0.186)	-0.5981 (0.1607)	0.5892 (0.2547)	-0.1157 (0.275)	0.0496 (0.2329)	-0.081 (0.1851)	-0.0954 (0.1994)	0.1711 (0.1828)	-0.2241 (0.1919)	-0.4833 (0.2235)	0.1071 (0.2046)	-0.0466 (0.1743)	0.2418 (0.2006)	0.19 (0.1641)	0.189 (0.2772)	-0.1139 (0.2343)	-0.2361 (0.1778)	-0.2649 (0.2247)	-0.0732 (0.1962)	-0.0168 (0.2154)	-0.5288 (0.2369)	0.2335 (0.1859)	-0.3483 (0.3656)	0.3039 (0.1936)	0.3447 (0.2353)	0.1149 (0.1866)	-0.4123 (0.2196)	0.0249 (0.2122)	-0.0697 (0.1586)	-0.2102 (0.2259)	-0.2777 (0.2328)	-0.1636 (0.1659)	-0.2396 (0.1766)	-0.1862 (0.172)	-0.13 (0.1665)	-0.2491 (0.1999)	0.157 (0.1995)
	173	3	nose (II)	0.0955 (0.2558)	0.4554 (0.5446)	0.2782 (0.3038)	0.0693 (0.2112)	0.1792 (0.2635)	0.5133 (0.4748)	0.1304 (0.2125)	0.1512 (0.2529)	0.168 (0.1629)	-0.0912 (0.1712)	0.0848 (0.1663)	-0.1838 (0.2165)	-0.1113 (0.2467)	-0.0878 (0.213)	-0.0419 (0.1718)	-0.081 (0.1893)	0.1179 (0.1714)	0.1458 (0.1706)	-0.2644 (0.1886)	0.1716 (0.187)	-0.1588 (0.1614)	-0.1103 (0.1759)	0.2848 (0.1495)	0.5403 (0.2741)	0.429 (0.2439)	-0.0557 (0.1596)	0.2154 (0.2067)	-0.189 (0.1809)	-0.4334 (0.1925)	-0.2236 (0.2126)	-0.1075 (0.166)	0.0723 (0.3176)	0.1539 (0.1895)	0.2074 (0.2187)	0.1161 (0.1726)	0.2719 (0.2098)	0.3468 (0.1784)	-0.2147 (0.1448)	0.4597 (0.1905)	-0.2026 (0.2008)	0.1774 (0.1568)	0.1692 (0.1725)	0.2324 (0.158)	0.2826 (0.1527)	0.101 (0.1981)	0.6756 (0.2429)
	174	3	upper face (IV)	0.5955 (0.3184)	0.0346 (0.5778)	0.2088 (0.378)	0.136 (0.256)	0.3308 (0.3275)	-0.3913 (0.5731)	-0.076 (0.2713)	-0.1943 (0.2971)	-0.2427 (0.1976)	0.3516 (0.2172)	0.1674 (0.2048)	0.169 (0.269)	-0.1751 (0.3054)	-0.0248 (0.265)	0.0517 (0.2132)	0.3265 (0.2198)	-0.2688 (0.2066)	0.1433 (0.2122)	-0.2188 (0.2512)	0.4482 (0.2087)	0.0273 (0.1992)	0.6707 (0.2208)	-0.1936 (0.1885)	-0.0725 (0.3015)	-0.0944 (0.2693)	-0.1394 (0.1987)	0.2857 (0.2729)	0.1692 (0.2218)	0.1457 (0.2427)	0.1898 (0.2791)	-0.2893 (0.2049)	0.0031 (0.4039)	-0.3286 (0.2406)	-0.1622 (0.2841)	-0.0711 (0.216)	0.0887 (0.2721)	-0.1547 (0.2692)	0.0297 (0.1814)	0.0502 (0.2322)	0.3306 (0.2819)	-0.2079 (0.1976)	-0.1957 (0.2348)	-0.0614 (0.2092)	-0.2167 (0.2109)	-0.0017 (0.2419)	0.0175 (0.2304)
	175	3	upper face (IV)	0.2383 (0.2468)	-0.3559 (0.5714)	-0.0412 (0.3143)	-0.072 (0.2186)	0.1867 (0.2655)	-0.4047 (0.4904)	-0.1265 (0.2205)	0.323 (0.253)	-0.1588 (0.1666)	0.2812 (0.1655)	0.1 (0.1693)	-0.1634 (0.2218)	0.0275 (0.2603)	-0.0854 (0.216)	-0.0411 (0.1742)	0.226 (0.1841)	-0.0725 (0.175)	0.2637 (0.1704)	0.0188 (0.1944)	0.3395 (0.1839)	0.0103 (0.1642)	0.3845 (0.1781)	-0.084 (0.1616)	-0.0457 (0.2494)	-0.061 (0.2217)	-0.1169 (0.1599)	0.396 (0.2166)	0.3825 (0.1763)	0.1102 (0.1987)	0.1307 (0.215)	-0.0037 (0.1695)	-0.2122 (0.3041)	-0.3918 (0.2076)	-0.4211 (0.2659)	-0.0848 (0.1848)	0.3911 (0.2373)	-0.1617 (0.2078)	0.0256 (0.1495)	0.1879 (0.1903)	-0.0425 (0.2074)	-0.0078 (0.1597)	-0.0662 (0.1777)	-0.0741 (0.1667)	-0.1861 (0.1646)	0.2479 (0.1974)	0.1041 (0.1964)
	176	3	lower face (III)	-0.4096 (0.359)	-0.6885 (0.9693)	-0.7096 (0.509)	-0.1525 (0.2633)	-0.6272 (0.4097)	-0.8754 (0.9278)	-0.2913 (0.279)	0.3707 (0.3495)	-0.3349 (0.2001)	-0.3096 (0.194)	-0.4183 (0.171)	-0.0163 (0.2472)	-0.0052 (0.2889)	-0.0624 (0.244)	0.1728 (0.2034)	-0.2137 (0.1985)	0.1301 (0.2)	-0.2483 (0.195)	0.256 (0.1986)	-0.4161 (0.2052)	0.3492 (0.1851)	-0.1936 (0.2098)	0.4402 (0.17)	-0.0203 (0.29)	-0.2765 (0.2278)	0.1882 (0.1733)	-0.2014 (0.2349)	0.1293 (0.2107)	-0.2081 (0.2215)	0.0541 (0.2447)	-0.2017 (0.181)	-0.4845 (0.3394)	-0.5277 (0.2148)	-0.5106 (0.226)	-0.1334 (0.2003)	-0.1802 (0.2459)	0.0112 (0.2223)	0.0075 (0.1678)	-0.1421 (0.2116)	-0.1176 (0.2441)	0.629 (0.2144)	0.6655 (0.2303)	0.4 (0.1738)	0.4506 (0.1977)	-0.5035 (0.203)	0.1307 (0.2073)
	177	3	upper face (IV)	-0.0574 (0.2724)	0.2374 (0.4353)	-0.0925 (0.3302)	-0.2122 (0.2445)	-0.1142 (0.2811)	0.1357 (0.4131)	-0.2598 (0.2398)	-0.1399 (0.2463)	0.0273 (0.1744)	0.3678 (0.179)	-0.141 (0.1784)	0.0706 (0.2207)	-0.1701 (0.2501)	0.0043 (0.2179)	0.1575 (0.1716)	-0.0449 (0.1886)	-0.1989 (0.1704)	-0.0336 (0.1772)	0.1173 (0.1907)	-0.3275 (0.1786)	-0.0652 (0.1621)	-0.2575 (0.187)	0.0868 (0.1578)	0.407 (0.2722)	-0.0526 (0.2215)	0.0167 (0.1617)	0.005 (0.2207)	-0.2182 (0.1889)	-0.238 (0.1995)	0.0493 (0.22)	0.0332 (0.1691)	-0.0884 (0.3227)	0.0576 (0.1944)	0.1557 (0.2196)	0.0691 (0.1773)	0.3322 (0.195)	0.3999 (0.1854)	-0.22 (0.148)	0.2678 (0.2)	0.2933 (0.193)	0.2724 (0.1535)	0.3931 (0.1602)	0.4682 (0.1413)	0.3685 (0.1438)	-0.1683 (0.1989)	0.3351 (0.186)
	178	3	lower face (III)	-0.0754 (0.3056)	-0.4283 (0.5976)	-0.1756 (0.3602)	0.049 (0.257)	-0.075 (0.3193)	-0.3817 (0.5198)	0.0566 (0.2596)	0.3162 (0.3007)	0.0645 (0.1995)	0.4268 (0.2106)	-0.0127 (0.1986)	0.6213 (0.2686)	-0.4119 (0.2756)	0.0405 (0.2632)	0.0284 (0.2042)	0.0197 (0.2223)	0.3697 (0.1994)	0.3759 (0.1948)	-0.3466 (0.2353)	0.3932 (0.1993)	0.0668 (0.1905)	-0.0719 (0.2108)	0.163 (0.1933)	0.7122 (0.3799)	0.3509 (0.2861)	-0.1723 (0.1857)	0.0798 (0.2498)	0.0138 (0.2172)	0.0519 (0.2381)	0.1285 (0.2687)	0.4266 (0.1962)	-0.0785 (0.3766)	0.1444 (0.2307)	-0.0129 (0.2618)	0.1393 (0.2066)	-0.2197 (0.2516)	-0.1619 (0.2271)	-0.0566 (0.18)	-0.2398 (0.2132)	-0.264 (0.2424)	-0.1848 (0.1821)	-0.3386 (0.2117)	-0.4488 (0.1993)	-0.2632 (0.1788)	-0.2776 (0.2578)	-0.3421 (0.2141)
	179	3	lower face (III)	-0.0202 (0.2304)	0.1431 (0.4355)	-0.1207 (0.275)	-0.2714 (0.1847)	-0.1859 (0.244)	-0.0932 (0.3811)	-0.4093 (0.1885)	0.4531 (0.2322)	-0.054 (0.1508)	-0.0758 (0.1529)	-0.3832 (0.1462)	-0.1999 (0.1913)	0.2305 (0.2189)	0.2344 (0.1856)	0.1114 (0.1539)	-0.3424 (0.1667)	0.0786 (0.1552)	-0.0846 (0.158)	0.1007 (0.1757)	0.053 (0.1668)	-0.1699 (0.1407)	0.3398 (0.1636)	0.3874 (0.1163)	0.4104 (0.2001)	0.0749 (0.194)	0.0582 (0.1467)	0.5217 (0.1663)	-0.0027 (0.1641)	-0.6566 (0.1555)	0.3472 (0.1835)	-0.3536 (0.1604)	-0.3154 (0.324)	-0.5079 (0.1698)	-0.2456 (0.2035)	-0.3019 (0.1527)	0.2767 (0.1904)	0.2753 (0.1634)	-0.3197 (0.1199)	0.2549 (0.156)	0.0572 (0.1865)	0.2663 (0.1323)	0.3619 (0.1511)	0.3716 (0.1419)	0.2412 (0.1368)	-0.1172 (0.1735)	0.5488 (0.1595)
	180	3	philtrum (I)	0.1119 (0.2988)	-0.196 (0.612)	-0.032 (0.3605)	0.0406 (0.2475)	-0.0916 (0.3146)	-0.4583 (0.5861)	-0.1168 (0.253)	-0.3495 (0.2825)	-0.5106 (0.1977)	-0.0227 (0.2006)	0.028 (0.1941)	0.476 (0.2507)	0.1719 (0.2918)	0.0148 (0.2511)	0.2365 (0.2074)	0.2061 (0.2341)	-0.2738 (0.2028)	-0.2966 (0.2005)	-0.2927 (0.2468)	-0.2057 (0.2067)	-0.0628 (0.1874)	0.3053 (0.1948)	-0.3426 (0.1883)	-0.038 (0.2894)	-0.1118 (0.26)	-0.0664 (0.1914)	-0.3199 (0.2205)	0.1253 (0.2228)	0.1472 (0.227)	-0.1415 (0.251)	-0.1318 (0.1929)	-0.6345 (0.4003)	-0.1783 (0.2362)	-0.4466 (0.2741)	0.0445 (0.2038)	0.1223 (0.2533)	-0.3634 (0.2379)	0.0168 (0.1719)	0.0354 (0.2181)	-0.0035 (0.2393)	0.2137 (0.1918)	0.1807 (0.2173)	-0.0085 (0.1889)	0.1751 (0.1874)	-0.427 (0.2051)	0.0707 (0.2156)
	181	3	full face (1)	0.2211 (0.27)	0.7949 (0.8145)	0.3307 (0.3297)	0.2222 (0.217)	0.0601 (0.2767)	0.457 (0.4985)	0.1028 (0.2189)	-0.2178 (0.2402)	0.205 (0.169)	-0.123 (0.1762)	-0.0135 (0.1713)	0.188 (0.2194)	-0.0131 (0.2564)	-0.0488 (0.2173)	-0.0015 (0.1769)	-0.1973 (0.1876)	-0.0135 (0.1795)	0.1296 (0.1772)	0.1156 (0.1936)	0.4297 (0.2161)	-0.2482 (0.1691)	0.4109 (0.1931)	0.5131 (0.1374)	0.3062 (0.2581)	-0.0283 (0.224)	0.166 (0.1607)	0.1362 (0.2265)	-0.2401 (0.1942)	-0.1663 (0.2133)	-0.0812 (0.2188)	-0.2269 (0.1719)	-0.1994 (0.3514)	-0.0929 (0.195)	-0.2411 (0.2132)	-0.0461 (0.1797)	0.3448 (0.2224)	-0.0181 (0.2008)	0.0005 (0.151)	-0.0017 (0.1915)	0.0823 (0.207)	0.0343 (0.1628)	0.1385 (0.1806)	0.3651 (0.1639)	0.0728 (0.1624)	-0.282 (0.1885)	0.6516 (0.1876)
	182	3	lower face (III)	0.2547 (0.3246)	0.2855 (0.6512)	0.0766 (0.4061)	0.3051 (0.2841)	0.0866 (0.3562)	-0.0054 (0.5636)	0.1849 (0.2834)	-0.0948 (0.327)	0.2306 (0.2514)	0.3556 (0.2188)	-0.4011 (0.2162)	0.4969 (0.2675)	0.3889 (0.3811)	0.5351 (0.3441)	0.299 (0.2332)	-0.4628 (0.2343)	-0.0954 (0.2306)	-0.1062 (0.2304)	-0.12 (0.2526)	0.0582 (0.2478)	0.2756 (0.2024)	0.4067 (0.247)	-0.0821 (0.2143)	0.1804 (0.3233)	0.061 (0.2913)	0.1536 (0.2166)	-0.5516 (0.3006)	-0.4026 (0.2382)	0.1442 (0.2661)	-0.1834 (0.2882)	0.2293 (0.2391)	-0.2826 (0.4261)	0.234 (0.2427)	0.2218 (0.2795)	-0.0253 (0.2381)	-0.1406 (0.2898)	0.1345 (0.2719)	0.1758 (0.2201)	-0.2679 (0.269)	0.5032 (0.2483)	-0.3072 (0.2055)	-0.1951 (0.2203)	-0.2164 (0.2044)	-0.176 (0.202)	-0.3558 (0.2797)	0.0539 (0.2487)
	183	3	lower face (III)	-0.2533 (0.2798)	0.1008 (0.5677)	-0.0556 (0.3417)	0.0409 (0.2425)	-0.1776 (0.305)	0.2061 (0.5076)	0.1131 (0.2433)	-0.322 (0.3161)	0.2717 (0.2023)	-0.59 (0.1633)	-0.1964 (0.1855)	-0.1562 (0.2392)	-0.0908 (0.2795)	-0.0297 (0.2386)	-0.2221 (0.1923)	0.1154 (0.208)	-0.0819 (0.1941)	-0.2095 (0.1937)	-0.1134 (0.2086)	-0.0286 (0.2209)	0.0209 (0.1805)	-0.0163 (0.1998)	0.0382 (0.1755)	-0.335 (0.2939)	-0.2091 (0.2652)	-0.175 (0.1743)	-0.3104 (0.2435)	-0.28 (0.2225)	0.0223 (0.2208)	-0.5704 (0.2389)	0.0108 (0.1939)	0.3993 (0.362)	0.5839 (0.1949)	0.8679 (0.258)	0.2656 (0.1917)	-0.2663 (0.2384)	0.2042 (0.2243)	0.0656 (0.173)	-0.0813 (0.2162)	0.0501 (0.2366)	-0.2518 (0.1764)	-0.142 (0.1922)	0.019 (0.1817)	-0.0401 (0.1754)	0.3687 (0.2053)	-0.087 (0.2122)
	184	3	philtrum (I)	-0.4859 (0.3868)	-0.1317 (0.6516)	-0.5262 (0.4319)	-0.3179 (0.2927)	-0.3307 (0.3959)	0.1287 (0.5611)	-0.1956 (0.2954)	-0.231 (0.3057)	-0.2851 (0.2354)	-0.6941 (0.2336)	-0.3276 (0.2242)	-0.1835 (0.2885)	-0.2483 (0.3405)	-0.7218 (0.3001)	0.0606 (0.234)	-0.2972 (0.2422)	0.4407 (0.2177)	0.0935 (0.2358)	0.2103 (0.2462)	-0.0217 (0.2528)	-0.0031 (0.2193)	-0.2971 (0.2334)	0.7561 (0.2065)	-0.2343 (0.344)	-0.2553 (0.2953)	0.2723 (0.2138)	0.0361 (0.2847)	0.1172 (0.2516)	-0.2184 (0.2597)	-0.6435 (0.3191)	-0.2915 (0.2207)	-0.4721 (0.412)	0.0303 (0.2598)	0.2244 (0.301)	-0.0235 (0.2375)	0.1176 (0.2905)	0.212 (0.2448)	0.1924 (0.2071)	-0.4403 (0.2641)	-0.5935 (0.3291)	0.3319 (0.21)	0.375 (0.2297)	0.3453 (0.2121)	0.2904 (0.1992)	-0.1274 (0.2589)	0.6154 (0.3133)
	185	3	lower face (III)	0.1498 (0.3873)	-0.2234 (0.6274)	-0.092 (0.4257)	-0.0597 (0.2958)	0.0898 (0.3995)	-0.3045 (0.5478)	-0.1075 (0.2957)	-0.2261 (0.3464)	-0.1796 (0.2494)	-0.1211 (0.2353)	-0.2476 (0.2215)	0.0093 (0.304)	0.2355 (0.3291)	0.2178 (0.2855)	-0.0461 (0.2415)	0.0626 (0.2637)	0.224 (0.2293)	-0.1782 (0.258)	-0.197 (0.287)	-0.3574 (0.2677)	0.019 (0.2267)	-0.0694 (0.2497)	-0.0028 (0.2237)	-0.283 (0.3345)	-0.0188 (0.3103)	0.1656 (0.2211)	-0.259 (0.2848)	0.0046 (0.2612)	0.4496 (0.2925)	-0.1775 (0.2943)	-0.0467 (0.2373)	-0.2158 (0.4436)	-0.1938 (0.2577)	0.0264 (0.3166)	-0.3737 (0.2279)	-0.6535 (0.3298)	-0.5527 (0.2611)	0.0878 (0.2051)	-0.4145 (0.2318)	0.1711 (0.3066)	-0.3294 (0.2168)	-0.4828 (0.2688)	-0.5406 (0.2408)	-0.29 (0.2131)	-0.2909 (0.2546)	-0.6298 (0.2637)
	186	3	lower face (III)	0.0078 (0.4126)	-0.2276 (0.7918)	-0.354 (0.5)	-0.2912 (0.3393)	-0.1196 (0.4303)	-0.3931 (0.7588)	-0.3971 (0.352)	0.0055 (0.3961)	-0.4024 (0.2951)	0.0398 (0.2921)	-0.4405 (0.2581)	-0.3714 (0.3808)	0.2601 (0.3709)	0.3393 (0.3162)	0.5362 (0.2758)	-0.4037 (0.3068)	0.2252 (0.2758)	-0.0506 (0.28)	0.2346 (0.3098)	-0.7163 (0.3882)	-0.0573 (0.2572)	-0.3382 (0.302)	0.4851 (0.2902)	0.5916 (0.4883)	0.4538 (0.4397)	0.3027 (0.2467)	-0.0861 (0.3386)	0.0707 (0.298)	-0.342 (0.2928)	0.9902 (0.5938)	-0.3314 (0.263)	0.4115 (0.6477)	-0.4379 (0.3081)	-0.2184 (0.3699)	-0.5156 (0.2692)	-0.4324 (0.3866)	0.3039 (0.3216)	-0.0107 (0.236)	0.3994 (0.3125)	0.2671 (0.3574)	0.425 (0.2794)	0.625 (0.3177)	0.4457 (0.2579)	0.3705 (0.2792)	-0.6516 (0.4289)	0.0179 (0.307)
	187	3	lower face (III)	-0.0031 (0.2983)	0.2123 (0.5886)	0.117 (0.373)	-0.0504 (0.2395)	0.2609 (0.3452)	0.5491 (0.6306)	0.1471 (0.2543)	0.0405 (0.2787)	-0.3429 (0.189)	-0.2578 (0.2008)	-0.3763 (0.1753)	-0.2064 (0.2375)	-0.06 (0.2819)	-0.2266 (0.2339)	-0.0676 (0.1934)	0.0238 (0.2152)	0.074 (0.1946)	-0.0454 (0.2004)	-0.4104 (0.2492)	-0.086 (0.2099)	0.0605 (0.1857)	-0.0165 (0.2023)	0.2439 (0.1689)	0.0192 (0.2774)	0.5287 (0.2564)	-0.3103 (0.1771)	-0.0121 (0.2386)	0.0847 (0.2109)	-0.0982 (0.2198)	-0.1154 (0.2415)	-0.3803 (0.1838)	0.2434 (0.3661)	-0.0952 (0.2265)	0.1516 (0.2421)	-0.1223 (0.211)	-0.1742 (0.2399)	-0.0055 (0.2201)	0.1617 (0.1674)	-0.0748 (0.2167)	-0.3999 (0.2252)	0.0607 (0.1773)	-0.0386 (0.1961)	-0.3017 (0.1804)	-0.0421 (0.1763)	0.3521 (0.2285)	-0.0323 (0.2093)
	188	3	lower face (III)	-0.1786 (0.2641)	0.0696 (0.5272)	-0.0423 (0.3262)	-0.1835 (0.2174)	-0.0169 (0.2891)	0.2989 (0.5266)	-0.0634 (0.2267)	0.3195 (0.2548)	0.1769 (0.1806)	-0.0087 (0.1829)	-0.4307 (0.1601)	0.0989 (0.2459)	0.0782 (0.2645)	0.0992 (0.2228)	-0.4049 (0.1751)	-0.0168 (0.1981)	-0.0838 (0.1854)	-0.1714 (0.1985)	0.0102 (0.2022)	0.113 (0.1986)	-0.1588 (0.1678)	0.0339 (0.1895)	-0.0223 (0.168)	-0.1011 (0.2688)	-0.1442 (0.2547)	-0.3317 (0.1584)	0.3574 (0.2083)	-0.1105 (0.1968)	-0.4144 (0.1982)	-0.2271 (0.2418)	0.0669 (0.1771)	-0.0621 (0.3679)	0.1056 (0.2083)	0.282 (0.2547)	0.1307 (0.1871)	0.1735 (0.228)	0.1959 (0.1998)	-0.2903 (0.1489)	0.502 (0.1821)	-0.3215 (0.2075)	0.0702 (0.1696)	-0.0308 (0.1842)	-0.0316 (0.1711)	-0.0411 (0.165)	0.4062 (0.2003)	0.3342 (0.2145)
	189	3	upper face (IV)	-0.1701 (0.2756)	-0.0567 (0.5023)	-0.2024 (0.3261)	-0.1389 (0.2249)	-0.2633 (0.2772)	-0.1734 (0.4377)	-0.2061 (0.2222)	0.1093 (0.2762)	0.1047 (0.1854)	0.0301 (0.1856)	0.2862 (0.1833)	-0.0772 (0.2304)	0.1082 (0.2683)	-0.1107 (0.2313)	-0.1306 (0.1848)	0.0395 (0.2009)	-0.0268 (0.1871)	-0.1571 (0.1827)	-0.2085 (0.2186)	0.1921 (0.1941)	-0.2481 (0.1821)	0.0994 (0.1932)	-0.2172 (0.1598)	-0.0762 (0.2629)	-0.0157 (0.2352)	-0.1841 (0.1737)	0.0808 (0.2362)	0.2659 (0.2123)	0.2621 (0.2261)	-0.0345 (0.229)	0.3353 (0.2098)	-0.0474 (0.3398)	0.1353 (0.2148)	-0.021 (0.2372)	-0.0394 (0.1879)	0.1593 (0.2424)	0.2309 (0.2027)	-0.1101 (0.1607)	0.2356 (0.2019)	-0.0046 (0.2201)	-0.0369 (0.1689)	-0.0003 (0.1915)	0.0115 (0.1773)	0.0629 (0.1674)	0.1265 (0.2136)	0.0951 (0.1974)
	190	3	lower face (III)	-0.3086 (0.228)	-0.1687 (0.4231)	-0.3108 (0.2677)	-0.1276 (0.1889)	-0.2974 (0.2307)	-0.119 (0.3731)	-0.1126 (0.1924)	0.1135 (0.2286)	0.0626 (0.1562)	-0.044 (0.1558)	0.0673 (0.1533)	-0.0355 (0.1956)	-0.0316 (0.225)	-0.3302 (0.1949)	-0.1027 (0.1566)	0.0371 (0.1694)	-0.0518 (0.1576)	-0.015 (0.1606)	-0.0403 (0.1735)	0.0256 (0.1688)	-0.1622 (0.1478)	-0.1277 (0.1625)	-0.2353 (0.1365)	-0.3849 (0.2356)	-0.3439 (0.2023)	-0.1083 (0.1445)	-0.0948 (0.1891)	0.2832 (0.1731)	0.197 (0.1789)	-0.299 (0.1931)	0.2806 (0.1719)	-0.2452 (0.2855)	0.2105 (0.1819)	0.0734 (0.203)	0.1547 (0.1581)	0.1025 (0.2013)	0.2144 (0.1698)	0.1123 (0.1343)	0.0153 (0.17)	0.1078 (0.1825)	-0.0281 (0.1425)	0.01 (0.1591)	-0.0776 (0.1506)	-0.0454 (0.1458)	0.1113 (0.1764)	0.1531 (0.1703)
	191	3	philtrum (I)	-0.4442 (0.2642)	-0.46 (0.5342)	-0.2939 (0.3094)	-0.108 (0.2042)	-0.4361 (0.2988)	-0.3668 (0.4702)	-0.087 (0.2098)	-0.1524 (0.2368)	0.1126 (0.1626)	0.0655 (0.1659)	0.4807 (0.147)	0.1841 (0.2088)	-0.4454 (0.2361)	-0.1981 (0.2008)	-0.2497 (0.1695)	0.5085 (0.1427)	-0.134 (0.1675)	0.2771 (0.1538)	-0.1751 (0.1818)	0.3238 (0.1813)	-0.1698 (0.1585)	-0.1015 (0.1711)	-0.3557 (0.1419)	0.0463 (0.2431)	-0.1863 (0.2123)	-0.3502 (0.1425)	0.3102 (0.2086)	0.2025 (0.1753)	0.0857 (0.1914)	-0.2204 (0.2156)	0.4519 (0.1506)	-0.0917 (0.3138)	0.381 (0.1882)	0.2531 (0.2135)	0.4943 (0.1696)	0.0257 (0.2101)	-0.1561 (0.1919)	-0.1833 (0.1459)	-0.0179 (0.1808)	-0.3844 (0.217)	-0.0931 (0.153)	-0.2235 (0.179)	-0.1 (0.1567)	-0.095 (0.1523)	0.4261 (0.1849)	-0.3395 (0.1574)
	192	3	philtrum (I)	0.1689 (0.2408)	0.0833 (0.453)	0.1961 (0.2857)	0.0828 (0.2027)	0.0024 (0.2635)	-0.1687 (0.4217)	-0.0452 (0.2114)	0.0022 (0.237)	-0.3017 (0.1598)	0.1174 (0.1634)	-0.0252 (0.1616)	-0.0599 (0.2244)	-0.3214 (0.2267)	-0.4724 (0.1855)	0.2808 (0.1636)	-0.0582 (0.1821)	0.1428 (0.1651)	0.2343 (0.1647)	-0.2018 (0.1767)	-0.1203 (0.1777)	0.0324 (0.1554)	0.3075 (0.1579)	-0.0324 (0.1507)	-0.1177 (0.243)	0.0175 (0.2113)	-0.204 (0.1468)	-0.2008 (0.2153)	0.1446 (0.1724)	0.2861 (0.1738)	0.0391 (0.2059)	-0.0772 (0.1628)	0.0234 (0.3071)	0.2636 (0.1778)	0.472 (0.2198)	0.1935 (0.1625)	-0.3212 (0.2131)	-0.0555 (0.1912)	0.4054 (0.1303)	-0.2733 (0.1736)	0.2173 (0.2002)	-0.4454 (0.1489)	-0.464 (0.1572)	-0.4677 (0.1367)	-0.4911 (0.1461)	-0.0779 (0.1868)	-0.348 (0.1591)
	193	3	nose (II)	0.2532 (0.2856)	0.1855 (0.5338)	0.165 (0.3483)	0.022 (0.2428)	0.4006 (0.3001)	0.3607 (0.5011)	0.1256 (0.2418)	-0.1297 (0.2741)	0.0726 (0.1985)	0.1207 (0.196)	0.2125 (0.2063)	-0.085 (0.2457)	0.1291 (0.2854)	-0.0735 (0.2445)	0.0088 (0.1975)	0.0122 (0.2143)	-0.1943 (0.1923)	0.1873 (0.2019)	0.217 (0.2068)	-0.411 (0.2061)	0.0599 (0.1835)	-0.2197 (0.2123)	-0.2774 (0.1683)	-0.2592 (0.2915)	-0.024 (0.251)	0.3229 (0.1666)	-0.2001 (0.2378)	0.2463 (0.2028)	0.4404 (0.228)	0.3091 (0.2464)	-0.014 (0.195)	0.2455 (0.4494)	0.1387 (0.2256)	0.3195 (0.2517)	-0.0003 (0.2008)	0.0085 (0.246)	0.2207 (0.2096)	0.2607 (0.1654)	0.0624 (0.2196)	0.3028 (0.219)	-0.0731 (0.1804)	-0.0555 (0.2043)	-0.0249 (0.1906)	-0.1151 (0.1896)	0.3126 (0.2167)	-0.0323 (0.2142)
	194	3	nose (II)	-0.9026 (0.856)	-0.6425 (1.3811)	-0.6646 (0.9012)	-0.5734 (0.6111)	-0.7974 (0.8449)	-0.3578 (1.0615)	-0.4855 (0.5911)	0.1352 (0.662)	-0.0093 (0.3576)	-0.2864 (0.3661)	-0.1376 (0.3606)	0.3247 (0.5236)	-0.0121 (0.5398)	0.3522 (0.4174)	-0.3431 (0.3792)	-0.0005 (0.3964)	0.0379 (0.3649)	-0.4246 (0.3806)	0.1912 (0.3935)	0.2627 (0.4337)	0.4012 (0.424)	-0.1121 (0.3894)	0.2744 (0.3372)	0.3389 (0.6157)	0.0939 (0.477)	0.1479 (0.3235)	0.0096 (0.4427)	-0.1742 (0.3695)	-0.504 (0.4152)	-0.0976 (0.4506)	-0.2952 (0.3445)	0.5325 (0.7073)	-0.01 (0.4046)	0.4489 (0.604)	-0.1576 (0.3721)	-0.0075 (0.4498)	0.708 (0.4381)	0.199 (0.3302)	-0.3635 (0.4522)	-0.7076 (0.7809)	-0.1184 (0.3246)	0.5321 (0.4783)	0.5534 (0.3688)	0.2536 (0.3402)	-0.3928 (0.3984)	0.9623 (0.4797)
	195	3	philtrum (I)	-0.3182 (0.2991)	-0.4207 (0.6212)	-0.1206 (0.3625)	-0.1506 (0.2585)	-0.3216 (0.3137)	-0.3485 (0.5224)	-0.147 (0.2622)	0.2242 (0.2901)	-0.355 (0.2087)	0.2158 (0.1977)	0.1031 (0.1958)	0.2297 (0.2577)	-0.4047 (0.3625)	-0.174 (0.2723)	0.2788 (0.1978)	0.0685 (0.2255)	0.0179 (0.2081)	0.1419 (0.2036)	-0.2643 (0.2259)	-0.0489 (0.2257)	-0.1552 (0.19)	-0.1417 (0.213)	-0.1754 (0.1881)	0.3916 (0.3021)	0.0263 (0.2622)	-0.1572 (0.1965)	0.1183 (0.2602)	0.1675 (0.2134)	0.3234 (0.2431)	-0.1197 (0.2539)	0.2628 (0.1993)	0.232 (0.3775)	0.1218 (0.227)	0.1516 (0.2658)	0.0705 (0.2082)	-0.2439 (0.2457)	-0.3517 (0.2315)	-0.0625 (0.1816)	0.2135 (0.2152)	-0.1207 (0.2438)	-0.0744 (0.1885)	-0.1497 (0.2091)	-0.0975 (0.1927)	-0.197 (0.1869)	0.3479 (0.23)	-0.1549 (0.2187)
	196	3	nose (II)	0.5169 (0.2578)	0.5405 (0.6319)	0.4237 (0.3491)	0.1036 (0.2459)	0.3666 (0.2961)	0.2326 (0.5138)	-0.0315 (0.2566)	-0.4561 (0.2344)	-0.0378 (0.1985)	-0.0711 (0.1997)	0.1026 (0.1954)	0.011 (0.2547)	-0.0226 (0.2961)	-0.1313 (0.2615)	-0.0106 (0.2028)	-0.0258 (0.2199)	-0.072 (0.204)	-0.0315 (0.2074)	-0.208 (0.2392)	-0.07 (0.219)	-0.0493 (0.1896)	0.1517 (0.2056)	0.1967 (0.1889)	-0.0412 (0.2895)	0.1302 (0.2719)	-0.0958 (0.1933)	-0.0051 (0.2536)	-0.1725 (0.2216)	0.2247 (0.2362)	-0.0444 (0.2537)	-0.2065 (0.1901)	0.1356 (0.4432)	-0.0428 (0.2266)	0.3972 (0.271)	-0.265 (0.197)	0.1963 (0.2465)	0.3943 (0.2299)	0.2757 (0.1703)	0.1055 (0.2179)	0.4215 (0.2215)	-0.234 (0.1774)	-0.1104 (0.2078)	0.0143 (0.1919)	-0.1872 (0.1902)	-0.1335 (0.2264)	0.1662 (0.2162)
	197	3	philtrum (I)	-0.0083 (0.2913)	-0.1516 (0.5167)	0.1285 (0.3573)	-0.134 (0.233)	-0.0338 (0.3027)	-0.1735 (0.4608)	-0.1538 (0.2352)	-0.1243 (0.2881)	-0.3852 (0.1987)	-0.358 (0.1667)	0.0423 (0.187)	-0.3463 (0.2442)	-0.0707 (0.2808)	-0.1352 (0.2372)	-0.2334 (0.192)	0.3779 (0.1872)	0.0055 (0.194)	-0.0193 (0.1963)	-0.4089 (0.2289)	0.1048 (0.2053)	-0.2106 (0.1729)	-0.1692 (0.1947)	0.3047 (0.19)	0.0408 (0.2882)	0.337 (0.2731)	-0.4534 (0.173)	0.4146 (0.2772)	0.257 (0.201)	-0.0696 (0.2232)	0.2058 (0.2556)	-0.2617 (0.1846)	0.6877 (0.4251)	-0.1915 (0.2067)	-0.0457 (0.2463)	0.0483 (0.1983)	-0.279 (0.2529)	-0.1136 (0.2154)	-0.0076 (0.1659)	-0.2095 (0.2055)	-0.3062 (0.2138)	-0.0272 (0.1794)	-0.144 (0.1939)	-0.3361 (0.189)	-0.1416 (0.1724)	-0.0025 (0.2185)	-0.5475 (0.2329)
	198	3	nose (II)	0.0983 (0.3035)	0.2802 (0.5965)	0.4722 (0.3831)	0.3142 (0.2377)	0.2026 (0.3165)	0.3845 (0.5317)	0.3993 (0.2315)	-0.2625 (0.2792)	-0.2664 (0.2061)	-0.2816 (0.186)	0.0907 (0.193)	0.1417 (0.2526)	-0.193 (0.3352)	0.0283 (0.2484)	-0.1058 (0.2004)	0.0446 (0.2173)	0.3647 (0.1889)	-0.1806 (0.2072)	-0.0791 (0.2257)	-0.1025 (0.2187)	0.1413 (0.187)	-0.2997 (0.1965)	0.3874 (0.1699)	0.0402 (0.3101)	0.0415 (0.2702)	0.1431 (0.1809)	-0.2322 (0.2287)	-0.1271 (0.2087)	0.1291 (0.2389)	-0.5026 (0.2143)	0.2327 (0.2219)	0.3556 (0.3573)	-0.0067 (0.2255)	-0.062 (0.2588)	-0.1286 (0.2055)	-0.0681 (0.248)	0.1634 (0.225)	-0.0684 (0.1757)	0.0712 (0.2167)	-0.4374 (0.2425)	-0.0751 (0.1813)	-0.0407 (0.2015)	0.2534 (0.1904)	0.2384 (0.1933)	-0.0294 (0.2291)	-0.074 (0.2201)
	199	4	lower face (III)	0.1228 (0.2475)	-0.029 (0.4478)	0.0674 (0.2938)	0.0478 (0.2008)	0.1628 (0.2612)	0.0139 (0.4015)	0.076 (0.2031)	0.3408 (0.2398)	0.2953 (0.1459)	0.0499 (0.1639)	0.2418 (0.1532)	0.2594 (0.2221)	0.2046 (0.2354)	0.5131 (0.2115)	0.0243 (0.1637)	-0.2199 (0.1812)	-0.2147 (0.1595)	-0.4259 (0.1629)	0.2168 (0.1828)	0.0891 (0.1762)	0.277 (0.1481)	0.2823 (0.1726)	-0.1444 (0.1511)	0.2399 (0.2416)	0.2501 (0.2108)	0.3613 (0.1598)	-0.4309 (0.1979)	-0.2823 (0.1793)	0.1141 (0.1907)	0.367 (0.2092)	-0.0614 (0.1603)	0.2332 (0.3029)	-0.0627 (0.1844)	-0.0911 (0.2135)	-0.2555 (0.1622)	0.1544 (0.2004)	0.1927 (0.1842)	-0.0878 (0.1403)	0.585 (0.176)	0.1012 (0.192)	0.16 (0.1462)	0.2956 (0.1554)	0.4302 (0.1494)	0.3464 (0.1411)	-0.0691 (0.1893)	0.6003 (0.1877)
	200	4	outer face (3)	0.2068 (0.2532)	0.2518 (0.4818)	0.2944 (0.3062)	0.1935 (0.2056)	0.1762 (0.2651)	0.1671 (0.4153)	0.171 (0.2085)	0.4467 (0.2364)	0.1668 (0.1624)	-0.0415 (0.1674)	0.2334 (0.162)	0.2565 (0.2257)	0.5313 (0.2268)	0.4092 (0.1812)	-0.1347 (0.1719)	-0.1773 (0.1791)	-0.2859 (0.1682)	-0.4787 (0.1812)	0.1125 (0.1926)	0.0237 (0.1829)	-0.1095 (0.1614)	0.2541 (0.1797)	-0.2934 (0.1616)	-0.0074 (0.2428)	-0.0182 (0.218)	0.156 (0.1595)	0.1436 (0.206)	-0.1675 (0.1817)	-0.149 (0.1912)	0.2638 (0.2028)	0.0219 (0.1635)	0.0519 (0.311)	0.2228 (0.1898)	-0.0676 (0.217)	0.3115 (0.1773)	0.2508 (0.1998)	-0.2808 (0.1977)	-0.331 (0.1435)	0.5395 (0.1805)	-0.2206 (0.2038)	0.4106 (0.1504)	0.1491 (0.1683)	0.2659 (0.16)	0.4563 (0.1529)	-0.1112 (0.1941)	0.4344 (0.1867)
	201	4	outer face (3)	0.3554 (0.3313)	0.7033 (0.862)	0.3232 (0.3948)	0.3184 (0.2572)	0.1367 (0.3246)	0.3004 (0.5636)	0.1587 (0.2535)	0.1211 (0.2828)	-0.1096 (0.1984)	0.1189 (0.1954)	-0.2501 (0.2052)	-0.0051 (0.249)	-0.2767 (0.2951)	-0.1725 (0.245)	-0.0173 (0.2053)	-0.5568 (0.2266)	0.3422 (0.1892)	-0.2236 (0.2047)	0.206 (0.2369)	-0.2025 (0.2141)	-0.0797 (0.187)	0.2428 (0.2127)	-0.1865 (0.1834)	-0.0697 (0.2884)	-0.057 (0.2565)	0.0367 (0.1836)	-0.3356 (0.2479)	-0.1802 (0.2066)	0.2291 (0.2344)	-0.2045 (0.2497)	0.1825 (0.19)	-0.2117 (0.3672)	0.0004 (0.2225)	-0.2341 (0.2646)	-0.0174 (0.2019)	-0.0868 (0.2504)	-0.1357 (0.2271)	0.0973 (0.1682)	0.1632 (0.2267)	-0.0003 (0.2352)	0.1963 (0.1824)	0.0393 (0.2003)	0.0201 (0.1868)	0.2634 (0.1805)	-0.1439 (0.2259)	-0.0204 (0.2142)
	202	4	full face (1)	-0.0073 (0.2439)	0.0472 (0.4404)	-0.2417 (0.3095)	0.0132 (0.2006)	-0.4178 (0.2886)	-0.5305 (0.5814)	-0.2974 (0.2212)	0.3936 (0.2643)	0.274 (0.1619)	0.0389 (0.1618)	0.015 (0.1574)	0.6089 (0.2375)	0.521 (0.2399)	0.3661 (0.1956)	0.2289 (0.165)	-0.0687 (0.1753)	0.0221 (0.1645)	-0.2601 (0.1779)	-0.0448 (0.1813)	0.246 (0.1815)	-0.1982 (0.1478)	0.4335 (0.1632)	-0.0113 (0.1478)	0.0731 (0.2401)	-0.069 (0.205)	0.1221 (0.1497)	-0.0547 (0.1984)	-0.1648 (0.1738)	-0.1565 (0.1867)	0.2231 (0.1972)	-0.3089 (0.1577)	-0.2685 (0.3043)	-0.0812 (0.1819)	-0.0726 (0.2063)	0.174 (0.1616)	-0.1713 (0.2028)	-0.4661 (0.2066)	-0.162 (0.1371)	0.104 (0.1757)	0.1036 (0.1897)	0.0021 (0.1488)	-0.0896 (0.1638)	0.0025 (0.1524)	0.0955 (0.1465)	-0.5801 (0.1783)	0.2627 (0.1908)
	203	4	upper face (IV)	-0.1723 (0.2566)	-0.0222 (0.4763)	-0.0702 (0.309)	-0.0414 (0.2151)	-0.2057 (0.2692)	-0.0571 (0.4234)	-0.0594 (0.2171)	-0.394 (0.2695)	-0.4507 (0.1715)	0.0576 (0.175)	-0.0315 (0.17)	-0.4588 (0.2336)	-0.0802 (0.2491)	-0.1678 (0.2146)	0.0384 (0.1743)	0.2816 (0.1853)	0.2334 (0.1774)	0.5342 (0.1915)	0.1378 (0.1973)	-0.2032 (0.1917)	-0.0816 (0.1638)	-0.406 (0.1844)	0.0827 (0.1595)	0.0432 (0.2495)	0.1079 (0.2195)	-0.0576 (0.1616)	0.116 (0.2129)	0.0726 (0.1843)	-0.1459 (0.2072)	-0.3078 (0.2149)	-0.0328 (0.1689)	0.2831 (0.3632)	-0.0214 (0.1949)	0.1295 (0.2231)	-0.0333 (0.1774)	0.2037 (0.2171)	0.1278 (0.201)	0.0229 (0.1502)	-0.1985 (0.1884)	-0.2968 (0.1972)	-0.0662 (0.1595)	-0.1128 (0.1756)	-0.1381 (0.1637)	-0.1957 (0.158)	0.0363 (0.1977)	-0.2561 (0.1982)
	204	4	nose (II)	0.92 (1.3949)	0.4727 (1.6153)	1 (1.7021)	0.8923 (1.1723)	1 (1.8988)	1 (2.0769)	1 (1.2445)	-0.9808 (1.6373)	-0.3173 (0.5529)	-0.261 (0.6657)	0.5316 (0.7829)	-0.6232 (1.0565)	-1 (1.2327)	-1 (1.0892)	-0.6156 (0.9386)	-0.3167 (0.5945)	-0.655 (1.0653)	0.514 (0.811)	0.4156 (0.7713)	0.1931 (0.6158)	0.4626 (0.6276)	-0.1101 (0.5573)	0.1609 (0.508)	-1 (1.6158)	-0.3887 (0.8631)	-0.3517 (0.6246)	0.4111 (0.7086)	0.2143 (0.5759)	0.0394 (0.6045)	0.4117 (0.9011)	0.5209 (0.7551)	0.2801 (0.9477)	0.1435 (0.5956)	-0.2637 (0.7045)	0.2794 (0.5991)	0.9332 (1.1494)	0.7622 (1.1239)	-0.6214 (0.7821)	-0.2538 (0.6173)	-0.2612 (0.6193)	0.164 (0.4927)	-0.1681 (0.5342)	-0.274 (0.5209)	-0.2955 (0.5189)	0.7344 (0.8771)	-0.802 (1.1065)
	205	4	midface (2)	0.1195 (0.2753)	0.1648 (0.5073)	0.1026 (0.3241)	0.0266 (0.2252)	0.1417 (0.2854)	0.1788 (0.444)	0.0355 (0.2269)	0.0268 (0.2613)	-0.0963 (0.1812)	0.0324 (0.1828)	-0.0336 (0.1779)	0.0288 (0.2302)	-0.0385 (0.267)	0.1376 (0.2273)	-0.4565 (0.2041)	-0.1659 (0.1983)	0.0229 (0.1844)	-0.1268 (0.187)	-0.0301 (0.2026)	0.1676 (0.195)	-0.1884 (0.1707)	-0.0206 (0.1897)	0.0222 (0.1664)	0.4965 (0.2832)	0.1053 (0.2323)	-0.1625 (0.1711)	0.4589 (0.2308)	0.1164 (0.2001)	0.0156 (0.2115)	-0.0286 (0.229)	0.1482 (0.1769)	-0.0831 (0.334)	-0.0831 (0.2033)	-0.4612 (0.2565)	0.0202 (0.1869)	0.4468 (0.2335)	-0.0305 (0.214)	-0.3 (0.1567)	0.4147 (0.2261)	-0.3556 (0.2267)	0.109 (0.1676)	-0.0878 (0.1882)	-0.1048 (0.1749)	-0.1306 (0.1691)	0.1481 (0.2088)	0.3987 (0.2016)
	206	4	upper face (IV)	0.1623 (0.3084)	0.2392 (0.6097)	0.3473 (0.3815)	0.2286 (0.2479)	0.1681 (0.3333)	0.1977 (0.5488)	0.2372 (0.2599)	0.0161 (0.2872)	-0.1864 (0.2055)	0.2698 (0.1973)	0.0192 (0.1953)	-0.0843 (0.2556)	-0.7749 (0.3559)	-0.5242 (0.244)	-0.032 (0.2022)	0.1287 (0.2146)	0.1482 (0.1971)	0.1068 (0.2044)	-0.0687 (0.2221)	-0.2614 (0.236)	0.0839 (0.1893)	0.189 (0.2111)	0.0787 (0.1851)	-0.4477 (0.2784)	-0.1044 (0.2544)	-0.3013 (0.1802)	-0.0738 (0.2453)	0.0821 (0.2133)	0.2309 (0.2293)	-0.3319 (0.268)	0.0969 (0.1978)	0.4126 (0.4041)	0.1734 (0.2334)	0.0599 (0.2591)	0.227 (0.2101)	-0.4798 (0.2121)	-0.1938 (0.2226)	0.4259 (0.1393)	-0.4524 (0.2255)	0.1177 (0.2384)	-0.4396 (0.1888)	-0.5115 (0.2251)	-0.4926 (0.1942)	-0.3941 (0.1898)	-0.0065 (0.2283)	-0.6818 (0.1949)
	207	4	nose (II)	0.4573 (0.3077)	0.7551 (0.8004)	0.4715 (0.3853)	0.1117 (0.237)	0.2787 (0.3238)	0.3905 (0.5653)	-0.0401 (0.2421)	0.4663 (0.3191)	0.0162 (0.1903)	-0.056 (0.195)	-0.2008 (0.1879)	0.5455 (0.2506)	0.1845 (0.2806)	-0.1101 (0.244)	0.1492 (0.1939)	-0.1214 (0.2115)	-0.1602 (0.203)	-0.0182 (0.198)	-0.0489 (0.2155)	0.1782 (0.2118)	-0.2021 (0.1869)	0.0545 (0.2065)	-0.3144 (0.1815)	0.0835 (0.2763)	-0.1182 (0.2521)	-0.3651 (0.1744)	0.1528 (0.2483)	0.0297 (0.2073)	0.0004 (0.224)	-0.0095 (0.2417)	0.0097 (0.1892)	-0.5339 (0.4263)	0.1198 (0.2252)	0.2059 (0.2552)	0.3363 (0.2096)	0.1109 (0.2371)	-0.3287 (0.2237)	0.0292 (0.1664)	-0.2291 (0.2197)	-0.3948 (0.2408)	0.0821 (0.1773)	0.0076 (0.1961)	-0.0899 (0.1812)	0.0518 (0.1775)	-0.3833 (0.2309)	0.1493 (0.2133)
	208	4	nose (II)	-0.4762 (0.2599)	-0.0333 (0.4567)	-0.3347 (0.3051)	-0.2376 (0.1984)	-0.3468 (0.2755)	0.1809 (0.4216)	-0.1264 (0.2057)	-0.0822 (0.2479)	0.1238 (0.1665)	-0.1149 (0.1661)	-0.2004 (0.1591)	-0.3681 (0.203)	0.1634 (0.2419)	-0.065 (0.2107)	-0.0323 (0.1681)	-0.2869 (0.1829)	0.0276 (0.1685)	-0.0207 (0.1708)	0.2904 (0.1926)	-0.4727 (0.1705)	-0.1759 (0.1581)	-0.0168 (0.1737)	0.0912 (0.1513)	-0.0414 (0.2454)	-0.1374 (0.2296)	0.3456 (0.1543)	0.1647 (0.2082)	-0.3405 (0.1799)	-0.4718 (0.1906)	-0.3084 (0.2101)	0.1713 (0.1658)	-0.1838 (0.3343)	0.2021 (0.1849)	0.2096 (0.2073)	0.0314 (0.1713)	0.2305 (0.1996)	0.2484 (0.1901)	-0.1862 (0.1389)	0.1215 (0.1797)	-0.1712 (0.1948)	0.3451 (0.152)	0.0735 (0.1714)	0.1134 (0.1593)	0.2172 (0.1573)	-0.0725 (0.1949)	0.3362 (0.1677)
	209	4	nose (II)	0.4671 (0.3951)	0.6449 (0.9101)	0.5276 (0.5016)	0.4544 (0.3473)	0.1351 (0.3893)	0.0488 (0.6065)	0.2206 (0.3266)	0.393 (0.3637)	0.0165 (0.2401)	0.0032 (0.2432)	0.0963 (0.2402)	-0.5228 (0.316)	-0.1584 (0.3628)	0.0333 (0.3031)	0.1071 (0.245)	0.128 (0.2676)	-0.0411 (0.2469)	0.5737 (0.259)	0.1023 (0.2739)	0.2382 (0.2536)	-0.2166 (0.2255)	0.8024 (0.3097)	0.4006 (0.2454)	-0.4918 (0.372)	-0.1519 (0.3219)	-0.3349 (0.2269)	0.2374 (0.3216)	-0.0251 (0.2641)	-0.3951 (0.3097)	0.0263 (0.3067)	-0.4779 (0.2505)	0.3375 (0.5092)	-0.2294 (0.2647)	-0.3091 (0.3094)	0.2265 (0.2679)	0.0233 (0.3121)	-0.545 (0.3087)	0.0664 (0.2074)	0.1571 (0.268)	0.3038 (0.2889)	-0.1714 (0.2169)	-0.1817 (0.2474)	-0.1215 (0.2308)	-0.27 (0.2247)	-0.2801 (0.2803)	-0.1612 (0.2606)
	210	4	outer face (3)	0.2843 (0.2978)	0.3956 (0.6135)	0.3585 (0.3646)	0.2079 (0.2251)	0.1911 (0.3107)	0.1921 (0.4852)	0.1398 (0.2305)	0.3814 (0.2744)	-0.0653 (0.1794)	-0.0447 (0.1854)	-0.2242 (0.1797)	-0.2413 (0.2264)	-0.4232 (0.27)	-0.3449 (0.2257)	0.1773 (0.186)	-0.0842 (0.1996)	0.0697 (0.1829)	0.0102 (0.1865)	0.1165 (0.2001)	-0.0887 (0.196)	0.1113 (0.1715)	0.5109 (0.1913)	0.153 (0.174)	-0.3157 (0.2545)	-0.3004 (0.2268)	-0.083 (0.1691)	0.0228 (0.2267)	0.0349 (0.1938)	-0.1104 (0.2113)	0.3096 (0.244)	-0.3215 (0.1794)	-0.3266 (0.4133)	-0.108 (0.2045)	-0.0661 (0.2333)	0.2335 (0.1864)	-0.4872 (0.2297)	-0.172 (0.2045)	0.1878 (0.1536)	-0.1318 (0.2033)	0.0986 (0.2155)	0.2336 (0.1721)	0.2144 (0.1863)	0.1412 (0.1735)	0.1958 (0.1704)	-0.2946 (0.2187)	-0.2245 (0.1881)
	211	4	upper face (IV)	-0.0269 (0.2651)	-0.0444 (0.4945)	-0.1472 (0.341)	-0.019 (0.22)	-0.4271 (0.3167)	-0.5871 (0.7027)	-0.3014 (0.248)	0.1786 (0.2551)	-0.0818 (0.1768)	-0.2769 (0.1803)	-0.0172 (0.1733)	-0.0774 (0.2198)	-0.1469 (0.271)	-0.0797 (0.2213)	0.1958 (0.1831)	0.0554 (0.1928)	-0.1339 (0.1762)	-0.0164 (0.1815)	-0.0018 (0.1967)	-0.1017 (0.1896)	0.136 (0.1688)	0.4254 (0.1861)	0.0382 (0.1632)	-0.0161 (0.2543)	-0.1115 (0.227)	-0.1749 (0.1634)	0.0392 (0.2176)	0.1896 (0.1953)	-0.2705 (0.1965)	0.1078 (0.2213)	-0.2071 (0.179)	-0.4486 (0.4357)	-0.1993 (0.2054)	-0.3293 (0.2367)	0.2323 (0.1803)	-0.3711 (0.2016)	-0.3591 (0.2107)	0.0927 (0.1505)	-0.4481 (0.2108)	0.1788 (0.2125)	0.3371 (0.1592)	0.4033 (0.186)	0.1238 (0.1685)	0.1855 (0.1677)	-0.583 (0.2221)	-0.2614 (0.1822)
	212	4	nose (II)	-0.3163 (0.3239)	-0.8344 (0.9426)	-0.0869 (0.3805)	-0.1994 (0.2645)	0.1365 (0.3305)	-0.0844 (0.5211)	0.1361 (0.2601)	-0.6439 (0.3504)	-0.2535 (0.214)	-0.0279 (0.2088)	0.1545 (0.2126)	-0.4221 (0.2916)	-0.3287 (0.319)	0.1112 (0.2628)	-0.1857 (0.2099)	0.1783 (0.2296)	-0.0513 (0.2108)	0.1556 (0.2161)	-0.2509 (0.2403)	-0.3113 (0.2368)	0.1189 (0.198)	-0.2464 (0.2235)	0.3652 (0.2028)	0.2722 (0.3137)	0.5083 (0.2978)	-0.0312 (0.1951)	0.3842 (0.2492)	0.1949 (0.2211)	-0.1732 (0.2422)	0.4629 (0.2629)	0.2417 (0.2088)	0.5552 (0.439)	-0.0161 (0.2353)	-0.1767 (0.2693)	-0.0648 (0.2135)	0.1016 (0.2805)	0.2347 (0.248)	-0.0551 (0.1856)	0.028 (0.2285)	-0.121 (0.2463)	-0.0693 (0.1976)	-0.1251 (0.2183)	-0.1293 (0.2017)	-0.1411 (0.194)	0.0877 (0.2399)	-0.2079 (0.2265)
	213	4	nose (II)	0.7301 (0.4137)	1 (0.8068)	1 (0.5478)	0.5237 (0.306)	0.9942 (0.4899)	1 (0.8454)	0.7122 (0.3271)	0.1448 (0.3774)	0.2096 (0.2657)	-0.0646 (0.2638)	0.1301 (0.2616)	0.2874 (0.3329)	-0.25 (0.3868)	-0.3938 (0.3434)	-0.6647 (0.353)	-0.7375 (0.3012)	-0.4576 (0.2969)	0.0482 (0.2697)	0.0764 (0.2999)	-0.3272 (0.308)	-0.0221 (0.2502)	0.2578 (0.2825)	0.24 (0.2473)	0.1349 (0.3775)	0.2185 (0.3449)	-0.3365 (0.258)	-0.1787 (0.316)	0.1022 (0.2802)	0.6108 (0.3105)	-0.465 (0.3461)	0.5223 (0.3109)	0.04 (0.5095)	0.4767 (0.3216)	0.3841 (0.337)	0.129 (0.2695)	-0.028 (0.331)	0.1028 (0.3056)	-0.2557 (0.2484)	-0.013 (0.2882)	0.1065 (0.3137)	-0.4523 (0.251)	-0.7664 (0.3427)	-0.7116 (0.292)	-0.6526 (0.2962)	0.3906 (0.3348)	0.0025 (0.2865)
	214	5	lower face (III)	0.4293 (0.2868)	0.4642 (0.5286)	0.5621 (0.318)	0.4442 (0.2354)	0.2206 (0.3388)	0.0962 (0.5599)	0.2886 (0.2603)	-0.3002 (0.3347)	-0.0833 (0.2262)	-0.2128 (0.2367)	-0.3132 (0.2317)	-0.5115 (0.3335)	0.0911 (0.339)	0.0183 (0.2865)	0.2666 (0.2332)	-0.0259 (0.2513)	0.1752 (0.2528)	0.3291 (0.2425)	0.022 (0.258)	-0.565 (0.272)	0.2719 (0.2156)	0.1355 (0.2345)	0.196 (0.2136)	-0.1621 (0.3244)	-0.0726 (0.2942)	-0.1559 (0.2142)	-0.0937 (0.2946)	-0.2875 (0.2577)	0.0772 (0.2653)	-0.3793 (0.3182)	-0.1217 (0.2265)	0.1644 (0.4544)	-0.1803 (0.2659)	0.0849 (0.2966)	-0.1504 (0.2462)	0.0699 (0.2865)	0.0211 (0.2629)	0.3849 (0.2132)	-0.2177 (0.2469)	-0.0827 (0.274)	0.0914 (0.2166)	0.2006 (0.248)	-0.0119 (0.2173)	-0.0265 (0.2099)	-0.2236 (0.256)	-0.515 (0.2555)
	215	5	nose (II)	0.2463 (0.2852)	0.4237 (0.5969)	0.2574 (0.3403)	0.2051 (0.2279)	0.009 (0.2991)	0.0191 (0.4649)	0.0328 (0.2379)	0.0712 (0.2703)	0.0083 (0.187)	0.0171 (0.1891)	-0.1252 (0.1846)	-0.1016 (0.2415)	0.3818 (0.2789)	0.2848 (0.2503)	0.3196 (0.1897)	-0.1011 (0.2085)	-0.3269 (0.1904)	-0.352 (0.1957)	0.2083 (0.2097)	-0.1686 (0.203)	0.207 (0.1844)	0.2838 (0.1958)	-0.3598 (0.1839)	-0.3905 (0.2627)	-0.3685 (0.2312)	0.2275 (0.1785)	-0.2762 (0.2434)	-0.293 (0.2053)	-0.0658 (0.2231)	-0.1377 (0.2388)	-0.0889 (0.1825)	-0.4471 (0.3785)	-0.3499 (0.2322)	-0.376 (0.2662)	-0.1319 (0.1979)	0.1611 (0.2313)	-0.1445 (0.2178)	-0.2283 (0.1623)	-0.1805 (0.2115)	0.453 (0.2468)	0.3219 (0.1764)	0.449 (0.211)	0.276 (0.1834)	0.4028 (0.1778)	-0.0126 (0.216)	-0.135 (0.2065)
	216	5	full face (1)	-0.1792 (0.2713)	0.0417 (0.4728)	-0.4428 (0.3642)	-0.2906 (0.2259)	-0.3836 (0.3136)	-0.2384 (0.495)	-0.4527 (0.2464)	-0.0131 (0.2498)	0.2944 (0.1652)	-0.1036 (0.1719)	0.0381 (0.1692)	0.1364 (0.2191)	0.2234 (0.2594)	0.2425 (0.2142)	0.4036 (0.1832)	0.0382 (0.1884)	-0.1564 (0.1709)	0.0293 (0.1784)	0.0474 (0.1926)	0.0733 (0.188)	-0.1692 (0.1634)	0.1616 (0.1785)	0.0327 (0.1579)	-0.0458 (0.2485)	0.0275 (0.2216)	0.0629 (0.1607)	-0.074 (0.2144)	-0.231 (0.1792)	-0.5021 (0.1974)	0.3003 (0.2156)	-0.301 (0.1751)	0.0085 (0.3211)	-0.1944 (0.1997)	0.2313 (0.2233)	-0.2486 (0.1826)	0.1517 (0.2127)	0.1033 (0.1965)	-0.0659 (0.149)	-0.1445 (0.1909)	0.2768 (0.1969)	0.1314 (0.1599)	0.3692 (0.1857)	0.347 (0.1639)	0.3738 (0.156)	-0.4734 (0.2035)	0.2611 (0.1827)
	217	5	upper face (IV)	0.005 (0.2496)	0.2649 (0.5414)	0.1254 (0.3017)	0.1381 (0.207)	-0.182 (0.2622)	-0.0298 (0.4046)	0.0093 (0.2069)	-0.0887 (0.2342)	0.3058 (0.152)	-0.0635 (0.1646)	0.4258 (0.1549)	0.3408 (0.2136)	0.0964 (0.2401)	0.262 (0.2039)	0.2237 (0.163)	0.28 (0.1681)	-0.2328 (0.1671)	-0.1926 (0.1677)	-0.1147 (0.1843)	-0.2709 (0.1872)	0.0487 (0.1544)	-0.0733 (0.1703)	-0.0898 (0.1502)	0.1547 (0.2414)	-0.0419 (0.2113)	-0.0205 (0.1542)	-0.1432 (0.2053)	-0.0304 (0.1775)	-0.0086 (0.1912)	0.084 (0.2056)	0.1679 (0.159)	0.0944 (0.3088)	0.1785 (0.182)	0.2699 (0.2074)	0.0483 (0.168)	0.1809 (0.2086)	-0.1034 (0.1913)	-0.0591 (0.1441)	0.0897 (0.1807)	0.0795 (0.1965)	0.0953 (0.1521)	0.2256 (0.1685)	0.3193 (0.1542)	0.2354 (0.15)	-0.2054 (0.1919)	-0.042 (0.1782)
	218	5	nose (II)	-0.2869 (0.2715)	0.0893 (0.4847)	0.053 (0.311)	-0.1815 (0.2143)	-0.1368 (0.2813)	0.3021 (0.4632)	-0.0664 (0.2181)	0.3758 (0.2601)	0.4788 (0.1665)	-0.0303 (0.1716)	0.2205 (0.1658)	0.0324 (0.2179)	0.3926 (0.2769)	0.7157 (0.2607)	0.2448 (0.1689)	-0.3014 (0.2078)	0.1337 (0.1798)	-0.1922 (0.1795)	-0.0314 (0.1922)	0.1829 (0.184)	-0.0416 (0.1631)	0.0783 (0.1805)	0.0815 (0.1568)	0.5069 (0.2767)	0.3745 (0.2233)	0.4436 (0.1659)	0.252 (0.2153)	-0.0184 (0.1844)	-0.1438 (0.2011)	0.5499 (0.2106)	0.0574 (0.1677)	-0.0304 (0.3233)	0.0326 (0.1946)	-0.0807 (0.2233)	-0.2051 (0.176)	0.0552 (0.2183)	-0.0539 (0.1968)	0.0028 (0.1487)	0.1537 (0.1884)	0.0791 (0.2045)	0.0454 (0.1585)	0.1902 (0.1701)	0.3787 (0.1572)	0.2536 (0.1496)	0.2596 (0.1999)	0.4068 (0.1905)
	219	5		0.1505 (0.2641)	0.5829 (0.6591)	0.246 (0.3137)	0.2167 (0.207)	-0.1526 (0.2742)	0.1001 (0.4288)	-0.0005 (0.219)	0.1718 (0.2498)	-0.0618 (0.1735)	-0.0026 (0.1724)	-0.0992 (0.1688)	-0.1547 (0.2253)	0.2008 (0.2656)	0.1797 (0.2347)	0.5874 (0.1353)	-0.1357 (0.1952)	0.1438 (0.1709)	0.1246 (0.1769)	0.1593 (0.1889)	-0.3737 (0.183)	0.1294 (0.162)	-0.009 (0.1802)	0.1748 (0.163)	-0.0238 (0.2493)	-0.0531 (0.2201)	0.2176 (0.1577)	-0.2415 (0.2133)	-0.0878 (0.1825)	0.0595 (0.1992)	-0.0685 (0.2147)	-0.0872 (0.1674)	0.0136 (0.3233)	-0.3161 (0.2039)	-0.1794 (0.2225)	-0.2568 (0.1811)	-0.1886 (0.2333)	-0.2079 (0.1968)	0.0831 (0.1472)	-0.3214 (0.1859)	-0.0666 (0.2043)	0.2471 (0.1544)	0.3011 (0.1681)	0.1701 (0.1585)	0.1934 (0.1516)	-0.2489 (0.2013)	-0.2974 (0.1773)
	220	5		-0.0939 (0.3185)	0.161 (0.6127)	0.1636 (0.3868)	-0.0005 (0.2617)	0.0177 (0.3332)	0.2864 (0.5862)	0.088 (0.2714)	-0.0214 (0.3031)	0.2798 (0.2112)	-0.186 (0.2101)	0.1894 (0.2011)	0.3817 (0.2705)	-0.4503 (0.3286)	-0.1647 (0.2727)	-0.2202 (0.2053)	0.3861 (0.223)	-0.2273 (0.2057)	0.0405 (0.2163)	-0.2397 (0.2297)	0.66 (0.1751)	-0.2395 (0.2078)	0.3594 (0.2259)	0.2378 (0.1894)	-0.1992 (0.3181)	-0.1824 (0.2845)	-0.5054 (0.1945)	0.2647 (0.2656)	0.0485 (0.2259)	-0.0602 (0.2435)	0.109 (0.2607)	-0.2012 (0.2113)	0.2279 (0.4024)	0.2004 (0.2464)	0.3243 (0.2839)	0.2807 (0.2204)	-0.1878 (0.2542)	0.1365 (0.2407)	-0.0978 (0.1811)	0.3233 (0.2434)	0.0063 (0.2522)	-0.5087 (0.2026)	-0.3154 (0.2273)	0.0796 (0.2)	-0.2355 (0.1985)	0.1303 (0.2452)	0.1638 (0.2306)
	221	5		-0.0607 (0.343)	-0.8806 (1.2121)	-0.8301 (0.5607)	-0.3899 (0.3058)	-0.0942 (0.3638)	-0.785 (0.9555)	-0.4274 (0.3175)	-0.3114 (0.3587)	-0.3234 (0.2178)	0.2566 (0.2228)	-0.4679 (0.2197)	-0.1775 (0.2773)	0.1619 (0.3234)	-0.0074 (0.277)	-0.0864 (0.2241)	-0.3695 (0.2365)	0.3191 (0.2435)	-0.0298 (0.228)	0.4933 (0.247)	-0.08 (0.2406)	0.5659 (0.2304)	-0.1229 (0.2357)	0.0136 (0.2036)	-0.052 (0.32)	0.0283 (0.2857)	0.249 (0.2133)	-0.0945 (0.2743)	-0.0204 (0.2401)	-0.5573 (0.2926)	-0.1891 (0.2852)	-0.3182 (0.2264)	-0.4475 (0.4763)	-0.0727 (0.2507)	0.0181 (0.2871)	-0.1439 (0.2243)	0.2414 (0.2736)	0.3029 (0.255)	-0.0214 (0.1918)	0.0996 (0.2408)	-0.0234 (0.2654)	0.1765 (0.2048)	0.1775 (0.2299)	-0.0335 (0.2105)	0.0817 (0.2045)	0.1291 (0.2532)	0.3545 (0.2382)
	222	5		0.0014 (0.2838)	0.032 (0.5079)	-0.1219 (0.352)	0.0692 (0.2283)	-0.2567 (0.3266)	-0.3376 (0.5744)	-0.1168 (0.2457)	0.1321 (0.267)	0.0698 (0.1819)	-0.1623 (0.1844)	-0.1573 (0.1797)	-0.1684 (0.2393)	0.0277 (0.2699)	0.1359 (0.2326)	0.6061 (0.1893)	-0.0156 (0.2029)	-0.0465 (0.1863)	0.1009 (0.1918)	-0.1654 (0.2163)	0.2732 (0.2026)	0.2577 (0.1718)	0.6007 (0.144)	0.3403 (0.1668)	-0.116 (0.263)	-0.1639 (0.2305)	-0.0759 (0.1756)	-0.5369 (0.2313)	-0.0256 (0.1972)	0.0586 (0.2136)	-0.0333 (0.2319)	-0.4734 (0.1824)	-0.3015 (0.3266)	-0.3054 (0.2028)	-0.0582 (0.2375)	-0.2545 (0.1894)	-0.2174 (0.2485)	-0.0331 (0.2114)	-0.0557 (0.1596)	-0.4607 (0.2054)	0.5771 (0.2173)	-0.1335 (0.1661)	0.2408 (0.1956)	0.1246 (0.176)	0.0851 (0.169)	-0.174 (0.2154)	-0.3304 (0.2035)
	223	5		-0.1617 (0.2772)	-0.2041 (0.5769)	-0.4184 (0.3817)	-0.0735 (0.2286)	-0.5028 (0.3304)	-0.6308 (0.7314)	-0.3182 (0.2539)	0.1476 (0.2537)	-0.2419 (0.1822)	0.1766 (0.1791)	-0.3609 (0.1774)	-0.0485 (0.2263)	0.2875 (0.2656)	0.0143 (0.2247)	0.2875 (0.1679)	-0.352 (0.1837)	0.1982 (0.1799)	0.1511 (0.1812)	0.0808 (0.199)	0.0115 (0.195)	-0.1842 (0.1681)	0.1746 (0.1837)	0.1355 (0.1661)	0.2683 (0.2675)	0.1541 (0.2338)	0.0892 (0.1686)	-0.1727 (0.2206)	-0.1657 (0.1916)	-0.0557 (0.2073)	-0.1712 (0.2203)	-0.2332 (0.176)	-0.2716 (0.3321)	-0.5603 (0.2196)	-0.4962 (0.2562)	-0.3038 (0.177)	-0.2592 (0.2494)	-0.2243 (0.2155)	0.004 (0.1543)	-0.0483 (0.1979)	-0.1902 (0.2113)	0.1928 (0.1639)	0.0576 (0.1806)	-0.0872 (0.1711)	-0.0854 (0.1658)	-0.1535 (0.2133)	-0.0375 (0.1941)
	224	5		-0.0031 (0.2565)	-0.6071 (0.6951)	-0.1187 (0.3046)	-0.1906 (0.2055)	0.0454 (0.2684)	-0.466 (0.5239)	-0.1596 (0.2098)	-0.0084 (0.2446)	0.1116 (0.1676)	-0.2548 (0.1726)	0.4401 (0.1661)	-0.1609 (0.2119)	0.0638 (0.2473)	0.1233 (0.208)	-0.0107 (0.1704)	0.0188 (0.1874)	-0.1125 (0.1744)	-0.1572 (0.1741)	-0.0005 (0.1905)	0.1491 (0.1855)	0.3267 (0.1638)	-0.0458 (0.177)	0.0283 (0.156)	0.2611 (0.2297)	0.5541 (0.1936)	0.0338 (0.1586)	-0.1758 (0.2077)	0.0308 (0.1822)	-0.1985 (0.1976)	0.2689 (0.2122)	-0.2411 (0.1769)	0.3249 (0.3477)	-0.1905 (0.1927)	-0.2508 (0.2301)	-0.1436 (0.1727)	0.2382 (0.2162)	0.0209 (0.1942)	0.0338 (0.148)	0.475 (0.1951)	0.3829 (0.1908)	0.2616 (0.1612)	0.3359 (0.1804)	0.0426 (0.1612)	0.0014 (0.1557)	0.1865 (0.1919)	0.3475 (0.1836)
	225	5		-0.1637 (0.2881)	-0.5429 (0.6284)	-0.1521 (0.3402)	-0.0743 (0.2388)	-0.132 (0.3048)	-0.4226 (0.5133)	-0.0447 (0.2435)	0.0563 (0.2778)	0.0475 (0.1913)	-0.1343 (0.1958)	0.366 (0.1937)	0.0443 (0.2463)	0.1015 (0.2811)	0.3324 (0.2339)	-0.1624 (0.1965)	-0.1881 (0.2128)	0.0225 (0.197)	-0.3846 (0.2067)	0.0828 (0.219)	0.1729 (0.2139)	0.4087 (0.1842)	-0.0128 (0.2032)	0.0995 (0.1779)	0.3825 (0.2609)	0.5593 (0.2127)	0.2434 (0.1805)	-0.3245 (0.2307)	0.0244 (0.2077)	-0.1329 (0.224)	0.0769 (0.2405)	-0.1049 (0.194)	0.2074 (0.3629)	0.1109 (0.2188)	-0.0261 (0.2521)	0.0268 (0.1996)	0.112 (0.2456)	0.0502 (0.2214)	0.0484 (0.1668)	0.5006 (0.2114)	0.2242 (0.2285)	0.0669 (0.1778)	0.0768 (0.1969)	0.0335 (0.1835)	-0.1023 (0.1762)	0.2372 (0.2203)	0.4667 (0.2135)
	226	5		0.0826 (0.4396)	0.9134 (1.4739)	0.6932 (0.6834)	0.0116 (0.3556)	0.4286 (0.5167)	1 (1.1608)	0.2597 (0.3976)	-0.1249 (0.3999)	0.1117 (0.2758)	-0.2165 (0.2956)	0.0146 (0.271)	-0.047 (0.3516)	-0.0706 (0.4022)	-0.0048 (0.3447)	-0.199 (0.2923)	-0.4972 (0.41)	0.2316 (0.2669)	-0.1573 (0.2839)	-0.121 (0.3051)	-0.0394 (0.3025)	-0.043 (0.2662)	0.2331 (0.3208)	0.3525 (0.2836)	0.3005 (0.4007)	0.268 (0.3448)	0.0068 (0.2578)	0.6208 (0.3752)	0.0106 (0.2992)	-0.1781 (0.3332)	0.0626 (0.345)	0.1766 (0.2714)	0.0876 (0.5107)	0.6611 (0.385)	0.4748 (0.4124)	0.237 (0.2957)	0.1627 (0.3745)	0.0494 (0.321)	-0.0876 (0.2469)	0.0265 (0.3046)	-0.3024 (0.3285)	-0.1636 (0.2682)	-0.3459 (0.3236)	0.0516 (0.261)	-0.0251 (0.2552)	0.4081 (0.3381)	0.2352 (0.317)
	227	5		0.3844 (0.2559)	0.2557 (0.4956)	0.5487 (0.3337)	0.356 (0.2156)	0.4035 (0.2702)	0.2209 (0.4266)	0.3674 (0.2192)	-0.5353 (0.2431)	0.1662 (0.1647)	-0.1787 (0.1616)	0.1843 (0.1588)	0.21 (0.206)	0.0803 (0.2414)	0.0458 (0.206)	-0.2678 (0.1673)	0.2345 (0.1857)	-0.0754 (0.1658)	-0.0524 (0.1733)	0.0214 (0.1843)	0.0055 (0.1798)	0.0419 (0.1544)	0.1218 (0.1754)	-0.2195 (0.154)	0.1581 (0.2342)	0.1658 (0.208)	0.0469 (0.1546)	-0.0067 (0.2035)	-0.1452 (0.1734)	0.2724 (0.2016)	0.0754 (0.2051)	-0.2891 (0.1628)	0.2047 (0.3191)	0.3075 (0.1746)	0.2528 (0.1956)	0.3567 (0.1611)	0.2346 (0.2253)	0.0828 (0.1868)	0.1719 (0.1383)	0.2466 (0.1843)	0.0093 (0.1978)	-0.0401 (0.1511)	-0.0939 (0.1684)	0.0569 (0.1553)	-0.11 (0.1506)	0.2237 (0.1956)	0.0432 (0.1784)
	228	5		0.2821 (0.2656)	0.3533 (0.5296)	0.4436 (0.3189)	0.2717 (0.2105)	0.1519 (0.2808)	0.123 (0.4378)	0.1727 (0.2182)	-0.4417 (0.2297)	0.0082 (0.1735)	-0.1263 (0.1758)	0.0772 (0.1696)	0.0828 (0.2188)	-0.2597 (0.2556)	-0.0576 (0.2189)	0.184 (0.1742)	0.2146 (0.1847)	0.0805 (0.1798)	0.349 (0.1795)	-0.0292 (0.1958)	-0.132 (0.1911)	0.1654 (0.1622)	-0.3182 (0.1797)	0.0555 (0.1633)	-0.1292 (0.2549)	-0.0042 (0.2235)	-0.1032 (0.1657)	-0.0636 (0.2164)	0.2189 (0.2002)	0.057 (0.2017)	-0.0491 (0.2181)	-0.1166 (0.1733)	0.6612 (0.4472)	0.0214 (0.1961)	0.3075 (0.2181)	0.0515 (0.1781)	-0.4215 (0.2106)	-0.3049 (0.2166)	0.4642 (0.1315)	-0.4404 (0.1748)	-0.2182 (0.2067)	-0.1809 (0.1568)	-0.1155 (0.1757)	-0.1708 (0.1658)	-0.2522 (0.1572)	-0.281 (0.2054)	-0.3172 (0.186)
	229	5		-0.0382 (0.2313)	0.3698 (0.4776)	0.1651 (0.2671)	0.0842 (0.1863)	0.1404 (0.2378)	0.5595 (0.4691)	0.2164 (0.1848)	-0.4981 (0.2012)	0.1594 (0.1531)	0.0682 (0.1523)	-0.1247 (0.1483)	0.1626 (0.19)	-0.3323 (0.2144)	-0.331 (0.183)	0.1134 (0.1496)	-0.088 (0.1646)	0.4025 (0.1588)	0.2511 (0.1541)	-0.0804 (0.1708)	-0.2763 (0.163)	-0.1442 (0.1469)	-0.2936 (0.1603)	0.1957 (0.1413)	0.133 (0.2242)	0.0338 (0.196)	0.1116 (0.1394)	0.264 (0.1848)	-0.3284 (0.1583)	0.0501 (0.1776)	-0.0762 (0.1891)	0.0106 (0.1476)	0.3226 (0.3047)	0.5674 (0.1641)	0.7069 (0.2049)	0.2972 (0.146)	0.0006 (0.1896)	0.3776 (0.1694)	0.2478 (0.1242)	-0.3999 (0.1509)	-0.258 (0.1715)	-0.197 (0.1421)	-0.3621 (0.161)	-0.1483 (0.1469)	-0.1111 (0.1408)	-0.1539 (0.1718)	-0.2285 (0.168)
	230	5		-0.1599 (0.3338)	-0.3328 (0.6465)	-0.2151 (0.4059)	-0.0694 (0.2738)	-0.1142 (0.3521)	-0.2342 (0.5642)	-0.0282 (0.2782)	0.1401 (0.3253)	0.1455 (0.2207)	-0.1667 (0.2194)	0.2274 (0.2169)	0.3305 (0.2856)	0.2277 (0.3284)	0.3332 (0.2862)	-0.1379 (0.2239)	0.2238 (0.2424)	-0.1213 (0.2235)	-0.0592 (0.2285)	0.0817 (0.2471)	0.6223 (0.2642)	-0.4351 (0.2322)	0.7302 (0.2425)	-0.0783 (0.2059)	-0.1912 (0.3213)	-0.4231 (0.299)	0.1523 (0.2052)	0.1256 (0.2747)	0.1119 (0.2436)	0.0303 (0.2563)	0.1426 (0.2807)	-0.0629 (0.2152)	-0.3329 (0.4254)	-0.3786 (0.2644)	-0.4441 (0.3148)	-0.2105 (0.233)	0.0599 (0.2785)	-0.191 (0.266)	-0.4837 (0.1853)	0.0253 (0.2435)	-0.023 (0.2641)	-0.1461 (0.2022)	0.0739 (0.2264)	0.4623 (0.223)	0.322 (0.206)	-0.1923 (0.2566)	0.2117 (0.2451)
	231	5		-0.3159 (0.2899)	-0.4721 (0.6199)	-0.3125 (0.3339)	-0.0982 (0.2228)	-0.3222 (0.298)	-0.4097 (0.5057)	-0.0969 (0.2246)	0.1134 (0.2535)	-0.4008 (0.1607)	-0.0029 (0.1794)	-0.3446 (0.1721)	-0.4332 (0.2166)	-0.18 (0.2652)	0.0001 (0.2226)	-0.3857 (0.1786)	-0.0588 (0.1949)	0.1371 (0.1808)	0.0876 (0.1829)	0.4139 (0.2001)	0.2007 (0.2006)	0.2706 (0.1746)	0.0922 (0.1865)	0.0251 (0.1642)	-0.363 (0.2701)	-0.1509 (0.2344)	0.0247 (0.1678)	0.0675 (0.2246)	0.2528 (0.1813)	-0.2209 (0.212)	-0.2587 (0.2374)	0.0184 (0.1759)	0.1237 (0.3338)	-0.0944 (0.2016)	-0.2611 (0.2303)	0.1266 (0.1842)	-0.3521 (0.2237)	-0.0834 (0.2032)	0.1796 (0.1546)	-0.3134 (0.2241)	-0.1437 (0.2148)	-0.1817 (0.1643)	-0.2731 (0.1796)	-0.3386 (0.1665)	-0.411 (0.1622)	0.1633 (0.2066)	-0.1007 (0.1955)
	232	5		0.0385 (0.244)	-0.3654 (0.5633)	-0.3189 (0.3043)	-0.4433 (0.1865)	0.2655 (0.2543)	0.0179 (0.3983)	-0.2933 (0.1934)	-0.0382 (0.2332)	-0.0505 (0.1598)	-0.0802 (0.1615)	-0.2107 (0.1541)	-0.2889 (0.2023)	0.3083 (0.2451)	0.1206 (0.2011)	-0.1386 (0.1591)	0.0166 (0.1794)	-0.021 (0.1638)	0.1904 (0.1724)	-0.2252 (0.1795)	-0.4257 (0.1796)	-0.1763 (0.15)	-0.3471 (0.1684)	0.0282 (0.148)	0.0211 (0.233)	0.1115 (0.2058)	-0.0275 (0.151)	0.1736 (0.1992)	-0.0627 (0.1754)	0.0851 (0.1902)	0.25 (0.1976)	0.0146 (0.1579)	-0.3861 (0.3459)	0.2701 (0.185)	0.4108 (0.2197)	0.0405 (0.1653)	0.2944 (0.2029)	0.4984 (0.2078)	0.066 (0.1473)	0.2869 (0.1709)	0.3219 (0.1823)	0.0868 (0.1476)	0.1509 (0.1682)	0.1038 (0.1543)	0.1554 (0.1486)	-0.128 (0.1823)	0.1649 (0.1704)
	233	5		-0.0386 (0.2718)	-0.0461 (0.486)	-0.2182 (0.3069)	0.0753 (0.227)	-0.2725 (0.2633)	-0.3596 (0.4568)	-0.09 (0.2211)	-0.2049 (0.2714)	-0.1198 (0.1815)	0.1087 (0.179)	-0.0034 (0.1761)	0.2823 (0.2233)	0.0452 (0.2611)	-0.0475 (0.225)	0.107 (0.1821)	0.0796 (0.194)	-0.0925 (0.1871)	0.1458 (0.1841)	0.1994 (0.2035)	-0.1329 (0.1929)	-0.2963 (0.1599)	-0.2752 (0.1732)	-0.3187 (0.1592)	-0.4251 (0.2843)	-0.5984 (0.2577)	0.0952 (0.1685)	0.1168 (0.2227)	0.2035 (0.1933)	-0.2187 (0.211)	-0.0999 (0.2242)	0.1353 (0.1807)	-0.271 (0.3579)	-0.4497 (0.2243)	-0.4991 (0.2806)	-0.124 (0.1872)	0.0365 (0.2256)	-0.3773 (0.2096)	-0.1016 (0.1586)	-0.2698 (0.2028)	-0.0263 (0.2142)	0.2008 (0.1695)	0.2737 (0.1969)	0.142 (0.1754)	0.2908 (0.177)	-0.4574 (0.2212)	-0.1848 (0.199)
	234	5		-0.4712 (0.2841)	-0.1007 (0.4991)	-0.5095 (0.3464)	-0.1286 (0.2206)	-0.4252 (0.3029)	0.0146 (0.4446)	-0.0849 (0.2254)	-0.0503 (0.26)	0.0974 (0.1818)	0.0392 (0.1804)	0.001 (0.1769)	-0.0104 (0.228)	0.018 (0.2637)	0.0177 (0.2254)	-0.1002 (0.1808)	-0.3023 (0.1941)	-0.0259 (0.1852)	-0.3728 (0.1918)	-0.2545 (0.1965)	-0.011 (0.1972)	0.0071 (0.17)	-0.0059 (0.1888)	0.0853 (0.1643)	0.4772 (0.2691)	0.2484 (0.2266)	0.0762 (0.1682)	-0.0525 (0.2232)	-0.1771 (0.2008)	-0.1162 (0.2079)	-0.1494 (0.226)	0.0889 (0.1748)	0.0324 (0.3351)	0.5152 (0.2225)	0.5011 (0.2576)	0.2288 (0.1894)	0.3056 (0.2322)	0.478 (0.2272)	-0.2274 (0.1532)	-0.0289 (0.1989)	0.1031 (0.2179)	0.013 (0.1663)	-0.2379 (0.1873)	-0.2539 (0.1707)	-0.0491 (0.1648)	0.3805 (0.2057)	0.1095 (0.1929)
	235	5		-0.0409 (0.2181)	0.17 (0.4209)	-0.0145 (0.2606)	0.2091 (0.1733)	-0.1484 (0.2277)	-0.0061 (0.3576)	0.1457 (0.1777)	0.1455 (0.2042)	0.126 (0.1404)	0.1098 (0.1424)	0.0725 (0.1409)	0.4644 (0.194)	-0.2228 (0.2163)	-0.1283 (0.1821)	0.1751 (0.1418)	-0.0392 (0.1577)	-0.1071 (0.1463)	0.0176 (0.1485)	0.4191 (0.1582)	0.3111 (0.1681)	0.1788 (0.1371)	0.0904 (0.1505)	-0.0949 (0.1335)	-0.4154 (0.2188)	-0.3189 (0.1893)	0.1581 (0.1323)	-0.2263 (0.1734)	0.0081 (0.1545)	-0.1633 (0.1733)	-0.1198 (0.1838)	-0.119 (0.1411)	-0.1845 (0.2768)	-0.3964 (0.165)	-0.5596 (0.1891)	-0.0976 (0.1473)	0.0375 (0.1819)	-0.2004 (0.1643)	-0.1444 (0.1238)	-0.1926 (0.1587)	0.0456 (0.1716)	0.1041 (0.1337)	0.1928 (0.1497)	0.1414 (0.1373)	0.2003 (0.1323)	-0.2968 (0.17)	0.2203 (0.16)
	236	5		-0.5305 (0.3776)	-0.1754 (0.6111)	-0.5628 (0.4244)	-0.4074 (0.2669)	-0.5586 (0.4059)	-0.1568 (0.5403)	-0.42 (0.272)	0.1634 (0.2931)	-0.1089 (0.202)	-0.0141 (0.2075)	-0.5001 (0.2051)	-0.3019 (0.2553)	0.0999 (0.3041)	0.1172 (0.2602)	-0.1909 (0.2041)	-0.1329 (0.2218)	-0.091 (0.2091)	0.2043 (0.2144)	0.104 (0.2314)	-0.0096 (0.2262)	-0.283 (0.1933)	0.2073 (0.212)	0.1152 (0.1874)	-0.2077 (0.3062)	0.0459 (0.2647)	-0.1426 (0.1926)	0.3576 (0.2559)	-0.2862 (0.2483)	-0.3828 (0.2341)	0.0152 (0.2642)	-0.0059 (0.2018)	-0.2208 (0.3899)	-0.0006 (0.2327)	-0.0057 (0.2669)	0.1588 (0.2101)	0.0277 (0.2594)	0.3523 (0.26)	0.1093 (0.192)	-0.1406 (0.2434)	0.107 (0.2433)	-0.0183 (0.1908)	-0.1131 (0.2089)	-0.1425 (0.1943)	-0.1129 (0.1923)	-0.282 (0.2297)	0.1746 (0.2187)
	237	5		0.2242 (0.2659)	-0.3653 (0.5216)	0.0918 (0.313)	-0.001 (0.2132)	0.4383 (0.3037)	-0.0737 (0.4207)	0.1416 (0.2221)	-0.28 (0.2479)	0.0289 (0.1706)	-0.1106 (0.171)	0.1148 (0.1719)	-0.0881 (0.2249)	-0.0805 (0.2498)	-0.1384 (0.2109)	-0.3449 (0.1731)	0.334 (0.1847)	-0.0309 (0.1773)	-0.1469 (0.1748)	0.3829 (0.2042)	-0.0353 (0.187)	0.4127 (0.1666)	-0.0586 (0.1794)	-0.0603 (0.1577)	-0.2237 (0.2517)	-0.0726 (0.2203)	0.0673 (0.1633)	-0.0855 (0.2133)	-0.1254 (0.1856)	-0.0498 (0.2005)	0.2459 (0.2179)	-0.2073 (0.1626)	0.0541 (0.323)	0.0835 (0.1941)	0.0535 (0.2209)	0.0451 (0.1758)	0.3066 (0.2333)	0.4028 (0.1914)	0.0573 (0.1482)	0.4814 (0.1969)	0.2397 (0.218)	0.1061 (0.1579)	0.4023 (0.1726)	0.3799 (0.1663)	0.1452 (0.1581)	0.2255 (0.2052)	0.1557 (0.1895)
	238	5		0.2101 (0.2861)	-0.0351 (0.4977)	0.3172 (0.3739)	0.0623 (0.2323)	0.2734 (0.3214)	0.0362 (0.4654)	0.0994 (0.2463)	-0.3645 (0.2744)	-0.09 (0.1795)	-0.121 (0.1822)	-0.0107 (0.1777)	-0.0496 (0.2323)	-0.2125 (0.2719)	-0.1807 (0.2321)	-0.3633 (0.1756)	0.2094 (0.1952)	-0.1624 (0.1875)	0.143 (0.1868)	0.0162 (0.206)	0.0339 (0.1998)	0.2061 (0.1718)	-0.2443 (0.1818)	-0.0648 (0.1656)	-0.0906 (0.2733)	0.1316 (0.2267)	-0.3464 (0.1586)	0.0523 (0.2256)	0.16 (0.1919)	-0.0055 (0.211)	0.006 (0.2271)	-0.1588 (0.1758)	0.2856 (0.3602)	0.0814 (0.2069)	0.0761 (0.233)	0.2291 (0.1928)	-0.1591 (0.2209)	0.0187 (0.207)	0.3701 (0.1409)	0.3346 (0.1984)	0.0001 (0.2163)	-0.1019 (0.1669)	-0.0434 (0.1854)	-0.1971 (0.1689)	-0.4212 (0.1626)	0.252 (0.2098)	0.0445 (0.197)
	239	5		-0.0617 (0.2581)	0.0402 (0.4743)	0.1696 (0.3102)	-0.1095 (0.2088)	0.0835 (0.2707)	0.2465 (0.4606)	-0.009 (0.2152)	-0.3488 (0.2308)	0.1727 (0.1704)	-0.0988 (0.1691)	0.0505 (0.1664)	-0.0634 (0.2194)	0.1317 (0.2542)	0.1232 (0.2154)	-0.1198 (0.1714)	-0.1877 (0.2022)	0.0371 (0.1729)	-0.1905 (0.1802)	-0.1381 (0.1894)	0.3619 (0.1782)	-0.0738 (0.1649)	0.2543 (0.1872)	-0.0122 (0.156)	0.2501 (0.2525)	0.1995 (0.2176)	0.0605 (0.1596)	0.3237 (0.2082)	-0.059 (0.1817)	-0.2184 (0.198)	0.1491 (0.2162)	-0.1613 (0.1662)	0.2852 (0.3227)	0.2568 (0.1908)	0.2839 (0.2126)	0.1139 (0.1744)	-0.1025 (0.2114)	0.1028 (0.1925)	0.0534 (0.1468)	0.0395 (0.1908)	-0.0723 (0.2022)	-0.1761 (0.1565)	-0.1819 (0.1784)	0.0097 (0.1613)	-0.1138 (0.1564)	0.3896 (0.1995)	0.1636 (0.1868)
	240	5		0.2221 (0.2613)	0.5646 (0.6877)	0.3753 (0.3254)	0.2448 (0.2127)	0.2465 (0.2812)	0.4967 (0.575)	0.2631 (0.2208)	-0.638 (0.2305)	0.1607 (0.1776)	-0.217 (0.1787)	0.1225 (0.1738)	0.0322 (0.2243)	-0.5783 (0.2767)	-0.5292 (0.2464)	-0.1121 (0.1795)	0.3966 (0.2065)	-0.0401 (0.1802)	0.4878 (0.1892)	0.4106 (0.2005)	-0.3912 (0.1962)	0.2006 (0.1652)	-0.277 (0.1929)	0.0966 (0.1653)	-0.3606 (0.2795)	-0.0403 (0.2285)	-0.2248 (0.1755)	0.1937 (0.223)	-0.2309 (0.1867)	-0.3339 (0.2127)	-0.0224 (0.2228)	-0.0758 (0.1727)	0.6424 (0.4712)	0.2703 (0.1975)	0.3993 (0.2303)	0.3371 (0.1732)	0.2654 (0.228)	0.1897 (0.2027)	0.3977 (0.1461)	-0.1463 (0.191)	-0.1664 (0.212)	0.1021 (0.1652)	0.0255 (0.1813)	-0.1057 (0.1689)	-0.2177 (0.165)	-0.3561 (0.1946)	-0.2144 (0.1936)
	241	5		0.1902 (0.3239)	0.1208 (0.5897)	0.3934 (0.3901)	0.2582 (0.2665)	0.2253 (0.346)	0.1489 (0.5348)	0.2869 (0.2777)	-0.2396 (0.3219)	-0.0661 (0.2133)	-0.2708 (0.2223)	0.0778 (0.2136)	-0.1898 (0.2854)	-0.5334 (0.3392)	-0.568 (0.314)	-0.1249 (0.2158)	0.327 (0.2523)	0.2499 (0.2261)	0.509 (0.2289)	0.0115 (0.2434)	-0.0816 (0.2389)	0.0027 (0.2066)	-0.4846 (0.2236)	0.0238 (0.1999)	-0.1867 (0.325)	-0.1793 (0.2816)	-0.247 (0.1976)	0.3466 (0.2766)	0.2502 (0.2258)	0.1013 (0.252)	0.0155 (0.2724)	0.0457 (0.2122)	0.474 (0.4391)	0.2985 (0.2516)	0.3654 (0.281)	0.3428 (0.2184)	-0.188 (0.2623)	-0.1928 (0.2519)	0.5777 (0.1903)	-0.4905 (0.25)	-0.1923 (0.2529)	-0.1013 (0.1978)	-0.0827 (0.2195)	-0.1828 (0.205)	-0.2739 (0.1927)	-0.004 (0.2487)	-0.5563 (0.2509)
	242	6		0.4921 (0.2088)	0.5147 (0.4857)	0.63 (0.2772)	0.4064 (0.1921)	0.707 (0.2367)	0.6936 (0.5143)	0.5514 (0.2021)	0.159 (0.2858)	0.2421 (0.1747)	-0.0354 (0.1794)	0.3331 (0.174)	0.4175 (0.2088)	0 (0.2625)	0.0538 (0.2226)	0.0256 (0.1805)	-0.0198 (0.196)	-0.0752 (0.1803)	-0.3076 (0.1928)	-0.1803 (0.1961)	0.1722 (0.198)	0.0881 (0.1673)	-0.0072 (0.1882)	-0.4583 (0.179)	-0.3077 (0.2693)	-0.0828 (0.2328)	0.1345 (0.1706)	-0.5408 (0.2269)	-0.1282 (0.1889)	0.6757 (0.2024)	-0.3197 (0.2312)	0.0721 (0.1742)	0.4038 (0.3863)	0.4645 (0.2029)	0.3648 (0.2333)	0.1388 (0.1819)	-0.1174 (0.2275)	-0.2146 (0.2035)	0.0556 (0.154)	0.1235 (0.196)	-0.2948 (0.2397)	-0.3506 (0.1673)	-0.2864 (0.1768)	-0.0384 (0.1701)	0.0054 (0.164)	0.2669 (0.2307)	0.2323 (0.1968)
	243	6		-0.2539 (0.3163)	0.9044 (0.6195)	0.1659 (0.3144)	0.1236 (0.2237)	-0.0492 (0.3175)	1 (0.3842)	0.2933 (0.2065)	-0.2821 (0.2556)	0.3971 (0.1675)	0.0899 (0.1899)	-0.2347 (0.1757)	0.4262 (0.2382)	-0.4567 (0.3487)	-0.3897 (0.2691)	0.076 (0.1872)	-0.3782 (0.1857)	0.1617 (0.1984)	0.4353 (0.1799)	0.0059 (0.2094)	0.0025 (0.2031)	-0.1571 (0.1762)	-0.4917 (0.2086)	0.2919 (0.1637)	0.0101 (0.2724)	-0.0489 (0.2378)	-0.0477 (0.178)	-0.1391 (0.2314)	-0.3681 (0.1827)	-0.1952 (0.2114)	-0.1835 (0.2262)	0.0646 (0.1844)	0.2244 (0.3538)	0.4882 (0.2037)	0.4607 (0.2336)	0.4488 (0.2026)	-0.0687 (0.2377)	0.4226 (0.1873)	-0.0869 (0.1609)	-0.2352 (0.2012)	-0.1489 (0.2302)	-0.2411 (0.1608)	-0.3455 (0.1737)	-0.2903 (0.173)	-0.2206 (0.1626)	-0.3022 (0.2173)	0.068 (0.2015)
	244	6		0.3648 (0.253)	0.9825 (0.6967)	0.697 (0.2648)	0.56 (0.1709)	0.5187 (0.2424)	1 (0.4913)	0.6812 (0.1467)	-0.2922 (0.246)	0.2259 (0.1786)	0.1692 (0.1911)	0.1358 (0.1838)	0.2832 (0.2293)	-0.6801 (0.3673)	-0.5215 (0.2681)	0.116 (0.1861)	-0.3127 (0.1937)	0.093 (0.1888)	0.0679 (0.1895)	0.0147 (0.2081)	-0.1947 (0.1999)	0.292 (0.1705)	-0.2528 (0.1993)	0.1531 (0.1702)	-0.2586 (0.2515)	0.047 (0.2466)	0.0518 (0.1739)	-0.4289 (0.2242)	-0.4269 (0.1867)	0.0327 (0.2154)	-0.1411 (0.2274)	-0.1336 (0.178)	0.4393 (0.3574)	0.3996 (0.2072)	0.4791 (0.2595)	0.4236 (0.1942)	-0.0774 (0.2377)	0.4336 (0.2013)	0.0073 (0.1612)	-0.188 (0.1989)	0.1169 (0.2185)	-0.2785 (0.1625)	-0.3808 (0.1804)	-0.2956 (0.1736)	-0.209 (0.1663)	0.0589 (0.2161)	-0.2688 (0.206)
	245	6		-0.0296 (0.3217)	-0.4278 (0.5996)	-0.1849 (0.3741)	-0.2699 (0.2544)	-0.1756 (0.3235)	-0.5671 (0.5312)	-0.392 (0.2503)	0.354 (0.2546)	-0.2003 (0.2019)	0.3808 (0.1937)	-0.0726 (0.2148)	-0.3843 (0.2479)	0.3939 (0.3247)	0.3913 (0.2712)	0.1854 (0.2215)	-0.0042 (0.2328)	0.0368 (0.2158)	-0.1196 (0.2144)	0.1461 (0.2455)	-0.1658 (0.2351)	0.0754 (0.2017)	0.3731 (0.2069)	-0.0014 (0.1951)	0.3909 (0.2811)	0.2542 (0.2555)	0.2433 (0.2091)	0.2414 (0.2547)	0.1171 (0.2275)	-0.3798 (0.2419)	0.633 (0.257)	-0.0268 (0.2086)	-0.1951 (0.4546)	-0.4464 (0.2655)	-0.4999 (0.3001)	-0.3418 (0.2285)	-0.013 (0.2667)	0.0534 (0.2462)	-0.0671 (0.1825)	0.2159 (0.2184)	0.3904 (0.3121)	0.2291 (0.1859)	0.1938 (0.2186)	0.2252 (0.2033)	0.1442 (0.196)	-0.0044 (0.2466)	0.041 (0.2318)
	246	6		0.2103 (0.3096)	0.4234 (0.6142)	0.1868 (0.3648)	0.002 (0.2494)	0.0931 (0.3174)	0.1905 (0.4901)	-0.0839 (0.2589)	-0.4204 (0.275)	-0.1974 (0.2181)	-0.2482 (0.1946)	0.0922 (0.1958)	-0.1629 (0.252)	-0.6008 (0.301)	-0.5366 (0.2345)	-0.343 (0.2078)	0.5381 (0.2215)	-0.324 (0.2005)	-0.1237 (0.2194)	-0.0605 (0.2319)	-0.1931 (0.2282)	0.0986 (0.1871)	0.2044 (0.2178)	-0.0281 (0.1846)	-0.4709 (0.2587)	-0.0397 (0.2591)	-0.2634 (0.1873)	0.3018 (0.2785)	-0.0082 (0.215)	0.0676 (0.2374)	0.1882 (0.266)	-0.7578 (0.228)	0.1082 (0.3875)	0.0713 (0.226)	0.2406 (0.256)	0.5487 (0.214)	-0.8412 (0.2929)	-0.0909 (0.2406)	0.3359 (0.1574)	-0.5401 (0.202)	0.3448 (0.2371)	-0.002 (0.1845)	-0.0384 (0.2123)	-0.1588 (0.1999)	0.0487 (0.1829)	-0.0324 (0.23)	-0.6268 (0.2112)
	247	6		0.2906 (0.2539)	-0.2804 (0.5295)	0.2037 (0.3122)	0.0935 (0.2104)	0.3077 (0.2727)	-0.2444 (0.4431)	0.096 (0.2133)	-0.3716 (0.2538)	-0.0721 (0.1732)	-0.214 (0.1727)	0.7821 (0.0998)	-0.2407 (0.2128)	-0.0461 (0.2496)	-0.0135 (0.2133)	-0.314 (0.1712)	0.3622 (0.1948)	-0.1773 (0.1728)	-0.4231 (0.1768)	0.2181 (0.1864)	0.1477 (0.1851)	0.2942 (0.1517)	0.093 (0.1781)	-0.2559 (0.1505)	-0.3587 (0.2464)	-0.025 (0.2194)	0.1958 (0.1575)	0.0736 (0.2192)	0.0983 (0.1849)	0.2418 (0.2042)	0.2723 (0.2208)	-0.178 (0.173)	0.3569 (0.3324)	-0.4163 (0.2109)	-0.6082 (0.2363)	-0.1875 (0.175)	-0.1015 (0.2219)	-0.0269 (0.1968)	-0.1211 (0.1483)	0.149 (0.1898)	-0.0942 (0.2092)	0.2006 (0.1546)	0.2634 (0.1682)	0.3268 (0.1606)	0.3014 (0.1528)	0.1126 (0.1979)	-0.1667 (0.186)
	248	6		-0.3193 (0.2809)	-0.7043 (0.666)	-0.3391 (0.3393)	-0.0924 (0.2402)	-0.5511 (0.3075)	-0.9165 (0.6703)	-0.2565 (0.2429)	0.1001 (0.2813)	-0.2881 (0.1847)	-0.1158 (0.1943)	-0.2413 (0.1845)	-0.356 (0.2728)	0.3066 (0.3167)	0.275 (0.2842)	0.0034 (0.1968)	0.0095 (0.2146)	-0.0246 (0.1998)	-0.3778 (0.2015)	0.0976 (0.223)	-0.1498 (0.2166)	0.1188 (0.1865)	-0.0979 (0.2019)	-0.1698 (0.1802)	-0.1728 (0.2796)	-0.3726 (0.2345)	0.0342 (0.1829)	-0.0691 (0.2419)	0.2243 (0.2036)	0.0631 (0.2271)	-0.0326 (0.2486)	0.2802 (0.1892)	0.1153 (0.3715)	-0.0506 (0.2224)	0.0213 (0.2525)	-0.1235 (0.2039)	-0.5455 (0.2417)	-0.1973 (0.2197)	0.1148 (0.1687)	0.033 (0.2241)	-0.2406 (0.2287)	0.0758 (0.1798)	0.0604 (0.1988)	0.0512 (0.1846)	-0.1226 (0.1787)	0.0743 (0.2222)	-0.3367 (0.2051)
	249	6		0.2414 (0.3307)	0.3989 (0.6757)	0.3146 (0.4139)	0.5823 (0.2884)	0.0945 (0.3582)	0.129 (0.5682)	0.4864 (0.3023)	0.1055 (0.3585)	0.7332 (0.2741)	0.5549 (0.2427)	-0.1553 (0.2221)	0.5837 (0.1839)	0.4116 (0.3884)	0.3569 (0.321)	0.1754 (0.233)	-0.4914 (0.2541)	0.067 (0.2332)	-0.0209 (0.2357)	0.1204 (0.2774)	-0.208 (0.2628)	-0.2493 (0.2244)	-0.0173 (0.242)	-0.5955 (0.2413)	0.0049 (0.3325)	-0.4432 (0.2976)	0.1264 (0.2252)	-0.6127 (0.276)	-0.5863 (0.2507)	0.1361 (0.2583)	-0.323 (0.2963)	0.6283 (0.235)	-0.25 (0.4056)	0.5018 (0.2793)	0.3231 (0.2978)	0.1369 (0.2345)	0.283 (0.315)	-0.2901 (0.2461)	0.1004 (0.1996)	0.7267 (0.3656)	0.1667 (0.2715)	-0.3252 (0.2053)	-0.4585 (0.2188)	-0.1957 (0.2094)	-0.3614 (0.2015)	-0.3234 (0.2441)	0.2005 (0.2688)
	250	6		0.1453 (0.2666)	1 (0.743)	0.2539 (0.3125)	0.2296 (0.2154)	0.0444 (0.2874)	0.7533 (0.5354)	0.1605 (0.2223)	-0.1038 (0.2571)	0.1285 (0.1797)	0.0733 (0.1836)	-0.2886 (0.1705)	0.3556 (0.2097)	0.0149 (0.2653)	0.0815 (0.223)	-0.1024 (0.1799)	-0.4563 (0.1933)	0.0085 (0.1865)	0.2052 (0.1837)	-0.1759 (0.1975)	-0.3863 (0.1953)	-0.2933 (0.1677)	-0.0924 (0.2072)	0.1599 (0.1632)	0.2637 (0.2533)	-0.0244 (0.2337)	-0.1791 (0.1658)	-0.1871 (0.2236)	-0.1235 (0.1928)	-0.0905 (0.2132)	-0.1496 (0.2332)	0.0488 (0.1763)	-0.5373 (0.3344)	0.3398 (0.2115)	0.3111 (0.2372)	0.263 (0.1896)	-0.1276 (0.2306)	-0.1273 (0.2055)	-0.2961 (0.1543)	0.1906 (0.1938)	0.2169 (0.2145)	-0.0846 (0.1651)	-0.1775 (0.1803)	-0.1079 (0.1688)	-0.0165 (0.1655)	-0.4404 (0.1899)	0.1245 (0.1938)
	251	6		-0.2334 (0.3318)	-0.9253 (0.8009)	-0.6443 (0.431)	-0.4331 (0.2655)	-0.7445 (0.4055)	-1 (0.5644)	-0.8234 (0.3017)	0.2622 (0.3153)	-0.4766 (0.2024)	-0.297 (0.2112)	0.5989 (0.2255)	-0.5352 (0.302)	0.4905 (0.4039)	0.3289 (0.3133)	-0.3491 (0.2251)	0.9148 (0.1258)	-0.6739 (0.2401)	-0.2804 (0.2266)	-0.3206 (0.2418)	0.4959 (0.2468)	0.0177 (0.2073)	0.7078 (0.2704)	-0.1349 (0.1967)	-0.033 (0.3232)	0.4517 (0.3356)	-0.2174 (0.2038)	0.239 (0.2799)	0.7106 (0.2116)	0.0545 (0.2579)	0.4285 (0.2728)	-0.3874 (0.218)	-0.2556 (0.4155)	-0.2553 (0.2333)	-0.3846 (0.2569)	0.2123 (0.2279)	-0.3268 (0.253)	-0.633 (0.2398)	0.0602 (0.1885)	-0.2509 (0.2399)	0.1787 (0.2674)	0.1394 (0.2023)	0.1106 (0.2196)	-0.0714 (0.2177)	0.0965 (0.1981)	0.2195 (0.2544)	-0.055 (0.2385)
	252	6		-0.0592 (0.2218)	0.6463 (0.6266)	0.0267 (0.2626)	-0.1269 (0.1844)	-0.0624 (0.2366)	0.5435 (0.4218)	-0.1266 (0.1919)	-0.3258 (0.2078)	-0.1456 (0.1546)	0.1835 (0.1503)	-0.3117 (0.1436)	-0.1037 (0.1822)	-0.5396 (0.263)	-0.4086 (0.1926)	0.0414 (0.148)	0.0708 (0.1623)	0.0851 (0.1487)	0.791 (0.0732)	0.2259 (0.1561)	-0.1293 (0.1594)	-0.1947 (0.1356)	-0.0618 (0.1522)	0.4057 (0.1304)	0.2983 (0.2373)	0.0049 (0.1882)	0.0321 (0.1363)	0.2926 (0.1852)	-0.0026 (0.1578)	-0.1752 (0.1673)	-0.0549 (0.1823)	-0.2581 (0.1471)	-0.2708 (0.2752)	0.1622 (0.1629)	0.3076 (0.1889)	0.3186 (0.147)	-0.0132 (0.183)	0.2894 (0.1586)	0.1661 (0.1231)	-0.3644 (0.1587)	0.3797 (0.1749)	-0.1558 (0.1305)	-0.1108 (0.1472)	0.0003 (0.1381)	-0.1718 (0.1294)	-0.2507 (0.1672)	0.0156 (0.1586)
	253	6		-0.0948 (0.2297)	-0.5098 (0.5398)	-0.2744 (0.2724)	-0.2401 (0.1856)	-0.2254 (0.2393)	-0.6227 (0.4858)	-0.3429 (0.1858)	-0.0592 (0.2278)	-0.318 (0.1411)	0.0812 (0.1516)	0.237 (0.1487)	-0.3836 (0.1921)	0.3935 (0.2556)	0.3762 (0.1982)	0.0108 (0.1544)	0.2884 (0.1621)	0.0402 (0.1548)	0.0034 (0.1576)	0.1777 (0.1776)	-0.1084 (0.1639)	-0.103 (0.1429)	0.2783 (0.159)	-0.0638 (0.1395)	0.0166 (0.2204)	0.2304 (0.1896)	0.3016 (0.1502)	0.0957 (0.1882)	0.1649 (0.1603)	-0.1748 (0.1854)	0.5584 (0.1837)	-0.1531 (0.1521)	-0.1881 (0.3039)	-0.3189 (0.1648)	-0.4391 (0.1889)	-0.1292 (0.1577)	-0.0311 (0.1914)	-0.1348 (0.1699)	0.2259 (0.1293)	0.1065 (0.1652)	0.2701 (0.1832)	0.1052 (0.1394)	0.2763 (0.1605)	0.3458 (0.155)	0.1426 (0.142)	-0.1485 (0.1721)	0.0286 (0.1666)
	254	6		-0.0769 (0.3649)	-0.0601 (0.6563)	-0.0747 (0.4263)	0.117 (0.2948)	0.1457 (0.3735)	0.2688 (0.6085)	0.2877 (0.3173)	-0.1782 (0.3379)	-0.0669 (0.2324)	-0.1868 (0.2396)	-0.0827 (0.2295)	0.1965 (0.2893)	-0.1646 (0.3348)	-0.0558 (0.2939)	-0.2601 (0.2292)	0.0949 (0.2663)	0.3621 (0.2591)	0.2085 (0.2552)	-0.1371 (0.2607)	-0.7294 (0.2841)	0.0177 (0.2236)	-0.6541 (0.3021)	-0.0988 (0.2206)	-0.3059 (0.3821)	-0.1932 (0.3187)	-0.302 (0.2226)	-0.5555 (0.312)	0.5675 (0.2816)	0.7385 (0.2763)	-0.1095 (0.2953)	0.5275 (0.2627)	0.1577 (0.4847)	0.2314 (0.2481)	0.0264 (0.3081)	0.0784 (0.2423)	-0.481 (0.3127)	-0.3932 (0.252)	0.1865 (0.2074)	-0.1462 (0.2586)	-0.3501 (0.2989)	-0.3236 (0.2211)	-0.1886 (0.2304)	-0.2881 (0.2115)	-0.239 (0.2145)	-0.1499 (0.2707)	-0.7692 (0.3268)
	255	6		-0.1983 (0.2538)	-0.1313 (0.4497)	-0.2749 (0.2997)	-0.3532 (0.2088)	-0.4749 (0.2882)	-0.4857 (0.4572)	-0.5695 (0.2234)	0.0304 (0.2398)	-0.6714 (0.1598)	-0.2817 (0.1529)	0.1235 (0.162)	-0.6422 (0.2191)	-0.0933 (0.2407)	-0.1033 (0.2049)	-0.2622 (0.1647)	0.3974 (0.161)	-0.1178 (0.1722)	0.1519 (0.1666)	0.1007 (0.1909)	-0.2162 (0.1885)	-0.1997 (0.1592)	0.0427 (0.1741)	0.2817 (0.1604)	0.1047 (0.2468)	-0.0272 (0.2139)	-0.0969 (0.154)	0.4136 (0.2251)	0.7508 (0.0938)	0.1384 (0.1891)	0.4049 (0.2281)	-0.0774 (0.1609)	-0.2807 (0.2952)	-0.2966 (0.1841)	-0.2929 (0.2036)	0.0745 (0.1702)	-0.5855 (0.2266)	-0.3476 (0.1693)	-0.0494 (0.1446)	-0.3792 (0.1805)	0.052 (0.1994)	0.1688 (0.1531)	0.1339 (0.1662)	0.1256 (0.1575)	0.0687 (0.1517)	-0.0614 (0.192)	-0.4524 (0.1793)
	256	6		0.0141 (0.2871)	-0.1471 (0.5165)	0.2822 (0.3539)	0.2788 (0.2404)	0.0244 (0.2992)	-0.1158 (0.4643)	0.2958 (0.2389)	0.1264 (0.2668)	0.1437 (0.1851)	-0.0009 (0.1904)	0.4059 (0.1819)	0.0728 (0.247)	-0.0215 (0.2747)	0.1878 (0.2361)	0.1307 (0.1894)	-0.0682 (0.205)	0.0481 (0.1901)	-0.5051 (0.2013)	0.3197 (0.1944)	0.2032 (0.213)	0.2961 (0.1789)	0.0152 (0.197)	-0.108 (0.173)	0.1438 (0.2814)	0.1922 (0.2406)	0.1605 (0.1725)	-0.0417 (0.2348)	-0.2277 (0.1936)	0.0387 (0.2227)	0.2587 (0.2341)	0.126 (0.1846)	0.9252 (0.2622)	0.0762 (0.213)	0.086 (0.2481)	-0.2357 (0.1892)	0.3597 (0.2392)	0.2933 (0.2209)	0.0332 (0.1624)	0.4174 (0.198)	-0.5982 (0.2646)	0.1381 (0.1733)	0.1942 (0.1981)	0.3898 (0.19)	0.0959 (0.1775)	0.6319 (0.2411)	0.2135 (0.2016)
	257	6		0.1518 (0.2826)	0.0344 (0.5207)	0.0734 (0.3413)	0.0698 (0.2338)	0.5978 (0.3176)	0.6518 (0.6028)	0.4024 (0.2401)	0.0227 (0.2731)	0.0695 (0.1862)	-0.1299 (0.1895)	-0.0115 (0.1865)	0.0043 (0.2417)	-0.0948 (0.2872)	-0.3587 (0.2777)	0.107 (0.1903)	-0.4777 (0.1815)	0.4248 (0.1941)	0.3366 (0.2132)	0.2982 (0.2133)	-0.0058 (0.2072)	0.0672 (0.1793)	-0.7423 (0.218)	0.3612 (0.1744)	0.1339 (0.2675)	0.1273 (0.2385)	0.2243 (0.1761)	-0.1812 (0.2373)	-0.0838 (0.2019)	0.0316 (0.2235)	-0.0539 (0.2385)	0.0211 (0.1855)	0.1793 (0.3515)	-0.0337 (0.214)	-0.1231 (0.2453)	-0.2668 (0.1856)	0.7402 (0.1373)	0.2413 (0.2134)	-0.311 (0.1548)	0.311 (0.2045)	-0.3817 (0.2447)	0.2772 (0.17)	0.2499 (0.1945)	0.2034 (0.1835)	0.1739 (0.1733)	0.1724 (0.2138)	0.4267 (0.1818)
	258	6		0.1747 (0.3103)	0.6642 (0.649)	0.3596 (0.3617)	0.2608 (0.2486)	0.3553 (0.3292)	0.8255 (0.568)	0.4093 (0.2471)	-0.2062 (0.2848)	0.565 (0.1947)	-0.0163 (0.2017)	-0.0868 (0.1963)	0.4398 (0.3181)	-0.3051 (0.3473)	-0.3536 (0.2962)	-0.1784 (0.2021)	-0.0824 (0.2179)	-0.1281 (0.2)	0.0992 (0.2043)	0.1074 (0.2231)	0.4839 (0.221)	0.0892 (0.1911)	-0.0269 (0.2104)	0.1019 (0.1837)	-0.3634 (0.2938)	-0.2191 (0.2586)	-0.1218 (0.1974)	0.1262 (0.2524)	-0.4024 (0.1923)	-0.216 (0.2206)	-0.2227 (0.2484)	-0.102 (0.1949)	0.1944 (0.3726)	0.196 (0.2272)	0.3207 (0.2485)	0.1093 (0.2159)	0.5016 (0.24)	0.674 (0.1217)	-0.1506 (0.1717)	0.1499 (0.221)	0.0051 (0.2399)	-0.2078 (0.1775)	-0.1567 (0.2082)	-0.0837 (0.1981)	-0.1164 (0.1869)	0.0839 (0.2275)	0.4168 (0.2017)
	259	6		0.7981 (0.3739)	0.6801 (0.7628)	0.7314 (0.415)	0.4106 (0.2394)	0.6187 (0.3878)	0.3018 (0.5334)	0.2659 (0.2467)	-0.3126 (0.274)	-0.2703 (0.1953)	0.4323 (0.1931)	-0.1027 (0.1903)	0.1155 (0.2442)	-0.5076 (0.2675)	-0.3161 (0.222)	0.1243 (0.1925)	0.2372 (0.2055)	0.0736 (0.1967)	0.0206 (0.2009)	-0.1684 (0.2181)	-0.2205 (0.2168)	0.0619 (0.1838)	0.3541 (0.2114)	-0.1981 (0.1709)	-0.2309 (0.2677)	-0.1383 (0.2442)	-0.0504 (0.1815)	-0.2001 (0.2406)	-0.1019 (0.2108)	0.5356 (0.2162)	-0.032 (0.2455)	-0.2738 (0.1947)	0.2628 (0.3941)	0.3591 (0.2354)	0.5332 (0.2794)	0.2212 (0.2009)	-0.5825 (0.22)	-0.1846 (0.2193)	0.8256 (0.0914)	-0.203 (0.2018)	0.4355 (0.2299)	-0.5674 (0.1821)	-0.4776 (0.2176)	-0.1922 (0.1837)	-0.3853 (0.1872)	-0.1755 (0.2181)	-0.2522 (0.2003)
	260	6		-0.0647 (0.3824)	0.173 (0.7171)	0.0272 (0.4528)	0.0048 (0.3118)	-0.0278 (0.3976)	0.1986 (0.6605)	0.031 (0.3184)	0.354 (0.3385)	0.3784 (0.2852)	0.0799 (0.2492)	0.046 (0.2459)	0.0004 (0.3177)	1 (0.4047)	0.6845 (0.2786)	0.0458 (0.2591)	-0.327 (0.2646)	0.329 (0.2566)	0.1112 (0.2647)	0.2217 (0.2866)	-0.1832 (0.2678)	-0.2428 (0.2393)	0.0479 (0.2616)	0.135 (0.226)	0.556 (0.3179)	0.4847 (0.2843)	0.4019 (0.2637)	-0.1071 (0.3101)	-0.2337 (0.2666)	-0.3502 (0.2855)	0.0369 (0.3199)	0.1452 (0.2493)	-0.5059 (0.6189)	-0.4811 (0.3332)	-0.6083 (0.42)	-0.5853 (0.3063)	0.8953 (0.337)	0.1037 (0.2872)	-0.4551 (0.2037)	0.86 (0.1716)	0.1137 (0.3083)	0.3006 (0.2368)	0.4131 (0.2989)	0.3977 (0.2764)	0.3815 (0.2632)	0.0816 (0.2954)	0.5802 (0.2447)
	261	6		-0.0485 (0.3632)	0.1621 (0.7056)	-0.1348 (0.4217)	-0.3155 (0.2872)	-0.2793 (0.3616)	-0.1597 (0.5839)	-0.4881 (0.2959)	-0.3848 (0.3963)	0.2205 (0.2384)	-0.4004 (0.2367)	0.543 (0.248)	-0.1093 (0.2986)	0.5709 (0.3727)	0.207 (0.3023)	-0.2346 (0.2585)	-0.1005 (0.2742)	-0.3698 (0.2548)	-0.5967 (0.2481)	-0.2484 (0.3014)	0.4417 (0.2818)	-0.4221 (0.231)	0.1412 (0.2659)	0.1742 (0.2403)	-0.0292 (0.3474)	0.1027 (0.3196)	0.1327 (0.2265)	0.4328 (0.3472)	-0.1883 (0.2691)	-0.2327 (0.2764)	0.4164 (0.3037)	-0.1347 (0.2336)	0.4398 (0.4826)	-0.1883 (0.2585)	-0.2667 (0.2991)	-0.2961 (0.2205)	-0.0889 (0.3105)	-0.0128 (0.2818)	-0.3681 (0.2209)	0.4047 (0.2801)	0.0358 (0.2881)	0.5823 (0.2186)	0.5092 (0.1801)	0.6318 (0.1481)	0.6418 (0.1715)	-0.0578 (0.2781)	0.4134 (0.2764)
	262	6		-0.3397 (0.3032)	-0.6997 (0.7672)	-0.1468 (0.3677)	-0.1875 (0.2497)	-0.4623 (0.3102)	-0.7714 (0.6511)	-0.2779 (0.246)	0.1545 (0.2915)	-0.1222 (0.2095)	0.3041 (0.1964)	-0.0516 (0.2029)	-0.3114 (0.287)	0.0809 (0.3149)	0.2177 (0.2717)	0.1543 (0.2054)	0.464 (0.2209)	-0.3414 (0.2186)	-0.4538 (0.2195)	0.3059 (0.2517)	-0.1569 (0.2315)	-0.0944 (0.1991)	0.2717 (0.2249)	-0.4062 (0.1928)	-0.0705 (0.3006)	-0.0198 (0.2685)	0.0201 (0.2016)	0.3913 (0.255)	-0.2799 (0.2275)	-0.5188 (0.2499)	0.5802 (0.2592)	-0.1116 (0.2125)	0.0412 (0.385)	-0.1869 (0.2217)	-0.1299 (0.2661)	0.0713 (0.2182)	-0.3013 (0.2449)	-0.1131 (0.2321)	0.1748 (0.1734)	0.0304 (0.2288)	0.0078 (0.2486)	0.1811 (0.1879)	0.1573 (0.211)	0.1895 (0.2065)	0.0896 (0.1948)	-0.0658 (0.2367)	-0.1771 (0.2248)
	263	6		-0.3325 (0.2693)	-0.4219 (0.6202)	-0.1698 (0.3317)	-0.3849 (0.2293)	-0.4868 (0.2918)	-0.583 (0.6232)	-0.4992 (0.2407)	0.1854 (0.2574)	-0.4287 (0.1962)	-0.2318 (0.181)	-0.1008 (0.18)	-0.4018 (0.2295)	0.2067 (0.2695)	0.0909 (0.2296)	0.1151 (0.1832)	0.3814 (0.1861)	-0.4645 (0.183)	-0.3576 (0.2065)	-0.1084 (0.2074)	0.1466 (0.2015)	-0.1273 (0.1808)	0.3362 (0.2091)	0.0849 (0.1713)	-0.1499 (0.2592)	0.089 (0.242)	-0.006 (0.1754)	0.4364 (0.2318)	0.0169 (0.1998)	-0.3334 (0.2096)	0.5085 (0.2669)	-0.4663 (0.1835)	0.2299 (0.3405)	-0.2187 (0.1961)	-0.0398 (0.2374)	0.1547 (0.1954)	-0.7179 (0.2206)	-0.2153 (0.2163)	0.065 (0.1595)	-0.3011 (0.2001)	-0.0115 (0.2211)	0.2692 (0.1618)	0.2798 (0.1703)	0.2265 (0.1672)	0.2717 (0.1609)	-0.067 (0.2158)	-0.1256 (0.1986)
	264	6		0.3118 (0.2674)	0.1175 (0.4617)	0.2138 (0.2965)	0.2159 (0.2012)	0.1709 (0.2657)	-0.1056 (0.4159)	0.108 (0.2038)	-0.0006 (0.2357)	-0.0818 (0.1612)	0.2583 (0.1621)	-0.1194 (0.1612)	0.1823 (0.215)	-0.1266 (0.2519)	-0.2191 (0.203)	0.4591 (0.1519)	-0.1447 (0.1767)	0.1035 (0.1635)	0.2133 (0.1739)	-0.217 (0.1801)	0.4175 (0.1754)	0.0391 (0.1542)	0.168 (0.1778)	-0.0711 (0.1504)	0.0312 (0.2395)	-0.2853 (0.1958)	0.0599 (0.1522)	-0.1664 (0.2037)	-0.0337 (0.1755)	0.1546 (0.1909)	-0.3568 (0.1808)	0.1412 (0.1643)	-0.1538 (0.315)	0.069 (0.1829)	-0.0507 (0.2126)	0.0195 (0.1672)	0.3474 (0.2263)	0.0288 (0.1874)	0.0784 (0.1408)	-0.2357 (0.176)	0.3425 (0.2038)	-0.1512 (0.1519)	-0.1443 (0.1652)	0.0046 (0.1544)	-0.0462 (0.1489)	-0.0974 (0.193)	0.1506 (0.181)
	265	6		0.1734 (0.3119)	-0.0161 (0.5677)	0.1475 (0.3842)	-0.1274 (0.2544)	-0.0523 (0.3254)	-0.3416 (0.4896)	-0.3044 (0.248)	0.2067 (0.2996)	-0.2157 (0.1966)	0.2052 (0.2064)	0.1197 (0.202)	-0.1299 (0.261)	0.0515 (0.3003)	-0.1384 (0.253)	-0.0281 (0.2085)	0.3935 (0.2119)	-0.3094 (0.2132)	0.167 (0.2055)	0.1129 (0.2287)	0.4482 (0.2167)	-0.2471 (0.1861)	0.7864 (0.2578)	-0.2284 (0.1932)	-0.0032 (0.2989)	-0.0315 (0.2646)	-0.1391 (0.1898)	0.4172 (0.2765)	0.1722 (0.2157)	-0.1168 (0.247)	0.0877 (0.2565)	-0.1466 (0.1979)	-0.3988 (0.3928)	-0.0618 (0.2311)	0.0682 (0.2681)	0.0357 (0.2109)	0.6198 (0.3497)	-0.1499 (0.2374)	0.127 (0.1747)	0.0997 (0.2224)	0.1045 (0.254)	-0.3367 (0.1861)	-0.2982 (0.2146)	-0.0285 (0.1957)	-0.2925 (0.1921)	0.2541 (0.2544)	0.4555 (0.2565)
	266	6		0.3243 (0.3413)	0.4617 (0.6655)	0.3132 (0.3807)	0.1396 (0.2579)	0.4278 (0.3491)	0.5284 (0.5586)	0.2134 (0.2534)	-0.4521 (0.335)	-0.3898 (0.2297)	0.1548 (0.2171)	-0.0938 (0.2115)	-0.0229 (0.2711)	-0.7461 (0.3576)	-0.4666 (0.2595)	0.3278 (0.2077)	-0.1297 (0.2324)	0.0434 (0.2159)	0.169 (0.2209)	-0.1604 (0.2531)	0.2026 (0.2344)	0.1982 (0.1959)	0.0023 (0.2244)	0.3677 (0.2065)	-0.0275 (0.3096)	0.207 (0.2928)	0.0576 (0.201)	-0.0711 (0.2631)	-0.0449 (0.2297)	0.1734 (0.2592)	0.0981 (0.2933)	-0.2345 (0.1961)	0.3771 (0.404)	0.1733 (0.2414)	0.2336 (0.2836)	0.1255 (0.2235)	-0.1959 (0.2761)	0.5076 (0.2386)	0.2777 (0.1776)	-0.4998 (0.2116)	0.3064 (0.2498)	-0.2294 (0.201)	-0.1617 (0.227)	-0.0744 (0.2071)	-0.1016 (0.1967)	0.0619 (0.2411)	-0.1169 (0.237)
	267	6		-0.1444 (0.2775)	0.1996 (0.5826)	-0.0221 (0.34)	-0.0279 (0.2358)	-0.0449 (0.2984)	0.3177 (0.5412)	0.0529 (0.2434)	0.3287 (0.2664)	0.3081 (0.1971)	0.0775 (0.1872)	-0.1432 (0.1803)	0.02 (0.2451)	0.0568 (0.2745)	0.2664 (0.2211)	-0.2609 (0.1842)	0.0334 (0.2057)	-0.0707 (0.1905)	0.144 (0.19)	0.1924 (0.203)	-0.0925 (0.2076)	-0.0775 (0.1763)	0.0435 (0.1965)	0.1219 (0.1725)	0.1629 (0.2708)	0.1438 (0.2371)	-0.0902 (0.1757)	0.2841 (0.2221)	-0.0315 (0.2032)	-0.3162 (0.2095)	0.2805 (0.2321)	0.0405 (0.1862)	0.3098 (0.3467)	0.2171 (0.2242)	0.3266 (0.2647)	0.155 (0.1938)	0.2416 (0.2451)	0.2893 (0.2063)	-0.1355 (0.1601)	0.5428 (0.1965)	0.012 (0.226)	0.0913 (0.1773)	-0.0134 (0.1915)	-0.0008 (0.1779)	-0.0851 (0.1717)	0.3287 (0.2049)	0.1909 (0.2048)
	268	6		0.1878 (0.2828)	-0.0338 (0.4894)	0.2207 (0.3543)	0.1084 (0.2276)	0.216 (0.312)	-0.0092 (0.4462)	0.1245 (0.2388)	0.0117 (0.2582)	-0.1278 (0.173)	-0.0516 (0.1788)	0.1208 (0.1768)	0.159 (0.2264)	-0.0617 (0.2585)	-0.1192 (0.2201)	-0.3037 (0.1797)	0.3707 (0.1779)	-0.1174 (0.1797)	-0.1689 (0.1776)	-0.3348 (0.2114)	0.3438 (0.1855)	-0.119 (0.1688)	0.1355 (0.1894)	-0.3177 (0.1596)	-0.3964 (0.2486)	-0.2121 (0.222)	-0.2475 (0.1681)	0.0286 (0.2262)	0.3529 (0.205)	0.5207 (0.1987)	-0.4314 (0.2307)	0.3229 (0.201)	-0.1297 (0.3273)	0.1809 (0.2132)	0.0536 (0.232)	0.0456 (0.1833)	0.2687 (0.2564)	-0.0834 (0.2109)	0.0612 (0.1535)	0.1601 (0.1998)	-0.0151 (0.2132)	-0.3625 (0.1547)	-0.4467 (0.2001)	-0.3461 (0.1925)	-0.3047 (0.1747)	0.3137 (0.2115)	0.2004 (0.2005)
	269	6		-0.4281 (0.3194)	-0.1702 (0.5833)	0.1565 (0.379)	-0.1084 (0.2601)	-0.498 (0.3402)	-0.2223 (0.5273)	-0.1441 (0.265)	0.1648 (0.2989)	-0.2262 (0.2014)	-0.0513 (0.209)	-0.2431 (0.1988)	-0.0336 (0.2644)	0.0127 (0.309)	-0.0246 (0.2626)	0.3381 (0.2087)	-0.1426 (0.2252)	0.0818 (0.2093)	-0.2184 (0.219)	0.0351 (0.2335)	-0.0917 (0.2263)	-0.0332 (0.1958)	0.1277 (0.2152)	0.1974 (0.1849)	0.1981 (0.3013)	0.1405 (0.2718)	-0.075 (0.1942)	-0.0068 (0.2575)	-0.3194 (0.2286)	-0.2824 (0.2389)	-0.035 (0.2597)	-0.0272 (0.2017)	0.4897 (0.3571)	0.0683 (0.2331)	0.3512 (0.264)	0.0221 (0.2128)	-0.1375 (0.2579)	0.0035 (0.238)	0.0824 (0.1784)	0.2162 (0.2187)	-0.25 (0.2468)	-0.0493 (0.1905)	0.0416 (0.2133)	0.2137 (0.2045)	-0.0692 (0.1885)	0.0759 (0.2402)	0.2247 (0.2316)
	270	6		0.8562 (0.3646)	1 (0.8004)	0.9509 (0.5151)	0.5323 (0.2826)	0.6756 (0.3973)	1 (0.9279)	0.3715 (0.2967)	-0.576 (0.3109)	0.0222 (0.2387)	-0.0058 (0.2413)	-0.0557 (0.2421)	0.3069 (0.3045)	-0.4672 (0.3855)	-0.4011 (0.338)	0.0917 (0.2404)	-0.2188 (0.2591)	-0.0207 (0.2461)	0.1102 (0.2436)	-0.2764 (0.2747)	-0.1385 (0.2717)	-0.2146 (0.2289)	0.3261 (0.2517)	0.3571 (0.2291)	-0.0728 (0.354)	-0.1801 (0.3123)	-0.2131 (0.2346)	-0.0694 (0.2977)	-0.3853 (0.3032)	0.3486 (0.2854)	-0.4805 (0.3245)	-0.0657 (0.2341)	-0.2928 (0.4179)	0.1522 (0.2777)	0.6485 (0.352)	-0.0758 (0.245)	0.2594 (0.3139)	0.2055 (0.274)	0.1694 (0.2057)	-0.0189 (0.2627)	0.5601 (0.2942)	-0.5193 (0.2162)	-0.4404 (0.2732)	-0.0587 (0.2302)	-0.247 (0.2324)	-0.3259 (0.2568)	0.1115 (0.2637)
	271	6		0.2574 (0.2764)	-0.1706 (0.5434)	0.2596 (0.3277)	0.2569 (0.2132)	0.2796 (0.2982)	-0.1426 (0.4685)	0.2729 (0.2186)	0.054 (0.2706)	-0.6107 (0.1988)	-0.2675 (0.1796)	0.003 (0.179)	0.0396 (0.2311)	-0.1024 (0.2745)	-0.1802 (0.2304)	-0.0684 (0.1836)	0.1371 (0.2027)	0.5415 (0.1715)	-0.1059 (0.1931)	-0.1935 (0.2039)	-0.1545 (0.1947)	0.0143 (0.1725)	-0.091 (0.1903)	0.4059 (0.1558)	-0.013 (0.2647)	-0.1922 (0.2258)	0.2403 (0.1699)	-0.1966 (0.2186)	0.2789 (0.1953)	0.6085 (0.2243)	-0.4743 (0.2072)	0.165 (0.1848)	-0.4079 (0.3984)	-0.0269 (0.2092)	-0.1909 (0.2449)	0.0876 (0.1856)	0.0812 (0.2336)	-0.2279 (0.2114)	-0.1862 (0.1675)	0.0022 (0.2002)	-0.1903 (0.2308)	-0.1449 (0.1683)	-0.2142 (0.1846)	0.0461 (0.1755)	0.1055 (0.1689)	-0.0983 (0.2067)	0.0033 (0.2002)
	272	7		0.3525 (0.2584)	-0.0212 (0.5859)	0.0742 (0.3691)	0.3257 (0.2276)	0.3252 (0.2719)	-0.0721 (0.5574)	0.3033 (0.2269)	-0.048 (0.2934)	-0.1033 (0.1995)	0.1481 (0.1985)	-0.1435 (0.2011)	-0.0263 (0.2594)	0.2411 (0.3309)	0.0679 (0.2609)	-0.0661 (0.2059)	-0.2207 (0.2226)	0.1355 (0.2122)	-0.2964 (0.2192)	0.3079 (0.217)	-0.1792 (0.2181)	0.4888 (0.1797)	-0.1108 (0.2163)	0.3023 (0.1799)	-0.266 (0.2888)	0.0572 (0.2661)	0.1818 (0.1905)	-0.349 (0.27)	-0.4972 (0.2387)	-0.0489 (0.2401)	-0.3958 (0.2836)	-0.2726 (0.1916)	0.0848 (0.3832)	-0.195 (0.2336)	0.1876 (0.2618)	-0.1504 (0.2098)	0.471 (0.2471)	0.2162 (0.2276)	-0.0024 (0.1782)	0.3786 (0.2349)	-0.2745 (0.2547)	0.2012 (0.193)	0.083 (0.2126)	0.0571 (0.194)	0.0919 (0.187)	0.0149 (0.2342)	0.3749 (0.2397)
	273	7		0.1132 (0.3239)	0.2913 (0.5113)	0.1131 (0.3783)	0.6048 (0.1885)	-0.0709 (0.3866)	0.0104 (0.543)	0.4925 (0.2007)	-0.0505 (0.302)	0.2222 (0.2226)	0.441 (0.1974)	-0.1518 (0.214)	0.1211 (0.2667)	-0.168 (0.2972)	-0.1391 (0.2585)	0.031 (0.2125)	-0.2281 (0.2303)	-0.0152 (0.2158)	0.0432 (0.2167)	0.2843 (0.235)	0.1297 (0.2386)	0.3746 (0.2005)	-0.3521 (0.2443)	0.0551 (0.1934)	-0.0776 (0.302)	-0.1976 (0.2612)	-0.0452 (0.1987)	-0.5244 (0.2927)	-0.5378 (0.2628)	-0.0058 (0.2479)	-0.8757 (0.3179)	0.137 (0.2162)	-0.1165 (0.3954)	0.1668 (0.2397)	0.4858 (0.2868)	0.1196 (0.2161)	0.0276 (0.2651)	0.4291 (0.2462)	-0.0284 (0.1825)	0.4118 (0.2485)	-0.4034 (0.27)	0.0808 (0.1956)	0.1556 (0.2191)	0.2311 (0.1968)	0.2375 (0.1922)	0.2307 (0.2484)	0.2679 (0.2522)
	274	7		-0.0491 (0.3988)	-0.6105 (0.7577)	-0.2904 (0.439)	-0.3762 (0.2963)	-0.0146 (0.4154)	-0.5119 (0.6901)	-0.3636 (0.3152)	0.5873 (0.2173)	0.141 (0.256)	0.0302 (0.2594)	-0.1261 (0.2626)	-0.2587 (0.3144)	-0.0242 (0.3781)	0.0018 (0.3242)	-0.0482 (0.2634)	0.0743 (0.2812)	0.0959 (0.268)	0.0949 (0.2651)	0.3002 (0.3253)	0.3709 (0.2702)	-0.1617 (0.2536)	0.0994 (0.2699)	-0.489 (0.2781)	-0.3359 (0.3974)	-0.0197 (0.3384)	-0.0724 (0.2405)	0.262 (0.3157)	0.3688 (0.2568)	0.0802 (0.2974)	0.4066 (0.3483)	0.0692 (0.2542)	-0.2768 (0.5636)	-0.2623 (0.3157)	-0.7422 (0.4217)	0.1763 (0.2624)	0.0468 (0.327)	-0.4861 (0.2948)	0.0659 (0.2272)	0.1754 (0.2881)	0.3268 (0.3574)	-0.0018 (0.2389)	-0.187 (0.2739)	-0.5051 (0.2517)	-0.3215 (0.2433)	0.2163 (0.2802)	-0.2193 (0.2818)
	275	7		-0.3765 (0.5205)	-0.4497 (1.0319)	-0.7329 (0.678)	-0.0335 (0.3829)	-0.4627 (0.5522)	-0.4918 (0.9155)	-0.0664 (0.3885)	0.5473 (0.5673)	-0.1451 (0.3069)	0.0206 (0.3118)	-0.3348 (0.2956)	-0.1124 (0.3881)	0.4663 (0.4094)	0.3663 (0.3761)	-0.3209 (0.3114)	-0.438 (0.345)	-0.0415 (0.3121)	-0.212 (0.3097)	-0.3293 (0.4211)	-0.4064 (0.3749)	-0.3994 (0.3293)	0.1524 (0.3243)	0.3207 (0.29)	0.0751 (0.4591)	0.0257 (0.408)	-0.076 (0.3123)	0.1214 (0.3894)	0.2075 (0.3518)	0.0976 (0.3824)	0.4229 (0.4347)	-0.2395 (0.2935)	0.3535 (0.6957)	-0.2858 (0.3307)	-0.3684 (0.3925)	-0.3009 (0.307)	0.3546 (0.4287)	0.0006 (0.3557)	-0.4001 (0.2914)	1 (0.4444)	-0.0601 (0.3762)	0.4149 (0.3089)	0.0985 (0.31)	0.045 (0.2942)	0.3207 (0.2925)	-0.1467 (0.3532)	0.4464 (0.287)
	276	7		0.7607 (0.3838)	0.5059 (0.7025)	0.6505 (0.4583)	0.1423 (0.2677)	0.8027 (0.4211)	0.4234 (0.5771)	0.1251 (0.271)	0.0421 (0.304)	-0.3718 (0.2078)	0.1027 (0.2096)	-0.0773 (0.208)	-0.2307 (0.266)	0.3444 (0.3186)	0.0239 (0.2642)	-0.0262 (0.213)	0.1802 (0.2383)	-0.206 (0.2248)	-0.2477 (0.2178)	0.2921 (0.2533)	-0.2496 (0.2188)	0.2764 (0.2129)	0.4669 (0.2264)	-0.0355 (0.199)	-0.1038 (0.3286)	0.3439 (0.247)	0.0903 (0.2)	-0.1627 (0.2766)	-0.0253 (0.2275)	0.1949 (0.2442)	0.5748 (0.2688)	-0.572 (0.2336)	0.1493 (0.3927)	-0.1479 (0.2389)	-0.1959 (0.2756)	0.0807 (0.2176)	0.7188 (0.2868)	-0.2633 (0.2462)	-0.1072 (0.1802)	0.3494 (0.2397)	0.185 (0.2563)	-0.0037 (0.1958)	-0.0709 (0.2158)	-0.1824 (0.1988)	-0.1233 (0.1994)	0.0442 (0.2414)	0.4138 (0.2554)
	277	7		0.0958 (0.3419)	-0.4281 (0.7922)	-0.2581 (0.4434)	-0.0383 (0.2892)	-0.2117 (0.385)	-0.7595 (0.7992)	-0.2711 (0.31)	0.072 (0.3304)	-0.5951 (0.2528)	0.7108 (0.124)	-0.1822 (0.2309)	0.063 (0.2882)	-0.5246 (0.2949)	-0.4359 (0.2639)	0.0919 (0.2304)	0.216 (0.2578)	-0.1221 (0.2335)	0.5091 (0.2273)	-0.0994 (0.2563)	0.5143 (0.3003)	0.2804 (0.2132)	0.008 (0.2396)	-0.5164 (0.2236)	-0.2232 (0.3495)	-0.3183 (0.3041)	-0.228 (0.209)	-0.2353 (0.3174)	0.5094 (0.2667)	0.4412 (0.246)	-0.4923 (0.3218)	-0.0123 (0.229)	-0.3416 (0.4446)	-0.3229 (0.2822)	-0.2608 (0.2973)	-0.105 (0.2417)	-0.4619 (0.3029)	-0.3988 (0.2843)	0.3512 (0.2023)	-0.5001 (0.2801)	0.2 (0.2652)	-0.3544 (0.2044)	-0.2828 (0.2225)	-0.5394 (0.2173)	-0.405 (0.2118)	-0.0085 (0.2664)	-0.0599 (0.252)
	278	7		-0.4583 (0.2751)	-1 (1.0279)	-0.5865 (0.3586)	-0.5516 (0.2293)	-0.199 (0.2916)	-0.5161 (0.6096)	-0.3623 (0.2319)	-0.1345 (0.2792)	0.265 (0.1841)	-0.3562 (0.1717)	-0.0767 (0.187)	-0.3673 (0.2373)	0.9694 (0.1373)	0.6422 (0.1635)	-0.2491 (0.1951)	-0.0531 (0.209)	-0.0934 (0.1959)	-0.1743 (0.1908)	0.1254 (0.2097)	-0.1344 (0.2115)	-0.1208 (0.1783)	-0.1356 (0.2019)	-0.0886 (0.1737)	-0.3914 (0.274)	-0.123 (0.2456)	0.4548 (0.1543)	0.0504 (0.2453)	0.0551 (0.2071)	-0.072 (0.2203)	0.1836 (0.2452)	-0.07 (0.1862)	0.0664 (0.359)	-0.3461 (0.1969)	-0.2447 (0.2441)	-0.4728 (0.1644)	0.0455 (0.2401)	-0.0871 (0.2274)	-0.2633 (0.167)	0.2775 (0.2152)	0.208 (0.2422)	-0.1476 (0.1738)	-0.0972 (0.1976)	0.014 (0.1821)	0.0247 (0.1754)	-0.1288 (0.2171)	0.307 (0.1897)
	279	7		-0.1359 (0.285)	-0.272 (0.5913)	-0.0586 (0.3426)	-0.2331 (0.2401)	-0.0138 (0.3028)	-0.0479 (0.4739)	-0.1412 (0.2413)	-0.1761 (0.2796)	0.2089 (0.183)	-0.4344 (0.1779)	0.0891 (0.196)	-0.347 (0.2377)	0.8268 (0.1888)	0.7213 (0.1377)	-0.1923 (0.1936)	-0.0988 (0.2097)	-0.0598 (0.1956)	0.0557 (0.203)	0.0125 (0.2174)	-0.2862 (0.2166)	-0.156 (0.1817)	-0.1653 (0.2021)	-0.0237 (0.1774)	-0.3326 (0.2807)	-0.0912 (0.2469)	0.2965 (0.1715)	0.0528 (0.2448)	0.2753 (0.2242)	0.0266 (0.2274)	0.1866 (0.2504)	0.1874 (0.1913)	-0.2184 (0.3785)	-0.3712 (0.2004)	-0.3339 (0.2449)	-0.4611 (0.1714)	-0.2073 (0.2506)	-0.3822 (0.2377)	-0.3201 (0.1688)	0.1664 (0.2125)	0.2642 (0.2374)	-0.1999 (0.1736)	-0.1717 (0.1971)	-0.0936 (0.1853)	-0.0665 (0.1759)	-0.2029 (0.219)	-0.1905 (0.2244)
	280	7		0.419 (0.4976)	-0.3468 (0.802)	0.2727 (0.546)	-0.0103 (0.3553)	0.3019 (0.5074)	-0.4708 (0.7229)	-0.1284 (0.3589)	-0.9525 (0.6148)	-0.2366 (0.2899)	-0.0499 (0.294)	0.2242 (0.2851)	0.3137 (0.3846)	-0.3377 (0.4067)	0.0738 (0.3637)	-0.1603 (0.2923)	0.9218 (0.4177)	0.3649 (0.2864)	0.2865 (0.2792)	-0.4451 (0.2811)	0.1911 (0.336)	-0.0779 (0.2687)	0.437 (0.3246)	-0.2215 (0.2757)	-0.0451 (0.4267)	-0.3019 (0.4389)	-0.0321 (0.2732)	0.0078 (0.3568)	0.1908 (0.2957)	0.4661 (0.3183)	-0.449 (0.4259)	0.2049 (0.2705)	-0.8763 (0.8501)	0.0035 (0.3249)	-0.2774 (0.3843)	0.1829 (0.2907)	-0.0366 (0.3599)	-0.7458 (0.3233)	0.0451 (0.2479)	-0.7899 (0.4132)	0.7175 (0.4789)	-0.9046 (0.357)	-0.7942 (0.318)	-0.5202 (0.2473)	-0.6274 (0.2938)	-0.1701 (0.3227)	-0.6536 (0.2814)
	281	7		0.5856 (0.2952)	0.6419 (0.667)	0.4377 (0.3593)	0.3978 (0.2461)	0.5259 (0.3101)	0.4332 (0.5166)	0.3544 (0.251)	0.3424 (0.3713)	0.2315 (0.2172)	-0.0586 (0.2134)	0.0156 (0.212)	0.1428 (0.2684)	0.4855 (0.2921)	0.021 (0.2637)	0.2046 (0.2181)	-0.2714 (0.2232)	-0.4139 (0.2059)	-0.2466 (0.2175)	0.444 (0.1755)	-0.1415 (0.2276)	0.5274 (0.1841)	0.3079 (0.2259)	0.1154 (0.2008)	-0.3041 (0.2857)	-0.2717 (0.2524)	0.2948 (0.1755)	-0.0727 (0.2618)	-0.2613 (0.2178)	0.0131 (0.2474)	0.0173 (0.266)	-0.3197 (0.1895)	-0.1201 (0.3861)	-0.197 (0.2377)	-0.1688 (0.2755)	-0.1512 (0.2172)	0.6497 (0.2821)	0.3251 (0.2212)	-0.0416 (0.1839)	0.5091 (0.2904)	-0.1171 (0.2633)	0.4616 (0.2424)	0.3541 (0.2368)	0.224 (0.1946)	0.1842 (0.2042)	-0.0843 (0.2407)	0.4433 (0.2176)
	282	7		-0.1592 (0.2922)	-0.4031 (0.5775)	-0.1133 (0.3524)	-0.1508 (0.2408)	-0.012 (0.3146)	-0.1426 (0.4863)	-0.038 (0.2489)	-0.002 (0.2891)	0.1534 (0.1958)	-0.27 (0.1921)	0.0126 (0.1944)	-0.1299 (0.2584)	-0.0619 (0.2904)	0.2576 (0.2576)	-0.345 (0.204)	0.107 (0.2162)	-0.0427 (0.2009)	0.029 (0.2035)	-0.2597 (0.2233)	0.6547 (0.1296)	0.0583 (0.187)	0.1053 (0.2081)	0.1667 (0.1846)	0.0154 (0.292)	0.3405 (0.2692)	-0.227 (0.1832)	0.3598 (0.2593)	0.0324 (0.2141)	-0.3393 (0.223)	0.0749 (0.2521)	-0.1224 (0.1912)	0.7987 (0.4945)	-0.3109 (0.2396)	-0.0981 (0.2624)	-0.3284 (0.2176)	-0.3523 (0.239)	0.1372 (0.2264)	0.1313 (0.17)	-0.0675 (0.2185)	-0.2217 (0.2258)	-0.2141 (0.1787)	-0.2094 (0.2064)	-0.2498 (0.1884)	-0.2292 (0.1802)	0.1363 (0.2224)	-0.1222 (0.2281)
	283	7		0.5165 (0.4681)	-0.1423 (0.8392)	-0.0612 (0.5429)	0.2924 (0.374)	0.0858 (0.4698)	-0.7092 (0.9019)	-0.0309 (0.3744)	0.0504 (0.4273)	-0.3852 (0.2961)	-0.11 (0.2994)	-0.2338 (0.3058)	-0.6134 (0.3852)	0.2327 (0.4554)	-0.0156 (0.3731)	0.0348 (0.3042)	0.0896 (0.3281)	-0.1457 (0.2973)	0.1991 (0.3304)	0.4659 (0.3488)	0.1762 (0.3303)	0.3417 (0.3003)	0.6412 (0.2771)	0.126 (0.2739)	-0.4275 (0.4487)	0.083 (0.3844)	0.1473 (0.2765)	-0.4677 (0.4477)	-0.0058 (0.3198)	-0.0453 (0.3455)	0.5701 (0.4166)	-0.9483 (0.393)	-0.2155 (0.5599)	-0.7413 (0.3857)	-0.6706 (0.4254)	-0.17 (0.3125)	-0.0143 (0.3741)	-0.1782 (0.3423)	0.2668 (0.2775)	0.1137 (0.3297)	0.3722 (0.374)	0.2661 (0.2768)	0.2795 (0.3052)	0.0268 (0.2822)	0.0442 (0.2714)	-0.553 (0.4188)	-0.0761 (0.3298)
	284	7		1 (0.5284)	1 (0.9793)	1 (0.583)	0.7318 (0.3689)	0.9254 (0.5207)	1 (0.9241)	0.6621 (0.3576)	-0.1436 (0.3302)	-0.0077 (0.2304)	0.0758 (0.242)	0.0798 (0.2273)	0.4487 (0.3353)	-0.0015 (0.3413)	0.0639 (0.291)	0.2165 (0.2399)	-0.434 (0.2906)	0.3032 (0.2424)	0.0985 (0.2449)	-0.0592 (0.2589)	-0.056 (0.263)	0.1295 (0.2179)	0.0649 (0.2447)	0.3007 (0.2291)	0.0116 (0.3349)	0.3158 (0.3036)	-0.0232 (0.2179)	-0.5865 (0.3135)	-0.4019 (0.2371)	0.0526 (0.2713)	-0.1828 (0.2821)	0.0209 (0.2288)	-0.1234 (0.4446)	0.1183 (0.2601)	0.1585 (0.2972)	-0.0959 (0.2395)	0.2158 (0.3036)	-0.2711 (0.2846)	-0.1612 (0.2094)	0.1059 (0.267)	0.0121 (0.2786)	-0.1696 (0.217)	-0.2868 (0.2466)	-0.1843 (0.2226)	-0.0261 (0.2136)	-0.4816 (0.2901)	-0.2998 (0.26)
	285	7		-0.1622 (0.2836)	-0.6847 (0.8936)	-0.319 (0.3642)	0.0055 (0.225)	-0.1441 (0.302)	-0.5541 (0.6863)	0.0307 (0.2279)	0.0956 (0.2735)	0.1107 (0.1809)	0.0113 (0.1824)	0.1355 (0.1845)	-0.185 (0.2364)	0.5838 (0.2387)	0.374 (0.2224)	0.0407 (0.1827)	-0.2032 (0.1941)	-0.0132 (0.1844)	-0.1177 (0.1838)	0.4257 (0.1726)	-0.1861 (0.1955)	0.236 (0.1658)	-0.1314 (0.1917)	-0.0266 (0.1666)	-0.1149 (0.2586)	0.0269 (0.2364)	0.7571 (0.0845)	-0.2294 (0.2127)	-0.219 (0.1905)	0.0794 (0.2103)	0.0889 (0.2312)	-0.2171 (0.1695)	0.31 (0.3787)	-0.1396 (0.2039)	-0.2691 (0.2352)	-0.1927 (0.1847)	0.1676 (0.2366)	0.04 (0.2078)	0.134 (0.1537)	0.0487 (0.2046)	0.0674 (0.2161)	0.1865 (0.1741)	0.0739 (0.1862)	0.0914 (0.1696)	0.1582 (0.1674)	-0.2386 (0.2058)	0.2886 (0.178)
	286	7		-0.1871 (0.2999)	-0.1026 (0.526)	-0.247 (0.3637)	-0.3378 (0.2376)	-0.2465 (0.3195)	-0.1549 (0.4742)	-0.3854 (0.2417)	0.2956 (0.2763)	0.0966 (0.1896)	-0.084 (0.1983)	-0.2518 (0.1949)	-0.4165 (0.2303)	-0.3266 (0.2632)	-0.5016 (0.2246)	-0.0334 (0.1922)	0.2047 (0.2043)	-0.005 (0.1946)	0.1436 (0.1934)	-0.0355 (0.2151)	0.4071 (0.2218)	-0.3196 (0.1778)	0.1332 (0.1978)	-0.1886 (0.1878)	-0.1805 (0.2996)	-0.0409 (0.2482)	-0.4723 (0.1517)	0.5513 (0.163)	0.2454 (0.1993)	-0.1701 (0.2239)	0.3117 (0.2234)	-0.2231 (0.2088)	0.2226 (0.3522)	0.0536 (0.2145)	0.0864 (0.2457)	0.1214 (0.1958)	0.1377 (0.2413)	0.0882 (0.2204)	0.1908 (0.1683)	0.2962 (0.2075)	-0.0454 (0.2272)	0.1172 (0.1727)	0.2118 (0.1887)	0.1963 (0.1813)	0.0361 (0.1746)	0.4096 (0.2156)	0.3085 (0.2339)
	287	7		-0.2879 (0.6286)	-0.3507 (1.1005)	-0.6528 (0.8152)	-0.3145 (0.5582)	-0.8427 (0.8302)	-1 (1.198)	-0.7378 (0.7456)	0.2504 (0.5619)	-0.74 (0.6292)	0.3764 (0.493)	-0.2025 (0.4132)	0.5521 (0.7015)	-0.1494 (0.6101)	-0.3947 (0.5742)	0.3596 (0.4432)	0.2632 (0.4688)	0.0404 (0.4184)	-0.222 (0.4787)	0.2507 (0.5703)	-0.2272 (0.4461)	-0.2893 (0.3937)	-0.7546 (0.8512)	-0.4044 (0.4311)	-0.4628 (0.6793)	-1 (0.741)	-0.1362 (0.397)	-0.2274 (0.5419)	0.5634 (0.3065)	0.5181 (0.4689)	-0.8178 (0.8736)	0.5341 (0.5739)	-1 (1.3533)	-0.1218 (0.4645)	-0.1226 (0.5228)	0.2394 (0.4495)	-0.7155 (0.6016)	-0.6647 (0.436)	-0.2697 (0.4269)	-0.8659 (0.6702)	0.1542 (0.5126)	-0.2196 (0.3988)	-0.184 (0.4315)	-0.092 (0.3877)	-0.0993 (0.3792)	-0.095 (0.4858)	-0.5515 (0.5118)
	288	7		0.5948 (0.4733)	0.2622 (0.8783)	0.6016 (0.5795)	0.3955 (0.4009)	0.3832 (0.4839)	-0.0987 (0.7795)	0.2265 (0.3963)	0.1407 (0.4495)	-0.8059 (0.3933)	0.2447 (0.3138)	-0.1042 (0.3171)	-0.2681 (0.414)	0.3943 (0.569)	0.372 (0.4559)	-0.3367 (0.33)	0.3006 (0.3329)	-0.0216 (0.3192)	0.3603 (0.3574)	0.0246 (0.3551)	-0.0234 (0.3423)	0.1403 (0.2885)	0.3431 (0.322)	-0.0013 (0.2903)	-0.0003 (0.4579)	0.461 (0.4153)	-0.1894 (0.3047)	0.164 (0.378)	0.7455 (0.399)	0.3255 (0.3651)	0.4286 (0.4051)	-0.4521 (0.344)	0.5207 (0.6421)	-0.3687 (0.4109)	-0.3088 (0.4465)	-0.0921 (0.342)	-0.0035 (0.401)	-0.2981 (0.3487)	0.2313 (0.279)	0.2498 (0.3591)	-0.0804 (0.3892)	-0.088 (0.2933)	-0.0731 (0.3187)	-0.2115 (0.3122)	-0.2788 (0.3143)	0.0182 (0.3585)	-0.0686 (0.3443)
	289	7		0.3344 (0.2865)	0.3538 (0.5862)	0.6036 (0.3492)	0.2245 (0.223)	0.3033 (0.2887)	0.2571 (0.4679)	0.1934 (0.2218)	-0.4157 (0.302)	0.0367 (0.1781)	-0.1478 (0.1889)	0.0447 (0.1765)	-0.1974 (0.2277)	0.0432 (0.2694)	0.0825 (0.2257)	-0.0119 (0.1818)	0.3016 (0.1851)	0.1473 (0.1811)	-0.1062 (0.1874)	-0.1077 (0.1981)	0.3342 (0.2169)	0.0211 (0.1707)	-0.1079 (0.1862)	0.1583 (0.1648)	-0.3422 (0.2804)	-0.0357 (0.2363)	-0.0444 (0.1693)	0.2104 (0.2152)	-0.2513 (0.2001)	-0.1826 (0.2228)	-0.3048 (0.2427)	-0.2343 (0.1835)	0.6168 (0.2413)	0.0335 (0.2035)	0.0786 (0.234)	0.0479 (0.1842)	-0.1203 (0.2251)	-0.1783 (0.2028)	0.0854 (0.1548)	-0.1157 (0.198)	-0.11 (0.2122)	-0.207 (0.1663)	-0.1308 (0.1816)	0.1215 (0.178)	0.1225 (0.1679)	-0.0087 (0.2066)	-0.0946 (0.1936)
	290	7		0.1608 (0.2414)	0.109 (0.4392)	0.282 (0.2935)	0.1638 (0.1989)	0.2808 (0.2479)	0.2424 (0.3964)	0.2576 (0.1965)	-0.3804 (0.2395)	0.006 (0.1498)	-0.2239 (0.1488)	0.1488 (0.1474)	0.4296 (0.1976)	-0.2332 (0.222)	0.2187 (0.1957)	-0.1316 (0.1532)	0.4787 (0.1611)	-0.1033 (0.152)	0.0184 (0.1564)	-0.2024 (0.1733)	0.0263 (0.1659)	0.21 (0.1377)	0.1217 (0.1629)	-0.0301 (0.1391)	-0.0304 (0.2188)	0.1741 (0.1959)	-0.1634 (0.139)	-0.0783 (0.189)	0.0162 (0.1655)	0.0877 (0.1841)	0.0989 (0.1932)	-0.0194 (0.1481)	0.2843 (0.3009)	0.3108 (0.1527)	0.5113 (0.1426)	0.2784 (0.1439)	-0.1915 (0.1885)	0.1039 (0.1718)	0.0111 (0.1311)	-0.1669 (0.1653)	0.0143 (0.1813)	-0.3318 (0.1363)	-0.3216 (0.152)	-0.2232 (0.1422)	-0.2083 (0.1399)	0.0315 (0.1739)	-0.4406 (0.1725)
	291	7		0.3484 (0.3244)	1 (1.2725)	0.6327 (0.4453)	0.4473 (0.2727)	0.1473 (0.3216)	0.5221 (0.7058)	0.2983 (0.2657)	-0.0081 (0.2832)	-0.0695 (0.1929)	-0.0793 (0.1987)	0.0809 (0.191)	0.1481 (0.254)	-0.3971 (0.26)	-0.4427 (0.2302)	0.1776 (0.1996)	0.4394 (0.2177)	-0.3825 (0.1945)	0.0322 (0.203)	0.0099 (0.2195)	-0.0375 (0.2139)	0.1003 (0.1837)	0.2459 (0.2064)	-0.2351 (0.182)	0.0461 (0.2823)	0.1174 (0.2503)	-0.2857 (0.1823)	-0.1545 (0.2524)	0.0261 (0.2106)	0.1115 (0.2405)	0.1004 (0.2444)	-0.0926 (0.1944)	-0.0478 (0.3662)	0.5576 (0.1744)	0.2474 (0.2393)	0.8243 (0.1075)	0.1594 (0.2603)	0.0307 (0.2247)	0.1785 (0.1725)	-0.1379 (0.2115)	0.1279 (0.2309)	0.1037 (0.1791)	-0.0767 (0.1994)	-0.2153 (0.1859)	-0.1088 (0.1835)	-0.0795 (0.2226)	-0.0213 (0.2145)
	292	7		-0.197 (0.3246)	-0.3008 (0.6334)	-0.3687 (0.3901)	-0.326 (0.2549)	-0.176 (0.3327)	-0.2203 (0.5207)	-0.3171 (0.2535)	0.4099 (0.3185)	0.1816 (0.1966)	0.1978 (0.2)	0.0979 (0.1901)	-0.1947 (0.2493)	0.4513 (0.3022)	0.1393 (0.2448)	-0.163 (0.1982)	-0.1629 (0.211)	-0.0341 (0.1987)	-0.0333 (0.2015)	0.1168 (0.2165)	-0.0173 (0.2118)	-0.1057 (0.1826)	-0.0375 (0.2064)	0.2715 (0.1795)	0.4994 (0.2967)	0.3212 (0.2509)	0.0178 (0.1868)	0.2749 (0.2479)	-0.1942 (0.2066)	-0.2804 (0.2178)	0.1938 (0.2397)	0.189 (0.1851)	-0.4894 (0.3705)	-0.2388 (0.2144)	-0.3104 (0.2471)	-0.0709 (0.1986)	0.8061 (0.1227)	0.1398 (0.2233)	-0.5883 (0.1418)	0.5927 (0.2166)	-0.2466 (0.2553)	0.3052 (0.1741)	0.1141 (0.1963)	0.1011 (0.1863)	0.0727 (0.1781)	0.0185 (0.2242)	0.57 (0.2563)
	293	7		0.0614 (0.3082)	-0.187 (0.673)	-0.1324 (0.3868)	-0.0927 (0.258)	0.1686 (0.3157)	-0.0039 (0.528)	-0.0178 (0.2593)	-0.3684 (0.2737)	0.2843 (0.1998)	-0.0314 (0.2049)	-0.1604 (0.199)	0.0617 (0.2576)	-0.0692 (0.3023)	-0.0331 (0.2549)	-0.1129 (0.2091)	-0.1097 (0.2195)	-0.0781 (0.2061)	-0.314 (0.2137)	0.3514 (0.2044)	0.1026 (0.2262)	0.299 (0.1874)	0.0272 (0.2143)	0.0793 (0.187)	-0.1149 (0.2975)	0.0208 (0.2643)	0.0721 (0.1903)	0.1008 (0.2542)	-0.3643 (0.1943)	-0.7336 (0.2134)	0.2055 (0.2551)	-0.5385 (0.2076)	0.5593 (0.5197)	-0.0589 (0.2349)	0.249 (0.2491)	-0.0251 (0.2103)	0.5056 (0.2644)	0.7002 (0.1176)	-0.1676 (0.1733)	0.5573 (0.2476)	0.0362 (0.2455)	0.2698 (0.1851)	0.3481 (0.1955)	0.4078 (0.1695)	0.2231 (0.175)	0.1657 (0.2423)	0.8077 (0.2424)
	294	7		0.1462 (0.291)	0.355 (0.5233)	-0.111 (0.3596)	0.0696 (0.2404)	0.0645 (0.3072)	0.1969 (0.4639)	0.0085 (0.2449)	-0.2926 (0.27)	0.3519 (0.1812)	0.0922 (0.1974)	0.1917 (0.1913)	0.346 (0.2606)	-0.5986 (0.3472)	-0.3892 (0.2618)	-0.0965 (0.195)	-0.083 (0.211)	0.1359 (0.203)	0.179 (0.1951)	0.0494 (0.2174)	0.2171 (0.2162)	-0.2148 (0.1753)	-0.1028 (0.2071)	0.2073 (0.183)	-0.0935 (0.2796)	-0.0932 (0.2488)	-0.2212 (0.1804)	0.1194 (0.246)	-0.3512 (0.2044)	-0.1311 (0.2219)	0.0916 (0.2422)	0.2052 (0.1854)	-0.4484 (0.3542)	-0.0975 (0.2187)	-0.3833 (0.2529)	0.0378 (0.202)	0.5231 (0.2271)	0.1994 (0.2143)	-0.2922 (0.1607)	0.233 (0.2129)	0.0275 (0.2322)	0.059 (0.1801)	-0.2208 (0.1992)	-0.094 (0.1844)	-0.1196 (0.177)	-0.2023 (0.2198)	0.0587 (0.211)
	295	7		-0.6737 (0.3829)	-0.9082 (1.0683)	-0.8582 (0.508)	-0.6125 (0.3034)	-0.6801 (0.4048)	-0.7541 (0.8051)	-0.6073 (0.3055)	0.5556 (0.3751)	-0.0563 (0.2172)	-0.2231 (0.2135)	0.062 (0.2134)	-0.4384 (0.2804)	-0.0334 (0.3173)	-0.0158 (0.2706)	0.2201 (0.2234)	-0.197 (0.235)	0.2699 (0.2256)	-0.6757 (0.2125)	0.1658 (0.239)	-0.2215 (0.2386)	-0.2662 (0.2185)	-0.3732 (0.2233)	0.2411 (0.1943)	0.3919 (0.3292)	0.2687 (0.3037)	0.2339 (0.1967)	0.5573 (0.2887)	0.0602 (0.2374)	-0.5095 (0.227)	0.8123 (0.334)	-0.2921 (0.2075)	0.7834 (0.5353)	-0.4035 (0.2522)	-0.5372 (0.296)	-0.3492 (0.2359)	0.0081 (0.2746)	0.2993 (0.2314)	-0.2025 (0.1864)	0.4428 (0.2456)	-0.3066 (0.2675)	1 (0.1674)	1 (0.1766)	0.8947 (0.1405)	0.8394 (0.1677)	-0.0093 (0.2499)	0.4358 (0.2145)
	296	7		-0.6292 (0.29)	-0.5 (0.6338)	-0.6475 (0.3478)	-0.5413 (0.2211)	-0.63 (0.3151)	-0.391 (0.5096)	-0.5327 (0.2273)	0.5155 (0.2899)	-0.0535 (0.1785)	-0.1891 (0.175)	0.0444 (0.1751)	-0.3459 (0.2224)	0.101 (0.2702)	0.0701 (0.2276)	0.0807 (0.1801)	-0.2645 (0.1914)	0.2592 (0.1777)	-0.5119 (0.1823)	0.2782 (0.2186)	-0.2847 (0.1946)	-0.3647 (0.1735)	-0.3601 (0.1818)	0.1221 (0.1615)	0.4874 (0.243)	0.3215 (0.2267)	0.2333 (0.171)	0.2741 (0.2201)	0.0055 (0.1922)	-0.4655 (0.187)	0.5555 (0.2333)	-0.0476 (0.1753)	0.2183 (0.3484)	-0.1826 (0.2063)	-0.3285 (0.2333)	-0.0749 (0.186)	0.1057 (0.2218)	0.0903 (0.2032)	-0.3746 (0.1448)	0.262 (0.1896)	-0.2372 (0.2217)	0.8057 (0.0898)	0.7776 (0.1206)	0.6409 (0.1391)	0.6877 (0.1144)	-0.0086 (0.2054)	0.4543 (0.193)
	297	7		-0.2046 (0.3049)	-0.477 (0.7029)	-0.1578 (0.3753)	-0.0006 (0.2566)	-0.1046 (0.3265)	-0.2554 (0.5646)	0.081 (0.2588)	0.0709 (0.3035)	0.2907 (0.204)	0.1441 (0.2028)	0.267 (0.1994)	-0.3092 (0.2649)	-0.0449 (0.3012)	0.1614 (0.265)	-0.3494 (0.2231)	0.1588 (0.2206)	-0.2211 (0.2021)	0.0883 (0.2135)	-0.0557 (0.2306)	0.3035 (0.2208)	0.0692 (0.1945)	-0.074 (0.2211)	-0.2724 (0.1932)	-0.1474 (0.3055)	0.0258 (0.2656)	-0.3037 (0.1851)	0.348 (0.2399)	0.3038 (0.2178)	-0.0984 (0.2464)	-0.0267 (0.2584)	0.2684 (0.2133)	0.8278 (0.5249)	0.0299 (0.2333)	0.1227 (0.2646)	-0.0201 (0.2119)	-0.0134 (0.2602)	0.161 (0.239)	0.1245 (0.1837)	0.4037 (0.221)	-0.3094 (0.2432)	-0.0264 (0.19)	-0.0608 (0.2117)	-0.0897 (0.1968)	-0.1083 (0.1906)	0.7848 (0.1279)	-0.0739 (0.2236)
	298	7		0.5823 (0.2805)	0.3017 (0.5569)	0.1903 (0.3486)	0.1626 (0.2383)	0.376 (0.3041)	-0.0628 (0.4907)	-0.0081 (0.2483)	0.4847 (0.3236)	-0.012 (0.1941)	0.331 (0.1819)	-0.3359 (0.1883)	0.0121 (0.2485)	0.4288 (0.3233)	0.0462 (0.2486)	0.159 (0.1984)	-0.3521 (0.2026)	-0.0525 (0.1991)	-0.2582 (0.2049)	0.3714 (0.2061)	0.0752 (0.217)	0.31 (0.1731)	0.0762 (0.2063)	-0.1751 (0.1861)	-0.1263 (0.2842)	-0.1461 (0.2492)	0.2834 (0.1754)	-0.1252 (0.2458)	-0.1249 (0.2087)	0.0331 (0.2284)	-0.178 (0.2563)	-0.3566 (0.2042)	-0.3614 (0.3765)	-0.5427 (0.2497)	-0.7484 (0.2788)	-0.3705 (0.2239)	0.4444 (0.2541)	0.0013 (0.2294)	0.0106 (0.1702)	0.3892 (0.2288)	0.326 (0.2378)	0.4685 (0.1809)	0.4436 (0.2044)	0.1814 (0.1837)	0.2961 (0.1815)	0.0343 (0.2258)	0.6313 (0.2209)
	299	7		-0.2245 (0.3574)	-1 (1.0927)	-0.8297 (0.5489)	-0.5814 (0.3369)	-0.2054 (0.3634)	-1 (0.9838)	-0.5786 (0.3254)	-0.0283 (0.3198)	-0.0668 (0.223)	-0.204 (0.2289)	-0.0432 (0.2179)	-0.473 (0.2909)	0.1441 (0.3321)	0.154 (0.278)	-0.0146 (0.2243)	-0.105 (0.2412)	0.1015 (0.2287)	-0.3225 (0.2342)	0.1308 (0.2453)	-0.346 (0.2347)	-0.0515 (0.2103)	0.1437 (0.2315)	-0.1127 (0.2092)	-0.1912 (0.3289)	-0.056 (0.2843)	0.4596 (0.2114)	0.1393 (0.2766)	0.002 (0.2391)	-0.1036 (0.26)	0.6774 (0.2883)	-0.5042 (0.2367)	-0.079 (0.4117)	-0.7391 (0.2404)	-0.6738 (0.2723)	-0.5911 (0.2174)	-0.2106 (0.2949)	-0.2191 (0.2578)	0.1179 (0.1947)	0.0725 (0.2422)	0.6645 (0.2873)	0.3992 (0.1919)	0.4365 (0.2134)	0.278 (0.1991)	0.1685 (0.2018)	-0.1237 (0.2549)	0.106 (0.24)
	300	7		0.083 (0.3368)	0.4672 (0.7644)	0.0388 (0.4017)	-0.1786 (0.2767)	0.0598 (0.3511)	0.3581 (0.6025)	-0.2031 (0.285)	0.3973 (0.3916)	0.1418 (0.2252)	-0.2053 (0.215)	0.1226 (0.2292)	0.3097 (0.3012)	0.2623 (0.3325)	0.0312 (0.2772)	-0.0422 (0.2255)	0.0453 (0.2474)	-0.0394 (0.2261)	-0.6268 (0.2659)	0.1752 (0.2549)	-0.3991 (0.2409)	-0.3252 (0.1984)	0.1348 (0.2374)	0.2459 (0.2025)	0.3587 (0.3629)	-0.1037 (0.284)	0.053 (0.2082)	0.2112 (0.2777)	-0.339 (0.2718)	-0.2355 (0.251)	0.1806 (0.2681)	0.1586 (0.2237)	-0.6971 (0.5454)	0.2658 (0.2673)	0.1361 (0.303)	0.2836 (0.2306)	1 (0.3693)	0.1081 (0.2587)	-0.6997 (0.2147)	0.4424 (0.2709)	-0.0039 (0.2668)	0.4157 (0.215)	0.267 (0.2326)	0.5075 (0.2379)	0.4826 (0.2204)	-0.0508 (0.2567)	0.527 (0.273)
	301	7		0.2541 (0.3113)	0.1952 (0.5724)	0.4541 (0.3813)	0.0701 (0.2534)	0.2759 (0.3363)	0.1833 (0.5173)	0.0744 (0.26)	-0.3588 (0.2934)	0.2564 (0.1961)	-0.3831 (0.1932)	0.2486 (0.1983)	-0.2964 (0.2588)	0.6485 (0.3351)	0.5206 (0.2799)	-0.2736 (0.2033)	0.0776 (0.2197)	-0.1304 (0.2105)	-0.4431 (0.2054)	-0.135 (0.2201)	-0.0623 (0.2186)	-0.0219 (0.1903)	0.226 (0.2259)	0.1339 (0.1831)	0.068 (0.2898)	0.4157 (0.2343)	0.0818 (0.1919)	-0.0399 (0.2496)	-0.4891 (0.2103)	-0.2422 (0.247)	-0.0098 (0.2528)	-0.0735 (0.1971)	0.5646 (0.4052)	0.0911 (0.2258)	0.105 (0.2611)	-0.0706 (0.209)	0.5222 (0.2616)	0.0789 (0.2329)	-0.0138 (0.1738)	0.2047 (0.2176)	0.0494 (0.2398)	0.0559 (0.184)	0.0443 (0.2054)	0.1224 (0.1979)	0.0796 (0.1832)	0.0117 (0.2348)	0.2959 (0.2154)
	302	7		-0.2128 (0.2747)	-0.2554 (0.5497)	-0.272 (0.3373)	-0.2365 (0.223)	-0.1375 (0.2928)	-0.1054 (0.47)	-0.1808 (0.23)	-0.3939 (0.2675)	-0.2042 (0.1917)	-0.3594 (0.1792)	0.0693 (0.1847)	-0.203 (0.235)	0.1612 (0.2649)	-0.2033 (0.2655)	0.0113 (0.1901)	0.0222 (0.2102)	-0.0141 (0.1903)	-0.2365 (0.1817)	0.3023 (0.2031)	-0.4314 (0.2135)	0.0536 (0.1778)	-0.1492 (0.1964)	-0.031 (0.1722)	0.0486 (0.2707)	0.4805 (0.2382)	0.2458 (0.1639)	-0.5798 (0.2317)	-0.0162 (0.2038)	-0.0916 (0.2164)	0.4028 (0.2546)	-0.3405 (0.185)	0.1396 (0.3616)	0.2306 (0.2131)	0.1551 (0.2433)	0.1623 (0.1973)	0.1095 (0.2402)	-0.0372 (0.2226)	0.0741 (0.1627)	0.0037 (0.2058)	0.2312 (0.2349)	0.2093 (0.1734)	0.2494 (0.19)	0.1785 (0.1724)	0.2408 (0.1671)	-0.2515 (0.2073)	0.4203 (0.1816)
	303	7		0.3388 (0.2988)	0.5218 (0.612)	0.1115 (0.363)	0.0169 (0.2534)	0.2713 (0.3171)	0.3354 (0.4995)	-0.0422 (0.2581)	0.3673 (0.3595)	0.0153 (0.2016)	0.1991 (0.2032)	-0.4747 (0.193)	-0.0015 (0.2585)	0.3946 (0.3085)	0.3237 (0.2668)	0.0119 (0.2088)	-0.3839 (0.2027)	0.1267 (0.2114)	0.0113 (0.21)	-0.0212 (0.2341)	0.2136 (0.2264)	-0.009 (0.193)	0.2407 (0.217)	0.0789 (0.1863)	0.1784 (0.309)	0.3659 (0.2943)	0.114 (0.188)	-0.0404 (0.2539)	-0.316 (0.2043)	-0.0148 (0.2377)	0.0537 (0.2577)	-0.286 (0.2149)	-0.4846 (0.3909)	-0.3087 (0.2318)	-0.069 (0.2652)	-0.3986 (0.2122)	0.4416 (0.2739)	0.2046 (0.2251)	0.1322 (0.174)	0.0677 (0.2287)	0.219 (0.2429)	-0.0977 (0.1859)	-0.0217 (0.2081)	-0.1911 (0.1915)	-0.0463 (0.1864)	-0.0623 (0.2327)	0.3294 (0.2196)
	304	7		-0.5915 (0.2606)	-0.4186 (0.5773)	-0.4028 (0.3295)	-0.4144 (0.2211)	-0.2614 (0.2812)	0.1504 (0.4829)	-0.1541 (0.2305)	0.2699 (0.272)	0.3147 (0.1816)	-0.3066 (0.1784)	-0.0385 (0.1829)	0.2495 (0.257)	-0.0883 (0.2853)	-0.0375 (0.2444)	-0.0798 (0.1859)	0.1008 (0.2063)	0.4243 (0.1931)	-0.0964 (0.1912)	-0.4896 (0.224)	0.3937 (0.2039)	-0.7219 (0.1918)	-0.0768 (0.1945)	-0.0292 (0.1719)	-0.0218 (0.2709)	0.2147 (0.2354)	-0.2314 (0.1726)	0.4563 (0.2412)	0.0192 (0.201)	0.0841 (0.2222)	0.0667 (0.2358)	0.3647 (0.1883)	0.3258 (0.3707)	0.337 (0.2242)	0.1658 (0.2437)	0.0507 (0.195)	-0.0708 (0.2335)	-0.327 (0.2286)	-0.2023 (0.1657)	0.2278 (0.2125)	-0.6238 (0.2121)	-0.128 (0.1704)	-0.3302 (0.1906)	-0.1954 (0.1743)	-0.0532 (0.1706)	0.3515 (0.2223)	-0.0382 (0.2022)
	305	7		0.2843 (0.356)	0.0109 (0.5563)	0.2315 (0.4173)	0.1568 (0.2591)	0.2643 (0.3565)	-0.0502 (0.4708)	0.1384 (0.2547)	-0.5486 (0.3491)	-0.0881 (0.1861)	0.0086 (0.1897)	0.3585 (0.1861)	0.4222 (0.2464)	-0.483 (0.3026)	-0.3015 (0.2402)	-0.1502 (0.206)	0.3421 (0.1991)	0.1017 (0.1897)	0.0811 (0.1921)	0.1708 (0.2282)	-0.3038 (0.1964)	0.0749 (0.1823)	-0.2245 (0.191)	-0.254 (0.1643)	-0.1934 (0.2803)	-0.4868 (0.271)	0.096 (0.1784)	-0.2813 (0.2326)	0.2824 (0.1866)	0.5839 (0.2014)	-0.0761 (0.2373)	0.3904 (0.1766)	-0.5154 (0.4078)	0.3512 (0.2199)	0.0389 (0.2447)	0.3818 (0.2002)	-0.1786 (0.2366)	-0.3815 (0.1924)	0.1116 (0.1616)	-0.4619 (0.2169)	0.3807 (0.2366)	-0.354 (0.1775)	-0.4305 (0.2023)	-0.3569 (0.17)	-0.4341 (0.1726)	-0.0985 (0.2211)	-0.6941 (0.1931)
	306	7		-0.3763 (0.3932)	-0.7032 (0.8853)	-0.5314 (0.4817)	-0.2454 (0.3064)	-0.4792 (0.405)	-0.7434 (0.7317)	-0.318 (0.3049)	-0.0925 (0.3346)	-0.5402 (0.239)	-0.2349 (0.238)	0.0247 (0.2328)	0.4578 (0.3206)	-0.1943 (0.3454)	-0.1948 (0.2919)	-0.1499 (0.2348)	0.2868 (0.2828)	0.0784 (0.2397)	-0.3256 (0.2434)	-0.4666 (0.2809)	0.1055 (0.2548)	-0.1516 (0.2244)	0.4164 (0.2565)	0.0344 (0.2167)	0.0789 (0.3443)	0.0274 (0.3068)	-0.2229 (0.2204)	-0.133 (0.292)	0.2009 (0.2684)	0.3423 (0.3097)	-0.0082 (0.2969)	0.1724 (0.2404)	-0.367 (0.4293)	0.0944 (0.2652)	0.0096 (0.306)	0.0113 (0.2431)	-0.4654 (0.2974)	-0.0916 (0.2727)	-0.0894 (0.2029)	-0.3925 (0.3014)	-0.1806 (0.294)	-0.1223 (0.216)	-0.1479 (0.2372)	-0.0845 (0.225)	0.0862 (0.2181)	-0.5282 (0.2502)	-0.0639 (0.2608)
	307	7		0.1293 (0.3378)	-0.2981 (0.6306)	-0.2315 (0.4035)	-0.2056 (0.2797)	0.0643 (0.3537)	-0.3402 (0.5552)	-0.2686 (0.2833)	0.1344 (0.3236)	-0.0054 (0.219)	0.1253 (0.2169)	-0.2195 (0.2074)	0.4211 (0.3045)	0.1486 (0.3281)	-0.1743 (0.2808)	0.0062 (0.2244)	-0.1559 (0.244)	0.2874 (0.2189)	-0.2247 (0.2399)	-0.2709 (0.2541)	0.3582 (0.2727)	-0.2729 (0.2124)	0.2604 (0.24)	-0.0185 (0.2038)	-0.2992 (0.3595)	-0.6242 (0.3287)	0.001 (0.2093)	0.5485 (0.2452)	0.187 (0.2305)	0.0992 (0.255)	-0.2283 (0.3051)	0.1854 (0.2143)	-0.3826 (0.4536)	-0.2286 (0.2426)	-0.2197 (0.2748)	-0.3616 (0.2188)	0.1402 (0.2839)	-0.4791 (0.2709)	-0.2781 (0.2009)	-0.0658 (0.2427)	-0.323 (0.2585)	-0.1904 (0.2041)	-0.3718 (0.2328)	-0.1432 (0.2088)	-0.145 (0.2013)	0.0583 (0.2537)	0.1815 (0.2649)
	308	7		-0.0825 (0.3098)	-0.1018 (0.5651)	-0.0739 (0.3668)	-0.1137 (0.2517)	-0.0127 (0.3219)	0.0158 (0.4971)	-0.064 (0.2554)	-0.4973 (0.3281)	-0.1692 (0.2027)	-0.2377 (0.2059)	0.0369 (0.1976)	-0.0408 (0.2555)	-0.2203 (0.2918)	-0.1908 (0.2534)	0.1465 (0.2055)	0.2378 (0.215)	-0.0442 (0.204)	0.1187 (0.2054)	0.2483 (0.2244)	-0.3454 (0.2102)	0.0747 (0.1885)	-0.1492 (0.2111)	-0.1902 (0.1885)	-0.2368 (0.3149)	0.0096 (0.2586)	0.1441 (0.1878)	-0.083 (0.2519)	0.2163 (0.216)	-0.0563 (0.2348)	0.4998 (0.2405)	-0.5387 (0.2237)	0.2227 (0.3715)	0.0972 (0.2255)	0.0129 (0.2618)	0.2295 (0.2074)	-0.3947 (0.2563)	-0.0457 (0.2321)	0.2731 (0.1762)	-0.1152 (0.223)	0.4297 (0.2461)	0.1457 (0.1815)	0.2978 (0.1988)	0.19 (0.1867)	0.0602 (0.1838)	0.0381 (0.2325)	-0.2501 (0.2319)
	309	7		0.04 (0.2722)	0.3054 (0.5488)	0.2087 (0.3272)	0.1481 (0.2224)	0.0457 (0.285)	0.276 (0.4706)	0.1571 (0.2249)	0.3927 (0.2777)	0.2325 (0.1749)	0.2852 (0.1765)	0.1158 (0.1743)	-0.0149 (0.2273)	-0.5662 (0.2365)	-0.4418 (0.2102)	0.0843 (0.1811)	-0.0703 (0.198)	0.0483 (0.1826)	0.0088 (0.1889)	0.0872 (0.2056)	0.1163 (0.1985)	-0.0079 (0.1701)	-0.1244 (0.187)	-0.1179 (0.1661)	0.358 (0.2662)	0.0941 (0.2345)	-0.1693 (0.1637)	0.1414 (0.2208)	-0.2675 (0.1902)	-0.269 (0.2019)	-0.0981 (0.2289)	0.253 (0.1707)	0.0864 (0.3329)	0.2537 (0.1966)	0.0652 (0.2324)	0.285 (0.1747)	0.2706 (0.2223)	0.3596 (0.1939)	-0.272 (0.1527)	0.31 (0.212)	-0.2899 (0.2157)	0.296 (0.1553)	0.1712 (0.1802)	0.1727 (0.1705)	0.2339 (0.1598)	0.0845 (0.2106)	0.3744 (0.2402)
	310	7		0.3297 (0.2437)	0.1516 (0.4642)	0.2764 (0.2964)	0.2534 (0.1971)	0.3779 (0.2531)	0.1655 (0.4072)	0.2839 (0.1972)	0.3767 (0.2631)	0.0404 (0.16)	0.1845 (0.1586)	0.1473 (0.1593)	0.1284 (0.204)	0.0152 (0.2314)	0.1921 (0.2051)	-0.1852 (0.1571)	0.0204 (0.173)	0.1731 (0.1625)	-0.1092 (0.1612)	0.0954 (0.176)	-0.1094 (0.1805)	0.1667 (0.145)	0.223 (0.1609)	0.103 (0.1462)	0.0649 (0.2318)	-0.0314 (0.2042)	0.1021 (0.1471)	-0.0232 (0.1967)	-0.0126 (0.1695)	0.1898 (0.1899)	0.0183 (0.1987)	0.1932 (0.1586)	0.0735 (0.3056)	-0.1568 (0.1805)	-0.0836 (0.2079)	-0.1411 (0.164)	0.2159 (0.2069)	-0.0401 (0.1849)	-0.1888 (0.1381)	0.2675 (0.1841)	-0.1888 (0.1885)	-0.0407 (0.1459)	-0.0864 (0.1626)	0.0423 (0.1497)	-0.0087 (0.1453)	0.0067 (0.1833)	-0.0761 (0.1709)
	311	7		0.0266 (0.2679)	0.0423 (0.4929)	-0.0243 (0.3279)	-0.1484 (0.2359)	-0.0602 (0.2827)	-0.0815 (0.4712)	-0.2205 (0.2379)	0.102 (0.2603)	0.1492 (0.1696)	0.1543 (0.1824)	0.1255 (0.1706)	0.0541 (0.2254)	0.0904 (0.2578)	0.2076 (0.2247)	0.0454 (0.177)	0.0716 (0.192)	-0.4222 (0.1638)	-0.2285 (0.1785)	0.1258 (0.1976)	-0.1668 (0.1865)	0.1132 (0.1721)	0.1112 (0.1831)	0.1584 (0.1612)	0.2339 (0.2713)	-0.2255 (0.222)	0.0268 (0.165)	0.1098 (0.2241)	-0.2784 (0.1923)	-0.3891 (0.2033)	0.1058 (0.2245)	-0.0817 (0.1717)	-0.1128 (0.3355)	-0.117 (0.1963)	0.0514 (0.23)	0.033 (0.1828)	0.5816 (0.1919)	0.3345 (0.1938)	-0.4167 (0.145)	0.3644 (0.2107)	0.204 (0.2022)	0.2878 (0.1551)	0.4238 (0.1622)	0.5383 (0.1407)	0.3629 (0.147)	-0.2494 (0.2087)	0.4734 (0.2033)
	312	7		0.0057 (0.3091)	0.2048 (0.6544)	0.1561 (0.389)	0.011 (0.2524)	0.098 (0.3378)	0.2815 (0.6227)	0.0804 (0.2623)	0.2657 (0.304)	-0.4041 (0.2008)	0.1892 (0.2077)	-0.0469 (0.2009)	0.4864 (0.2533)	-0.6244 (0.2877)	-0.3211 (0.2369)	0.1911 (0.209)	0.1816 (0.2178)	0.093 (0.2039)	0.4255 (0.2036)	-0.6016 (0.2326)	0.4013 (0.1908)	0.0078 (0.1904)	0.3556 (0.2125)	0.239 (0.1966)	0.6428 (0.3556)	0.335 (0.2785)	-0.3885 (0.1861)	0.2212 (0.2605)	0.2424 (0.2253)	0.3159 (0.2496)	-0.0103 (0.2545)	0.0481 (0.1964)	-0.0851 (0.3728)	0.0354 (0.228)	0.0603 (0.2605)	-0.0042 (0.2071)	-0.4422 (0.2768)	-0.0364 (0.2273)	0.1653 (0.1711)	-0.5588 (0.2261)	-0.2136 (0.2461)	-0.357 (0.1858)	-0.2942 (0.2096)	-0.3133 (0.1876)	-0.2495 (0.1797)	-0.2121 (0.2403)	-0.3798 (0.2267)
	313	7		0.3769 (0.2624)	0.6953 (0.7535)	0.315 (0.3163)	0.4105 (0.2128)	0.0117 (0.2775)	0.072 (0.433)	0.1489 (0.2173)	0.032 (0.2518)	-0.3194 (0.1769)	-0.1928 (0.1784)	-0.1447 (0.1673)	0.1932 (0.2223)	0.1215 (0.2563)	0.0093 (0.2181)	0.1402 (0.183)	-0.1002 (0.1904)	-0.1239 (0.177)	-0.3999 (0.1777)	-0.0318 (0.1976)	-0.2782 (0.2004)	0.2548 (0.1573)	-0.0999 (0.1821)	0.2317 (0.1661)	-0.1931 (0.2523)	-0.182 (0.2199)	-0.1722 (0.1659)	-0.3077 (0.225)	0.1796 (0.1874)	0.1744 (0.2061)	-0.1747 (0.2182)	-0.0744 (0.1698)	-0.0911 (0.3243)	-0.2364 (0.2074)	-0.1332 (0.2263)	-0.1147 (0.1871)	-0.4747 (0.2318)	-0.1142 (0.2018)	0.0064 (0.1516)	-0.2295 (0.1975)	-0.0368 (0.2093)	0.2792 (0.1657)	0.2966 (0.1856)	0.098 (0.1651)	0.2693 (0.1666)	-0.2158 (0.2147)	-0.3101 (0.2057)
	314	7		-0.8023 (0.4042)	-0.9488 (1.1318)	-0.891 (0.4823)	-0.5728 (0.2599)	-0.8237 (0.3968)	-0.7831 (0.7561)	-0.5845 (0.2457)	0.628 (0.3191)	0.1085 (0.1894)	0.1688 (0.1972)	-0.3526 (0.1983)	-0.0729 (0.2479)	-0.1024 (0.2823)	-0.0972 (0.2384)	-0.0613 (0.1955)	-0.3646 (0.2096)	0.0904 (0.1963)	-0.0558 (0.1988)	0.1062 (0.221)	0.2526 (0.2102)	-0.4281 (0.177)	0.1646 (0.2043)	-0.0052 (0.1841)	0.1715 (0.2732)	-0.2071 (0.2522)	0.0889 (0.1884)	0.4712 (0.2319)	0.0343 (0.2083)	-0.4095 (0.2162)	0.5437 (0.2433)	0.0506 (0.1887)	-0.1437 (0.3546)	-0.1353 (0.2159)	-0.1012 (0.2505)	-0.0045 (0.1993)	-0.0269 (0.2456)	0.3473 (0.2077)	-0.1193 (0.1645)	-0.0061 (0.2131)	-0.1488 (0.2326)	0.165 (0.1718)	0.1305 (0.1929)	0.1027 (0.1811)	0.0876 (0.176)	-0.1672 (0.2194)	0.4278 (0.2157)
	315	7		0.0597 (0.3213)	0.2681 (0.5652)	-0.083 (0.3945)	0.153 (0.2614)	-0.0888 (0.3378)	0.0383 (0.525)	0.0446 (0.2681)	-0.5335 (0.3044)	-0.2486 (0.2266)	-0.3061 (0.2258)	0.0412 (0.2087)	0.0228 (0.2689)	-0.2368 (0.311)	-0.3988 (0.2719)	0.1422 (0.2242)	-0.1324 (0.2292)	0.2249 (0.2201)	0.1285 (0.2289)	0.0217 (0.2383)	-0.1565 (0.2278)	-0.0817 (0.1997)	-0.0911 (0.2218)	0.4726 (0.1803)	0.0394 (0.308)	-0.0718 (0.2808)	-0.0039 (0.2002)	-0.1669 (0.2654)	0.147 (0.2437)	-0.2495 (0.2624)	-0.0661 (0.2714)	-0.2402 (0.2245)	-0.3593 (0.4362)	0.002 (0.2407)	-0.4968 (0.2824)	0.1414 (0.2234)	0.3601 (0.2719)	-0.2033 (0.2511)	-0.0035 (0.184)	-0.3411 (0.2445)	0.3144 (0.2614)	0.3604 (0.1983)	0.398 (0.2345)	0.2805 (0.1993)	0.3514 (0.2021)	-0.4829 (0.2289)	0.1016 (0.229)
	316	7		0.4832 (0.2557)	0.8615 (0.855)	0.4072 (0.3289)	0.3418 (0.2268)	0.243 (0.2815)	0.3782 (0.5071)	0.1604 (0.2337)	-0.1757 (0.2729)	-0.2135 (0.1807)	-0.079 (0.1904)	-0.2466 (0.1839)	0.1846 (0.2364)	0.1696 (0.2944)	0.0384 (0.242)	0.2492 (0.2029)	-0.1107 (0.2065)	-0.4009 (0.1832)	0.1027 (0.1958)	-0.0143 (0.2126)	-0.0133 (0.2092)	0.4233 (0.164)	0.3435 (0.1913)	0.221 (0.1747)	-0.1581 (0.2718)	0.0435 (0.2442)	-0.0903 (0.1753)	-0.2668 (0.2412)	-0.1197 (0.2023)	0.1688 (0.222)	-0.0436 (0.2377)	-0.3784 (0.1782)	-0.2494 (0.3529)	-0.051 (0.2207)	0.0727 (0.2432)	0.0691 (0.1933)	-0.2245 (0.2506)	0.1142 (0.2271)	0.3169 (0.1801)	-0.4722 (0.2508)	0.4412 (0.2019)	-0.154 (0.1714)	0.0255 (0.1984)	-0.1016 (0.1766)	-0.1321 (0.1712)	-0.3366 (0.2232)	-0.137 (0.2147)
	317	7		-0.4094 (0.3056)	-0.1486 (0.5627)	-0.2926 (0.3816)	-0.1107 (0.2542)	-0.2986 (0.3337)	0.0562 (0.5134)	-0.0142 (0.2603)	-0.0338 (0.3096)	0.4705 (0.2199)	-0.3712 (0.1889)	0.0447 (0.2024)	-0.0982 (0.2598)	-0.0264 (0.3017)	0.0639 (0.2616)	-0.1576 (0.2104)	0.0364 (0.2261)	-0.1445 (0.2095)	-0.2941 (0.2169)	0.1477 (0.2534)	-0.0602 (0.2391)	0.0489 (0.1964)	-0.0649 (0.2163)	-0.1052 (0.1938)	0.105 (0.3027)	0.141 (0.2621)	-0.1516 (0.188)	-0.2614 (0.2721)	-0.4291 (0.2617)	-0.3149 (0.2539)	-0.2521 (0.2626)	0.1694 (0.2192)	0.2685 (0.3778)	0.5615 (0.2266)	0.8806 (0.2917)	0.2385 (0.2104)	-0.2386 (0.2472)	0.3357 (0.2561)	-0.0484 (0.1784)	0.1765 (0.2239)	-0.2097 (0.237)	0.1392 (0.1877)	0.315 (0.2084)	0.3184 (0.2057)	0.2758 (0.1858)	0.4581 (0.2344)	-0.0807 (0.2254)
	318	7		-0.6953 (0.5368)	-0.0235 (0.7759)	-0.5803 (0.5716)	-0.1602 (0.3557)	-0.6616 (0.571)	0.0762 (0.6871)	-0.1088 (0.3603)	0.5079 (0.5654)	0.041 (0.2807)	-0.3198 (0.297)	-0.1746 (0.2826)	0.1422 (0.3564)	-0.2742 (0.416)	-0.5355 (0.3665)	0.0461 (0.285)	-0.6079 (0.3034)	0.0872 (0.2842)	-0.4533 (0.3365)	0.286 (0.3123)	-0.182 (0.3031)	-0.2119 (0.2638)	-0.1552 (0.2936)	0.4062 (0.2599)	0.1261 (0.4023)	-0.2493 (0.3811)	0.2106 (0.2671)	0.0402 (0.3495)	-0.2447 (0.2905)	-0.3492 (0.3095)	-0.0322 (0.3598)	0.1929 (0.2884)	-0.3381 (0.5228)	0.4103 (0.3384)	0.3864 (0.3867)	0.4355 (0.3127)	0.2132 (0.3543)	0.3625 (0.2897)	-0.2797 (0.2375)	-0.0472 (0.3106)	-1 (0.5007)	0.695 (0.2773)	0.3658 (0.2867)	0.4241 (0.2735)	0.5904 (0.2596)	-0.3069 (0.3115)	0.9206 (0.4206)
	319	7		-0.0715 (0.3417)	-0.7916 (0.9357)	-0.1921 (0.4037)	-0.2584 (0.2809)	-0.0453 (0.3582)	-0.6414 (0.6739)	-0.2436 (0.2796)	0.117 (0.3281)	-0.6588 (0.2571)	-0.0399 (0.2275)	-0.3204 (0.2154)	-0.422 (0.309)	0.6713 (0.2721)	0.5155 (0.2451)	-0.0023 (0.2302)	0.0343 (0.2517)	0.235 (0.2222)	0.1969 (0.2422)	-0.5199 (0.291)	-0.1961 (0.2487)	-0.0322 (0.2146)	-0.0194 (0.2409)	0.0246 (0.2111)	0.1808 (0.338)	0.3664 (0.3138)	0.0289 (0.2132)	-0.0902 (0.2806)	0.5418 (0.2639)	0.4159 (0.2733)	-0.1014 (0.2826)	-0.0339 (0.2233)	-0.1889 (0.4268)	-0.5198 (0.2418)	-0.2588 (0.2917)	-0.5684 (0.2199)	-0.4024 (0.3186)	-0.4489 (0.2632)	0.009 (0.1982)	-0.2225 (0.2411)	-0.0587 (0.272)	-0.4739 (0.2014)	-0.4553 (0.2223)	-0.603 (0.2182)	-0.3661 (0.1938)	-0.2418 (0.2514)	-0.1587 (0.2566)
	320	7		-0.9028 (0.4572)	-1 (0.8869)	-1 (0.5505)	-0.9388 (0.3773)	-0.4777 (0.4336)	-0.8421 (0.7745)	-0.6248 (0.3474)	0.7846 (0.4321)	0.077 (0.274)	0.556 (0.388)	-0.2667 (0.277)	-0.691 (0.3783)	0.1388 (0.3939)	0.3485 (0.3539)	-0.1689 (0.2853)	0.0824 (0.3011)	0.3277 (0.2973)	-0.0895 (0.283)	-0.3173 (0.319)	-0.43 (0.3675)	-0.4616 (0.2955)	-0.277 (0.306)	-0.2522 (0.256)	0.2564 (0.4591)	0.3082 (0.4131)	0.0506 (0.2593)	0.6382 (0.4138)	0.1615 (0.2944)	-0.1029 (0.318)	0.485 (0.4045)	0.1421 (0.2743)	0.8257 (0.6814)	-0.2102 (0.3057)	-0.2137 (0.3568)	-0.2637 (0.2817)	0.0716 (0.3497)	0.2029 (0.3248)	-0.147 (0.2461)	0.6066 (0.3378)	0.305 (0.3676)	0.0045 (0.2555)	-0.1145 (0.2996)	-0.1115 (0.2713)	-0.0224 (0.2547)	0.5103 (0.3266)	-0.0041 (0.3023)
	321	7		0.4537 (0.6898)	-0.2334 (1.12)	0.0154 (0.724)	-0.0666 (0.499)	0.3337 (0.6888)	-0.4428 (1.0301)	-0.1597 (0.5066)	0.6415 (0.8878)	-0.2032 (0.4205)	-0.3443 (0.3683)	0.2377 (0.4743)	0.3536 (0.5376)	0.0292 (0.6007)	0.1374 (0.492)	-0.2568 (0.4585)	0.225 (0.4775)	-0.1123 (0.4141)	-1 (0.5934)	-0.0714 (0.4682)	-0.7035 (0.7061)	0.0407 (0.3845)	0.047 (0.4248)	0.295 (0.4303)	0.302 (0.7541)	-0.0005 (0.5475)	-0.0252 (0.389)	0.4027 (0.6364)	0.1304 (0.4637)	0.3242 (0.5823)	1 (0.9363)	-0.2047 (0.3791)	1 (1.192)	-0.2339 (0.441)	-0.1747 (0.5309)	-0.482 (0.4552)	0.0434 (0.5057)	0.4778 (0.5144)	-0.4432 (0.4828)	0.9096 (0.7791)	-0.4653 (0.5735)	0.6982 (0.6356)	0.6701 (0.5723)	0.6457 (0.4856)	0.6516 (0.5795)	-0.2251 (0.4721)	0.025 (0.4452)
	322	7		0.9808 (0.6194)	1 (1.1731)	0.9521 (0.6658)	0.679 (0.4263)	0.6793 (0.5317)	0.7333 (0.8932)	0.4675 (0.3792)	-0.3541 (0.4394)	-0.2639 (0.2663)	0.095 (0.2998)	-0.1043 (0.2701)	0.4931 (0.4398)	-0.7057 (0.4419)	-0.3463 (0.3483)	0.1288 (0.2817)	0.1472 (0.3017)	0.0602 (0.2851)	-0.0368 (0.2843)	-0.1853 (0.3063)	0.0375 (0.302)	0.0594 (0.2642)	0.2905 (0.2934)	0.4393 (0.2906)	-0.0963 (0.3967)	-0.0228 (0.3558)	-0.6739 (0.2932)	0.0863 (0.3428)	-0.0922 (0.3083)	0.1803 (0.3464)	0.2552 (0.38)	0.1564 (0.2854)	0.0976 (0.5216)	0.1146 (0.3126)	0.1108 (0.3548)	0.3207 (0.2812)	0.0481 (0.3479)	0.0421 (0.3215)	-0.0982 (0.2369)	-0.1027 (0.3011)	-0.1856 (0.3358)	-0.2615 (0.2625)	-0.4505 (0.3197)	-0.327 (0.2892)	-0.3318 (0.2837)	-0.5077 (0.4015)	-0.5778 (0.3586)
	323	7		0.1141 (0.3231)	-0.1689 (0.5236)	-0.031 (0.3515)	-0.0511 (0.2408)	0.3709 (0.3871)	0.1653 (0.5226)	0.1255 (0.2561)	-0.5665 (0.3218)	0.1847 (0.1945)	-0.2095 (0.185)	-0.0036 (0.1905)	0.402 (0.2609)	-0.427 (0.3257)	-0.2974 (0.2466)	-0.0759 (0.2003)	0.0726 (0.2109)	0.1894 (0.1988)	-0.145 (0.2039)	-0.2505 (0.2171)	0.2088 (0.206)	-0.0128 (0.1837)	-0.1024 (0.2025)	-0.0655 (0.1771)	-0.0054 (0.2822)	-0.0116 (0.249)	-0.2409 (0.1781)	-0.2053 (0.2351)	-0.1833 (0.2095)	0.0123 (0.2248)	-0.2887 (0.2298)	-0.0601 (0.1895)	0.0284 (0.364)	0.2979 (0.2256)	0.301 (0.2481)	0.0733 (0.2032)	0.0894 (0.2467)	0.1528 (0.2201)	0.0626 (0.1671)	0.3248 (0.2191)	0.0093 (0.2425)	-0.1204 (0.1785)	-0.0406 (0.2011)	-0.0007 (0.1839)	-0.0842 (0.1786)	0.3868 (0.2333)	-0.0059 (0.2113)
	324	7		-0.1554 (0.3419)	-0.0364 (0.6258)	-0.2223 (0.4188)	-0.5328 (0.2925)	0.0777 (0.3614)	0.297 (0.5888)	-0.392 (0.2923)	0.0735 (0.3253)	-0.0681 (0.2276)	-0.2606 (0.2458)	-0.316 (0.2299)	0.2805 (0.3189)	-0.0896 (0.3294)	-0.116 (0.2806)	0.1066 (0.2359)	0.1833 (0.2522)	-0.1243 (0.2274)	-0.4786 (0.27)	-0.5775 (0.2885)	0.3876 (0.2621)	-0.2993 (0.2183)	0.212 (0.2467)	-0.1921 (0.2185)	-0.243 (0.3383)	0.0102 (0.2923)	-0.4227 (0.1929)	0.3768 (0.2654)	-0.0397 (0.2432)	-0.3196 (0.2566)	-0.1078 (0.2898)	-0.3688 (0.2511)	0.0553 (0.4203)	-0.0327 (0.259)	0.177 (0.2923)	-0.0591 (0.2345)	0.1394 (0.2883)	0.0333 (0.2668)	0.0354 (0.1968)	0.1066 (0.2466)	-0.077 (0.2697)	0.1299 (0.208)	0.1711 (0.232)	0.1766 (0.2202)	0.2388 (0.2093)	0.3684 (0.2667)	0.4201 (0.2757)
	325	7		-0.7314 (0.329)	-0.3833 (0.5692)	-0.4683 (0.3716)	-0.2586 (0.2528)	-0.4113 (0.3374)	0.1976 (0.568)	0.0146 (0.2609)	0.0017 (0.2998)	0.3733 (0.2209)	0.4468 (0.2077)	0.0703 (0.2036)	0.375 (0.2749)	-0.8554 (0.3277)	-0.4577 (0.2518)	-0.0268 (0.2125)	0.2133 (0.217)	0.1549 (0.209)	0.3725 (0.194)	-0.2083 (0.2279)	0.2214 (0.2287)	-0.3242 (0.2019)	-0.443 (0.2059)	-0.2396 (0.1861)	0.1545 (0.2992)	-0.1216 (0.2766)	-0.2473 (0.1858)	0.3002 (0.2621)	-0.2054 (0.2308)	0.0565 (0.2427)	-0.4043 (0.2834)	0.6216 (0.202)	0.3833 (0.4198)	0.801 (0.2675)	0.8106 (0.3009)	0.5367 (0.2299)	-0.3019 (0.2676)	0.1188 (0.2412)	0.0151 (0.1797)	-0.0242 (0.2286)	-0.6551 (0.3007)	-0.1524 (0.1969)	-0.3911 (0.2444)	-0.1759 (0.1984)	-0.1615 (0.1985)	0.5115 (0.2314)	-0.2663 (0.2131)
	326	7		-0.5499 (0.2391)	-0.018 (0.5266)	-0.4334 (0.3114)	-0.2706 (0.2188)	-0.3166 (0.2737)	0.3403 (0.5542)	-0.0846 (0.2385)	-0.24 (0.3019)	0.1592 (0.187)	-0.1536 (0.1893)	0.044 (0.1871)	-0.5185 (0.2466)	-0.4406 (0.3098)	-0.3368 (0.2513)	-0.0325 (0.1925)	-0.0859 (0.2084)	-0.0101 (0.1941)	0.4549 (0.2061)	-0.2215 (0.2147)	-0.1532 (0.2162)	-0.3934 (0.1711)	-0.2471 (0.204)	0.071 (0.1755)	-0.0443 (0.2859)	0.2217 (0.2345)	-0.2425 (0.1794)	0.3186 (0.235)	0.3127 (0.2186)	-0.4372 (0.2104)	0.398 (0.247)	-0.0554 (0.196)	0.6365 (0.4778)	0.2296 (0.2183)	-0.1793 (0.2474)	0.2969 (0.2036)	-0.0776 (0.24)	-0.1036 (0.2248)	0.1978 (0.17)	-0.1949 (0.2137)	0.235 (0.2482)	0.1083 (0.1737)	-0.1052 (0.2012)	-0.3276 (0.1892)	-0.214 (0.1828)	0.1676 (0.214)	-0.1128 (0.2166)
	327	7		-0.0051 (0.2609)	-0.4066 (0.5438)	-0.0627 (0.3135)	-0.0636 (0.2129)	-0.1509 (0.2824)	-0.5393 (0.507)	-0.1737 (0.2167)	0.1368 (0.2447)	-0.2942 (0.1637)	0.0107 (0.1722)	0.0387 (0.1679)	-0.1001 (0.2222)	-0.3541 (0.23)	-0.3542 (0.1922)	0.0804 (0.1719)	0.3224 (0.1782)	0.0856 (0.1726)	0.1112 (0.174)	-0.173 (0.1884)	0.117 (0.1949)	0.0494 (0.1627)	0.2616 (0.176)	-0.0309 (0.1574)	-0.1135 (0.2513)	-0.1109 (0.2227)	-0.2322 (0.153)	0.2436 (0.2045)	0.1755 (0.1772)	0.1295 (0.1957)	0.0485 (0.2148)	-0.0152 (0.1679)	0.0601 (0.3187)	0.2051 (0.1896)	0.2458 (0.2219)	0.2995 (0.1699)	-0.1134 (0.2146)	-0.0745 (0.1968)	0.2807 (0.145)	-0.3799 (0.1792)	-0.2395 (0.2006)	-0.1853 (0.1531)	-0.323 (0.1601)	-0.3895 (0.1442)	-0.3957 (0.148)	-0.0228 (0.1969)	-0.3859 (0.1688)
	328	7		-0.228 (0.3041)	-0.4749 (0.7334)	-0.2964 (0.3699)	-0.2078 (0.238)	-0.2197 (0.3227)	-0.372 (0.5799)	-0.2013 (0.2437)	0.173 (0.2774)	0.2871 (0.1853)	0.2009 (0.1761)	0.0216 (0.1758)	0.0336 (0.2236)	0.4321 (0.2545)	0.3997 (0.2187)	0.0478 (0.1776)	-0.0946 (0.1923)	-0.2738 (0.1725)	-0.109 (0.1832)	0.2613 (0.1841)	-0.0431 (0.1935)	0.1336 (0.1643)	-0.0465 (0.1879)	-0.3903 (0.1556)	0.1172 (0.2581)	0.0324 (0.2289)	0.3445 (0.1496)	0.0445 (0.2204)	-0.1605 (0.196)	-0.0241 (0.2063)	0.121 (0.2204)	0.0666 (0.1772)	0.0968 (0.3509)	-0.0284 (0.1997)	0.3694 (0.235)	-0.1163 (0.1809)	0.004 (0.2222)	0.3895 (0.1882)	0.1275 (0.1531)	0.2698 (0.2056)	-0.2586 (0.2345)	0.0423 (0.1634)	0.0903 (0.18)	0.1694 (0.1646)	-0.0245 (0.1627)	0.4161 (0.2072)	0.4124 (0.1976)
	329	7		0.0107 (0.2426)	0.1677 (0.4865)	0.2524 (0.3137)	0.1833 (0.1981)	0.091 (0.2574)	0.2634 (0.4663)	0.2463 (0.202)	-0.0365 (0.2316)	0.2379 (0.1611)	0.0721 (0.1591)	0.3538 (0.1483)	0.0286 (0.2024)	-0.1461 (0.2369)	-0.0169 (0.1997)	-0.0548 (0.1639)	0.0588 (0.1743)	-0.0677 (0.166)	0.0964 (0.1621)	0.1263 (0.1826)	-0.0195 (0.1756)	0.097 (0.152)	-0.1779 (0.1643)	-0.2168 (0.1453)	-0.0517 (0.2317)	-0.2079 (0.2088)	0.1142 (0.1486)	-0.0714 (0.1969)	-0.0236 (0.1744)	0.2549 (0.1794)	-0.2729 (0.2043)	0.2811 (0.1611)	0.2062 (0.3116)	0.1123 (0.1834)	0.1004 (0.2121)	-0.0569 (0.1636)	-0.1906 (0.1938)	-0.0594 (0.1828)	0.1175 (0.1362)	0.1005 (0.1759)	-0.2021 (0.1912)	-0.0943 (0.1484)	-0.064 (0.166)	0.0186 (0.1516)	-0.1521 (0.1485)	0.3303 (0.1837)	-0.1969 (0.1688)
	330	8		-0.4011 (0.3536)	-0.1073 (0.5948)	-0.7402 (0.5006)	-0.3882 (0.2568)	-0.5277 (0.4002)	-0.2265 (0.5746)	-0.4871 (0.2716)	-0.5215 (0.2807)	0.0897 (0.2052)	-0.143 (0.2026)	-0.358 (0.1976)	0.0154 (0.2569)	-0.107 (0.3036)	-0.1262 (0.2511)	0.0765 (0.2087)	0.0924 (0.2252)	-0.0907 (0.2033)	0.2972 (0.2001)	-0.2172 (0.2407)	0.161 (0.2188)	-0.4351 (0.1739)	-0.2067 (0.212)	0.1248 (0.1872)	-0.1623 (0.2876)	-0.427 (0.2551)	-0.1353 (0.196)	0.4988 (0.2552)	0.0055 (0.2173)	-0.3845 (0.2412)	-0.1279 (0.2581)	-0.2766 (0.1977)	-0.0515 (0.3776)	-0.0217 (0.2284)	0.2042 (0.2667)	-0.0463 (0.2077)	-0.0494 (0.2536)	0.0795 (0.2303)	0.126 (0.1779)	-0.1701 (0.2184)	0.0592 (0.2421)	-0.1966 (0.1801)	-0.1062 (0.2033)	-0.0173 (0.1916)	-0.2092 (0.1826)	-0.2154 (0.2204)	0.2054 (0.2143)
	331	8		0.1729 (0.2272)	-0.1236 (0.4349)	0.0329 (0.2677)	0.0991 (0.1826)	0.0167 (0.2356)	-0.3526 (0.4671)	-0.0165 (0.1894)	0.463 (0.2236)	0.2513 (0.1389)	0.1053 (0.1512)	0.3063 (0.1384)	0.3608 (0.2145)	0.4285 (0.2148)	0.4612 (0.1723)	-0.0816 (0.1502)	-0.2602 (0.1622)	-0.1387 (0.1475)	-0.6363 (0.1706)	0.0775 (0.1677)	0.049 (0.1629)	0.1504 (0.1381)	0.3271 (0.1522)	-0.2904 (0.1366)	0.3027 (0.2227)	0.3315 (0.1899)	0.2548 (0.1474)	-0.3238 (0.1911)	-0.218 (0.1626)	0.0727 (0.1772)	0.3944 (0.1872)	-0.011 (0.1453)	-0.1033 (0.2945)	-0.008 (0.1688)	-0.1549 (0.1986)	0.048 (0.1517)	0.0987 (0.1856)	-0.1488 (0.1732)	-0.1947 (0.1289)	0.5028 (0.1562)	0.1035 (0.1756)	0.308 (0.131)	0.2157 (0.1459)	0.2511 (0.1401)	0.3842 (0.1299)	-0.0751 (0.1736)	0.3819 (0.1768)
	332	8		0.5491 (0.314)	0.799 (0.7946)	1 (0.4274)	0.5084 (0.2525)	0.7189 (0.3404)	0.9015 (0.6952)	0.6512 (0.2627)	-0.0064 (0.2976)	-0.2753 (0.2094)	-0.0287 (0.2048)	0.1253 (0.2088)	-0.3262 (0.2577)	0.0806 (0.3001)	0.0142 (0.2546)	-0.2634 (0.2142)	-0.2372 (0.2147)	-0.186 (0.2073)	0.6322 (0.2266)	0.0177 (0.2294)	-0.0663 (0.2276)	0.1389 (0.1877)	0.2377 (0.2131)	0.2648 (0.1863)	0.1629 (0.2872)	0.2823 (0.2571)	-0.1603 (0.1871)	0.2066 (0.2605)	0.3027 (0.2148)	0.1178 (0.2356)	-0.2969 (0.2543)	0.231 (0.205)	0.0608 (0.3872)	0.3599 (0.2538)	0.0808 (0.263)	0.4294 (0.2346)	0.0795 (0.2555)	-0.3191 (0.241)	-0.1833 (0.1772)	-0.4358 (0.2366)	-0.038 (0.2433)	-0.239 (0.1892)	-0.5031 (0.2285)	-0.5865 (0.2138)	-0.4669 (0.1975)	0.0037 (0.236)	-0.3121 (0.2348)
	333	8		0.2112 (0.2653)	0.0942 (0.4818)	-0.1137 (0.3233)	0.2612 (0.2099)	-0.1726 (0.2878)	-0.4715 (0.5846)	-0.0147 (0.225)	0.3548 (0.2836)	0.4243 (0.1782)	0.1741 (0.179)	0.2959 (0.1693)	0.8065 (0.2682)	0.2643 (0.2518)	0.0994 (0.217)	0.2252 (0.1802)	-0.0912 (0.1909)	0.0857 (0.1817)	-0.2895 (0.1914)	-0.1277 (0.2012)	0.414 (0.2063)	-0.1657 (0.1656)	0.3721 (0.1808)	-0.1305 (0.1603)	-0.0819 (0.2521)	-0.0245 (0.2265)	0.1272 (0.1645)	-0.3855 (0.2137)	-0.2749 (0.1891)	0.0563 (0.2069)	0.175 (0.2218)	-0.3741 (0.1764)	-0.0081 (0.3275)	-0.1076 (0.2032)	-0.1681 (0.2302)	0.0919 (0.1787)	-0.1685 (0.2246)	-0.5089 (0.2291)	-0.1778 (0.1511)	0.3112 (0.2004)	0.1726 (0.2072)	-0.0238 (0.162)	-0.0704 (0.1792)	0.0279 (0.1667)	0.1147 (0.1611)	-0.434 (0.1927)	0.1957 (0.2034)
	334	8		-0.5929 (0.3268)	-0.3748 (0.6467)	-0.6208 (0.4246)	-0.2786 (0.2317)	-0.4607 (0.3312)	-0.0952 (0.4654)	-0.1731 (0.2324)	-0.2866 (0.2474)	0.3321 (0.1881)	0.1687 (0.1849)	-0.1784 (0.1714)	0.3051 (0.2244)	-0.1831 (0.2669)	-0.3572 (0.2186)	0.1896 (0.1766)	0.0122 (0.1966)	0.2977 (0.183)	0.296 (0.1753)	-0.1062 (0.209)	0.0892 (0.1979)	-0.4155 (0.1678)	-0.3038 (0.1805)	0.1917 (0.1663)	-0.1306 (0.2562)	-0.2297 (0.2278)	0.1263 (0.1662)	0.0873 (0.2279)	-0.1797 (0.193)	-0.1568 (0.2112)	-0.4824 (0.2299)	0.0544 (0.1767)	0.2111 (0.3719)	0.1489 (0.205)	0.3452 (0.2314)	-0.1149 (0.1835)	-0.0893 (0.2274)	0.066 (0.2046)	0.0953 (0.1535)	-0.35 (0.1903)	-0.237 (0.2108)	-0.4813 (0.1616)	-0.5059 (0.1887)	-0.3711 (0.176)	-0.3725 (0.1708)	-0.0846 (0.204)	0.0948 (0.1933)
	335	8		-0.2299 (0.2553)	0.0597 (0.4417)	-0.1203 (0.3064)	-0.105 (0.2021)	-0.1731 (0.2695)	0.1555 (0.3889)	-0.0565 (0.2055)	-0.4649 (0.2629)	0.1107 (0.1593)	-0.2918 (0.1582)	-0.2186 (0.1581)	-0.0674 (0.2029)	-0.2174 (0.2477)	-0.1167 (0.2005)	-0.2404 (0.1641)	0.1689 (0.183)	-0.0165 (0.1655)	0.4055 (0.1639)	-0.1503 (0.1888)	-0.0553 (0.1766)	-0.2288 (0.1491)	-0.1565 (0.1671)	0.2946 (0.142)	0.0731 (0.2366)	-0.0895 (0.2068)	-0.0274 (0.1517)	0.1873 (0.2031)	0.0723 (0.1768)	-0.0706 (0.1863)	-0.3022 (0.2098)	0.0582 (0.1584)	0.2606 (0.317)	0.249 (0.1789)	0.3447 (0.1929)	0.1472 (0.1657)	-0.1694 (0.1984)	-0.0867 (0.1902)	0.1291 (0.1414)	-0.4139 (0.2042)	0.0314 (0.1956)	-0.2537 (0.1501)	-0.3308 (0.1701)	-0.2533 (0.1645)	-0.3978 (0.1583)	0.0057 (0.1853)	0.0435 (0.1776)
	336	8		0.1321 (0.2753)	0.5387 (0.6288)	0.3102 (0.3277)	0.0805 (0.2236)	0.0047 (0.287)	0.3037 (0.4957)	-0.0143 (0.2302)	-0.0402 (0.261)	-0.2034 (0.1881)	0.1452 (0.1812)	-0.2445 (0.1752)	-0.0724 (0.2305)	-0.5062 (0.2747)	-0.3919 (0.2121)	0.0888 (0.1814)	-0.1326 (0.2013)	0.0977 (0.1834)	0.2353 (0.1809)	-0.1574 (0.2097)	-0.327 (0.2044)	-0.0367 (0.171)	0.1245 (0.1934)	0.1887 (0.1773)	-0.0426 (0.263)	0.0534 (0.2403)	-0.2476 (0.1643)	-0.1701 (0.2176)	0.2667 (0.1932)	0.2716 (0.2055)	-0.215 (0.224)	0.0607 (0.178)	0.0441 (0.3394)	0.1964 (0.2069)	0.3553 (0.2376)	0.1927 (0.1859)	-0.8093 (0.2016)	-0.3128 (0.2074)	0.4656 (0.1237)	-0.7596 (0.2258)	0.1353 (0.2166)	-0.4373 (0.1679)	-0.4549 (0.2009)	-0.5247 (0.1793)	-0.4148 (0.174)	-0.1871 (0.2059)	-0.5187 (0.1874)
	337	8		0.5509 (0.3736)	-0.0431 (0.5956)	0.3631 (0.4001)	0.2064 (0.2626)	0.3117 (0.3581)	-0.4249 (0.6472)	0.013 (0.271)	0.4955 (0.3281)	0.4004 (0.1902)	-0.2221 (0.213)	0.5502 (0.2199)	0.3857 (0.2989)	0.3408 (0.3074)	0.5057 (0.2734)	-0.1633 (0.222)	-0.2175 (0.2409)	-0.1579 (0.2129)	-0.5818 (0.2547)	-0.0859 (0.2445)	0.1122 (0.2402)	0.1462 (0.2049)	0.3438 (0.2385)	-0.1671 (0.1932)	0.5879 (0.3595)	0.4959 (0.3144)	0.1625 (0.2095)	-0.3255 (0.2717)	-0.13 (0.2316)	0.1454 (0.2613)	0.4102 (0.2718)	-0.0429 (0.2106)	-0.1279 (0.4051)	-0.4112 (0.2453)	-0.5811 (0.3072)	-0.2454 (0.2154)	0.2226 (0.2721)	-0.4138 (0.2794)	-0.3215 (0.2047)	0.7318 (0.2757)	0.1419 (0.2575)	0.3948 (0.1829)	0.3407 (0.1932)	0.2863 (0.191)	0.3136 (0.185)	-0.2972 (0.2506)	0.4986 (0.2771)
	338	8		-0.532 (0.294)	-0.4973 (0.6917)	-0.7838 (0.4035)	-0.4598 (0.212)	-0.4685 (0.3148)	-0.2886 (0.5142)	-0.4061 (0.2202)	-0.2042 (0.2816)	0.0255 (0.1857)	0.0377 (0.1861)	-0.3429 (0.1767)	-0.4348 (0.2336)	0.3747 (0.2816)	0.0792 (0.2302)	0.2029 (0.1894)	-0.2835 (0.2035)	0.1017 (0.1871)	-0.0392 (0.1908)	0.2393 (0.2128)	-0.3486 (0.199)	-0.2063 (0.1763)	-0.1725 (0.1918)	-0.0351 (0.1737)	-0.083 (0.2794)	-0.2443 (0.2721)	0.3491 (0.1731)	0.1861 (0.2271)	-0.363 (0.2015)	-0.5175 (0.2127)	-0.159 (0.2329)	0.2741 (0.1887)	-0.3591 (0.4081)	0.0717 (0.209)	0.1925 (0.2347)	-0.1454 (0.1886)	0.3044 (0.2217)	0.3471 (0.211)	-0.0463 (0.1601)	-0.0301 (0.2063)	-0.1407 (0.2195)	0.3912 (0.1744)	0.3358 (0.2129)	0.339 (0.1902)	0.4005 (0.1888)	0.0154 (0.2147)	0.2317 (0.1918)
	339	8		0.2163 (0.2678)	0.3277 (0.5498)	0.2283 (0.3217)	0.2418 (0.2114)	0.0075 (0.2703)	-0.0202 (0.4157)	0.0916 (0.2149)	0.293 (0.2573)	-0.1128 (0.1668)	0.0898 (0.167)	-0.2829 (0.1655)	-0.2153 (0.2112)	-0.2918 (0.2384)	-0.203 (0.2039)	0.2321 (0.1761)	-0.0503 (0.1847)	0.2957 (0.1631)	0.1715 (0.177)	-0.2202 (0.1941)	-0.0357 (0.1833)	0.0597 (0.159)	0.2567 (0.1722)	0.0182 (0.1564)	-0.2571 (0.238)	-0.1651 (0.2109)	-0.1342 (0.1563)	-0.1971 (0.2058)	0.2033 (0.1829)	0.178 (0.1948)	-0.1085 (0.2095)	-0.2665 (0.169)	-0.2012 (0.3418)	-0.043 (0.191)	0.0423 (0.2198)	0.2013 (0.1715)	-0.9392 (0.2197)	-0.475 (0.2021)	0.4751 (0.1367)	-0.4079 (0.2017)	0.3073 (0.2026)	-0.0345 (0.155)	0.023 (0.1718)	-0.1792 (0.1622)	0.0099 (0.1544)	-0.205 (0.1993)	-0.5094 (0.1655)
	340	8		0.0422 (0.3155)	-0.0099 (0.584)	-0.2494 (0.4162)	0.0206 (0.2598)	-0.3183 (0.354)	-0.5012 (0.6829)	-0.2552 (0.2787)	0.0924 (0.313)	0.4621 (0.2089)	-0.1486 (0.2102)	-0.1323 (0.2066)	0.4775 (0.2715)	-0.1032 (0.3105)	0.0589 (0.2597)	0.105 (0.2142)	0.1017 (0.233)	0.0211 (0.217)	0.006 (0.2181)	-0.3705 (0.2635)	0.3002 (0.2355)	-0.3393 (0.1887)	0.1534 (0.2148)	-0.1415 (0.1878)	-0.0224 (0.3041)	-0.0807 (0.2667)	-0.1222 (0.1938)	-0.0561 (0.2612)	-0.0266 (0.2239)	-0.0283 (0.243)	0.1608 (0.2594)	-0.5401 (0.222)	0.1282 (0.3957)	-0.1443 (0.2384)	0.0656 (0.2716)	0.0902 (0.2136)	-0.6657 (0.2524)	-0.7147 (0.2987)	0.2817 (0.1745)	0.0115 (0.2292)	0.2882 (0.2579)	-0.1403 (0.1929)	-0.0699 (0.215)	-0.0253 (0.1986)	-0.0374 (0.1926)	-0.4501 (0.2203)	0.1257 (0.2373)
	341	8		-0.551 (0.2855)	-0.3388 (0.5494)	-0.5801 (0.3604)	-0.3167 (0.2043)	-0.4238 (0.2918)	-0.0742 (0.4158)	-0.2074 (0.2071)	-0.4961 (0.2767)	-0.0641 (0.1632)	-0.0739 (0.1667)	-0.4641 (0.16)	-0.3255 (0.215)	-0.1073 (0.2418)	-0.1656 (0.2073)	0.0652 (0.1692)	0.1277 (0.1848)	0.0808 (0.1689)	0.2589 (0.1779)	0.1171 (0.1868)	-0.3005 (0.1825)	0.0089 (0.1566)	-0.13 (0.1788)	0.1521 (0.1481)	-0.2854 (0.2591)	-0.3199 (0.2319)	0.2102 (0.1527)	-0.0403 (0.207)	-0.1988 (0.176)	-0.2013 (0.1931)	-0.2638 (0.2071)	0.0522 (0.1617)	-0.1504 (0.3263)	0.2699 (0.18)	0.5738 (0.2127)	0.0609 (0.1692)	-0.1995 (0.2095)	0.3422 (0.1986)	0.2068 (0.156)	-0.4527 (0.2198)	0.1737 (0.2063)	-0.0481 (0.1526)	0.0371 (0.1737)	0.126 (0.1602)	0.0555 (0.1529)	0.1028 (0.1881)	-0.1407 (0.1949)
	342	8		0.2838 (0.2854)	0.6293 (0.9624)	0.6152 (0.4344)	0.2037 (0.2241)	0.2645 (0.3146)	0.4661 (0.728)	0.1855 (0.2353)	0.4347 (0.2784)	-0.2819 (0.1764)	0.2365 (0.1772)	0.1282 (0.1707)	0.0456 (0.2228)	-0.3179 (0.2592)	-0.3257 (0.2238)	0.0763 (0.1775)	0.1616 (0.1878)	-0.0988 (0.1852)	-0.0292 (0.1814)	0.0693 (0.201)	0.0715 (0.1915)	-0.032 (0.1667)	0.0015 (0.1862)	-0.1855 (0.1583)	-0.1711 (0.2554)	0.1243 (0.2252)	-0.4965 (0.1579)	-0.1066 (0.2155)	0.3765 (0.192)	0.3282 (0.1953)	0.0506 (0.2214)	0.0896 (0.1758)	0.2879 (0.3394)	-0.0066 (0.2001)	-0.0925 (0.2269)	0.1074 (0.1808)	-0.1368 (0.2187)	-0.1462 (0.1977)	0.1842 (0.1454)	-0.1771 (0.197)	-0.2214 (0.2212)	-0.2743 (0.1615)	-0.2256 (0.1804)	-0.308 (0.1604)	-0.2809 (0.1575)	0.2098 (0.2066)	-0.323 (0.1815)
	343	8		-0.0895 (0.359)	-0.275 (0.6403)	-0.0477 (0.4282)	0.0814 (0.3022)	-0.0678 (0.3759)	-0.2155 (0.5645)	0.0947 (0.3129)	0.4086 (0.3763)	0.0656 (0.2407)	0.053 (0.2397)	0.0361 (0.2373)	0.2064 (0.3004)	-0.3686 (0.3536)	-0.1591 (0.3009)	0.0997 (0.2426)	0.5394 (0.2589)	0.3247 (0.2392)	-0.2549 (0.2428)	-0.126 (0.2672)	0.2999 (0.2746)	-0.067 (0.2258)	-0.3893 (0.2695)	-0.3861 (0.2154)	-0.2451 (0.3464)	-0.0399 (0.3081)	-0.3202 (0.2345)	-0.0265 (0.3006)	0.2189 (0.266)	0.292 (0.2862)	0.3757 (0.2979)	-0.256 (0.2452)	0.7277 (0.4762)	-0.3322 (0.2864)	-0.3175 (0.2994)	-0.1318 (0.2595)	-0.3613 (0.2968)	-0.1302 (0.2698)	0.3753 (0.2129)	0.3482 (0.2735)	-0.2648 (0.2928)	0.0997 (0.2201)	0.2981 (0.2529)	0.2242 (0.235)	0.1857 (0.2223)	0.3977 (0.3046)	-0.2882 (0.247)
	344	8		-0.0979 (0.2806)	-0.2096 (0.508)	-0.0806 (0.333)	-0.067 (0.2305)	-0.056 (0.2938)	-0.1231 (0.4518)	-0.0424 (0.2343)	0.2803 (0.2854)	-0.0365 (0.1844)	0.0426 (0.1871)	0.1331 (0.1798)	-0.0198 (0.2371)	-0.2753 (0.2732)	-0.0956 (0.2314)	-0.018 (0.189)	0.2822 (0.1966)	0.2003 (0.1838)	-0.1885 (0.189)	-0.1035 (0.2096)	0.1966 (0.2081)	-0.0779 (0.1755)	-0.3536 (0.1973)	-0.1936 (0.1672)	0.0364 (0.273)	0.0243 (0.2412)	-0.2991 (0.1837)	0.2094 (0.2343)	0.2619 (0.2091)	0.1322 (0.2156)	0.2419 (0.2308)	-0.0181 (0.1829)	0.4725 (0.379)	-0.3266 (0.2157)	-0.409 (0.2359)	-0.2186 (0.2003)	-0.0137 (0.2353)	0.0882 (0.2188)	0.1911 (0.1603)	0.3019 (0.2154)	-0.3181 (0.2344)	0.1094 (0.1736)	0.2188 (0.1932)	0.0823 (0.1775)	0.0051 (0.1713)	0.3631 (0.2302)	-0.1266 (0.2004)
	345	8		0.2855 (0.3782)	0.7179 (0.7686)	0.6521 (0.431)	0.3017 (0.2992)	0.3357 (0.3938)	0.6835 (0.662)	0.3451 (0.2993)	-0.1798 (0.383)	-0.0799 (0.2658)	0.2898 (0.283)	0.288 (0.2773)	0.3034 (0.3424)	-0.0619 (0.3871)	-0.084 (0.331)	-0.3055 (0.2884)	-0.455 (0.2717)	-0.183 (0.2622)	0.388 (0.2605)	-0.0394 (0.2946)	-0.1097 (0.2972)	0.0534 (0.2469)	0.3437 (0.2799)	0.4 (0.2643)	0.4237 (0.4098)	0.4618 (0.3723)	-0.0988 (0.2444)	0.0321 (0.3328)	0.1303 (0.2779)	0.2037 (0.3017)	-0.1937 (0.3288)	0.289 (0.2771)	0.2454 (0.5537)	0.5232 (0.329)	0.3192 (0.3342)	0.4313 (0.2874)	-0.065 (0.3294)	-0.2186 (0.3117)	-0.2049 (0.247)	-0.581 (0.3073)	-0.0245 (0.3157)	-0.6195 (0.2523)	-0.9032 (0.3352)	-0.8733 (0.3188)	-0.7779 (0.3095)	-0.1881 (0.3065)	-0.2118 (0.2918)
	346	9		0.4835 (0.3107)	0.4566 (0.6516)	0.7514 (0.4097)	0.4689 (0.2499)	0.5923 (0.353)	0.5133 (0.6112)	0.5367 (0.2646)	1 (0.3546)	0.3213 (0.1969)	0.1824 (0.2005)	0.2437 (0.1936)	-0.0619 (0.2487)	0.0403 (0.2866)	-0.0684 (0.253)	-0.3098 (0.2167)	0.069 (0.2146)	-0.2686 (0.2107)	-0.5308 (0.2241)	0.0506 (0.225)	0.0419 (0.2151)	-0.0401 (0.1876)	0.5124 (0.2059)	-0.0817 (0.1804)	-0.2925 (0.2951)	-0.2215 (0.2593)	-0.2215 (0.1801)	0.1684 (0.2426)	0.0786 (0.21)	0.3172 (0.234)	0.0678 (0.2457)	-0.0571 (0.1923)	0.1083 (0.3695)	-0.2377 (0.2187)	-0.4119 (0.2484)	-0.1281 (0.2015)	0.0481 (0.2472)	-0.299 (0.2213)	-0.352 (0.1841)	0.591 (0.2433)	0.1722 (0.2319)	0.0554 (0.1823)	-0.0475 (0.2013)	0.0735 (0.1886)	0.1346 (0.1794)	0.5991 (0.2551)	-0.2196 (0.204)
	347	9		-0.4614 (0.3478)	-0.4728 (0.7433)	-0.6463 (0.4624)	-0.1817 (0.2519)	-0.6816 (0.4284)	-0.6922 (0.8027)	-0.326 (0.2693)	-0.6236 (0.3335)	0.0318 (0.2009)	0.0778 (0.2039)	-0.3558 (0.2122)	-0.1047 (0.253)	0.132 (0.2901)	0.1202 (0.2468)	0.3616 (0.2039)	-0.2519 (0.2113)	0.3863 (0.2219)	0.11 (0.2058)	0.0359 (0.2263)	0.0936 (0.2263)	-0.0514 (0.1907)	-0.3666 (0.2151)	-0.1021 (0.1884)	0.2467 (0.2952)	0.0496 (0.2584)	0.3569 (0.1833)	-0.0022 (0.2507)	-0.3026 (0.2077)	-0.4517 (0.2226)	-0.0458 (0.2536)	-0.1919 (0.2073)	-0.1141 (0.3909)	0.3007 (0.2205)	0.3988 (0.2546)	0.3195 (0.2115)	0.0649 (0.2535)	0.1228 (0.2293)	0.2986 (0.1969)	-0.345 (0.2457)	0.0514 (0.2409)	0.1404 (0.1906)	0.1976 (0.2213)	0.2423 (0.1996)	0.2109 (0.1917)	-0.1091 (0.2326)	0.1921 (0.2113)
	348	9		0.1949 (0.3158)	0.136 (0.5938)	0.266 (0.4018)	0.2314 (0.2465)	0.4421 (0.3755)	0.4216 (0.6589)	0.412 (0.2631)	0.3223 (0.2943)	0.3896 (0.183)	0.1324 (0.1991)	0.3462 (0.1927)	0.5175 (0.2935)	0.0053 (0.2884)	0.2492 (0.2608)	-0.081 (0.1989)	-0.1408 (0.2209)	0.055 (0.1985)	-0.215 (0.1954)	0.1405 (0.2221)	0.1427 (0.2142)	0.2163 (0.1803)	0.1871 (0.2095)	-0.1877 (0.186)	0.0212 (0.2847)	0.0158 (0.2533)	0.3224 (0.1902)	-0.5009 (0.2227)	-0.3804 (0.2246)	0.357 (0.228)	-0.0733 (0.2458)	0.0525 (0.1924)	0.4966 (0.4005)	0.2026 (0.2239)	0.1511 (0.2541)	-0.1411 (0.1993)	0.093 (0.2442)	0.1806 (0.2281)	-0.0443 (0.1709)	0.556 (0.2249)	-0.0669 (0.2365)	-0.1515 (0.1867)	-0.1547 (0.2156)	0.0487 (0.1864)	0.0194 (0.1814)	-0.005 (0.2277)	0.4399 (0.2297)
	349	9		0.5981 (0.3457)	0.6487 (0.8164)	0.4605 (0.4098)	0.4472 (0.2443)	0.3628 (0.3324)	0.2213 (0.514)	0.2782 (0.2416)	0.1577 (0.2632)	-0.2928 (0.1894)	0.2339 (0.1808)	-0.0859 (0.185)	-0.0134 (0.2318)	-0.3158 (0.2769)	-0.2613 (0.2338)	0.0149 (0.1876)	-0.4782 (0.2021)	0.4079 (0.1738)	-0.1928 (0.1892)	0.2194 (0.22)	-0.1626 (0.2009)	-0.0198 (0.1742)	0.2724 (0.1981)	-0.1463 (0.171)	-0.185 (0.2792)	-0.0061 (0.2366)	0.0797 (0.1713)	-0.5088 (0.2265)	-0.1159 (0.1941)	0.3428 (0.218)	-0.1564 (0.2313)	-0.0186 (0.1805)	-0.0198 (0.341)	-0.0635 (0.2087)	-0.2965 (0.2496)	-0.0286 (0.1883)	0.031 (0.2306)	-0.3286 (0.2104)	0.0032 (0.1597)	0.2703 (0.2166)	0.2245 (0.2179)	0.1213 (0.1718)	-0.0142 (0.1871)	0.0236 (0.1747)	0.1954 (0.1704)	-0.0564 (0.2095)	-0.0882 (0.1992)
	350	9		0.077 (0.2549)	0.4096 (0.5314)	-0.0147 (0.3066)	-0.0216 (0.2116)	-0.3868 (0.2931)	-0.2726 (0.4793)	-0.3725 (0.2301)	0.5722 (0.296)	0.2312 (0.1658)	-0.1699 (0.1686)	-0.21 (0.1734)	0.3684 (0.2428)	0.4567 (0.2526)	0.464 (0.2133)	0.2377 (0.1748)	0.0055 (0.1854)	-0.075 (0.1703)	-0.4036 (0.1909)	0.046 (0.1886)	0.0256 (0.1856)	-0.1325 (0.1551)	0.5015 (0.177)	-0.0085 (0.1555)	-0.0093 (0.2496)	-0.2634 (0.2134)	0.0319 (0.1579)	0.039 (0.2126)	-0.0223 (0.1806)	-0.0591 (0.1967)	0.3747 (0.1977)	-0.2541 (0.1666)	-0.3466 (0.346)	-0.1488 (0.1897)	-0.0863 (0.2165)	0.103 (0.1725)	-0.4912 (0.2123)	-0.3618 (0.2114)	0.0901 (0.1464)	0.0516 (0.1837)	0.0542 (0.2031)	0.1298 (0.1578)	0.1682 (0.1703)	0.2644 (0.1549)	0.2258 (0.1503)	-0.5636 (0.1931)	0.1362 (0.1956)
	351	9		0.5167 (0.5417)	-0.1707 (0.798)	0.8613 (0.7279)	0.3607 (0.4053)	1 (0.6872)	0.9071 (1.0236)	0.946 (0.5081)	-0.1417 (0.4442)	0.0381 (0.2968)	-0.3402 (0.3401)	0.6063 (0.3742)	-0.4665 (0.4266)	-0.3954 (0.4385)	-0.3612 (0.386)	-0.2933 (0.3251)	-0.1335 (0.3211)	-0.185 (0.3298)	0.3115 (0.3434)	-0.1481 (0.3267)	0.0269 (0.3272)	0.2097 (0.2735)	-0.3562 (0.3282)	-0.1539 (0.2807)	-0.1441 (0.4643)	0.3334 (0.3672)	-0.1378 (0.2828)	-0.0604 (0.3746)	0.0704 (0.3169)	0.1267 (0.348)	-0.1598 (0.3616)	0.4262 (0.3214)	0.2871 (0.535)	-0.235 (0.3504)	-0.3585 (0.406)	-0.4035 (0.3246)	0.6961 (0.4016)	0.2782 (0.3731)	-0.3741 (0.2638)	0.2761 (0.3383)	0.0327 (0.3645)	0.1761 (0.2698)	0.0894 (0.306)	-0.183 (0.2765)	-0.1578 (0.2657)	0.7579 (0.377)	-0.2653 (0.347)
	352	9		0.2045 (0.3144)	-0.0385 (0.5735)	0.121 (0.3674)	0.0659 (0.255)	0.2227 (0.3351)	-0.0131 (0.5095)	0.0668 (0.2581)	0.2732 (0.3167)	0.2117 (0.1971)	0.1306 (0.2098)	0.2351 (0.1956)	0.8683 (0.3189)	0.182 (0.2971)	0.1155 (0.2546)	-0.1283 (0.2087)	0.1347 (0.2237)	-0.4665 (0.198)	-0.6241 (0.2402)	-0.0488 (0.2306)	0.4517 (0.2385)	-0.1168 (0.1992)	0.0676 (0.222)	-0.4095 (0.2012)	0.1286 (0.3)	-0.0621 (0.2684)	-0.23 (0.1903)	0.1457 (0.2551)	-0.0146 (0.221)	0.1474 (0.2475)	0.4209 (0.2668)	0.1245 (0.2009)	0.1015 (0.3795)	0.1351 (0.236)	0.0262 (0.2666)	0.1032 (0.2136)	0.3239 (0.2649)	-0.0974 (0.2375)	-0.2638 (0.1941)	0.181 (0.2247)	-0.2446 (0.2455)	-0.0536 (0.1963)	-0.0152 (0.2128)	0.1145 (0.1961)	0.0539 (0.1879)	0.1018 (0.2343)	0.2934 (0.2345)
	353	9		0.3208 (0.2265)	0.1918 (0.4242)	0.4486 (0.2993)	0.2217 (0.1756)	0.6067 (0.2725)	0.522 (0.4947)	0.4166 (0.1802)	0.2141 (0.2012)	0.3398 (0.1366)	0.1029 (0.1431)	0.3875 (0.1375)	0.2299 (0.1864)	0.1846 (0.2066)	0.222 (0.1733)	-0.058 (0.1468)	-0.2668 (0.1478)	0.0078 (0.1443)	-0.216 (0.1425)	-0.0465 (0.1587)	0.1637 (0.1599)	0.016 (0.1345)	-0.2375 (0.1446)	-0.2799 (0.1331)	0.3683 (0.1983)	0.2151 (0.1785)	0.2433 (0.1326)	0.025 (0.1758)	-0.1758 (0.1521)	0.2099 (0.1703)	-0.0494 (0.1773)	0.2075 (0.1372)	0.3592 (0.2802)	0.1275 (0.1599)	-0.0122 (0.1842)	-0.1291 (0.1428)	0.4231 (0.1465)	0.0222 (0.1625)	-0.1575 (0.1192)	0.4861 (0.164)	-0.1638 (0.1679)	0.13 (0.1285)	0.0344 (0.1448)	0.1105 (0.1326)	0.1233 (0.1276)	0.4186 (0.1542)	0.3695 (0.1485)
	354	9		0.6559 (0.4028)	0.6772 (0.8301)	0.6357 (0.4738)	0.3715 (0.3116)	0.554 (0.3972)	0.4071 (0.6106)	0.2725 (0.3048)	0.3075 (0.3573)	-0.0804 (0.246)	0.1954 (0.2565)	0.1704 (0.2431)	0.0699 (0.3119)	-0.093 (0.3627)	0.0874 (0.3056)	-0.3905 (0.2834)	-0.1599 (0.2683)	-0.0274 (0.2494)	-0.2402 (0.2636)	-0.0404 (0.2748)	0.196 (0.2663)	-0.1406 (0.2376)	0.333 (0.2777)	0.1375 (0.2218)	0.6772 (0.3803)	0.4403 (0.3318)	-0.0634 (0.2298)	0.303 (0.3115)	0.1046 (0.2689)	0.2994 (0.3041)	0.0157 (0.3093)	0.0644 (0.2394)	-0.3666 (0.4482)	-0.2126 (0.2733)	-0.6323 (0.3676)	-0.0137 (0.2529)	0.7123 (0.3313)	-0.2698 (0.3226)	-0.5624 (0.2246)	0.7763 (0.3579)	-0.0816 (0.2936)	0.1993 (0.2284)	-0.0147 (0.2546)	0.0783 (0.2314)	0.0786 (0.2237)	0.6274 (0.343)	0.3995 (0.2783)
	355	9		0.3976 (0.3001)	-0.03 (0.505)	0.1473 (0.3258)	0.2882 (0.2179)	0.0372 (0.2883)	-0.5997 (0.695)	0.0211 (0.2308)	-0.0546 (0.2614)	-0.216 (0.1964)	0.0478 (0.1833)	0.2141 (0.1735)	0.3389 (0.2509)	0.0295 (0.2651)	0.1694 (0.2222)	0.1825 (0.1851)	-0.0099 (0.1992)	0.0742 (0.1883)	-0.1924 (0.188)	0.2132 (0.2069)	0.081 (0.2026)	0.1543 (0.1685)	0.2234 (0.1903)	-0.2182 (0.1678)	0.1774 (0.2647)	-0.0689 (0.2349)	0.028 (0.1703)	0.0206 (0.2246)	-0.1303 (0.1946)	-0.0886 (0.208)	0.5243 (0.2515)	-0.2663 (0.1876)	-0.0684 (0.3495)	-0.2461 (0.2054)	-0.4067 (0.2352)	0.1039 (0.1882)	0.2373 (0.2247)	-0.2012 (0.2162)	-0.096 (0.1569)	0.1513 (0.2029)	-0.227 (0.2225)	0.3475 (0.1572)	0.413 (0.1774)	0.4263 (0.1762)	0.2716 (0.1669)	-0.5896 (0.2518)	-0.0945 (0.1959)
	356	9		-0.1801 (0.2817)	0.063 (0.5039)	-0.2861 (0.3563)	-0.1226 (0.2334)	-0.3208 (0.3097)	-0.1191 (0.4647)	-0.2142 (0.2444)	-0.2034 (0.2605)	-0.058 (0.1813)	-0.2408 (0.1892)	-0.4083 (0.1937)	0.1726 (0.2348)	-0.398 (0.281)	-0.3314 (0.2203)	0.1817 (0.1992)	0.1138 (0.1997)	-0.111 (0.1831)	0.219 (0.192)	-0.1732 (0.2093)	0.0854 (0.2006)	0.1667 (0.1726)	0.1948 (0.1942)	0.1804 (0.1655)	-0.115 (0.2606)	-0.1023 (0.2325)	-0.3219 (0.1754)	-0.3622 (0.2217)	-0.0307 (0.1965)	-0.0944 (0.2123)	-0.1816 (0.2242)	-0.2386 (0.1866)	-0.5011 (0.4424)	0.1084 (0.203)	0.4389 (0.2326)	0.2334 (0.1857)	-0.3617 (0.2157)	0.1692 (0.2134)	0.213 (0.1601)	-0.6225 (0.2579)	0.2061 (0.2187)	-0.142 (0.1695)	0.1013 (0.1894)	-0.0724 (0.172)	-0.1293 (0.1648)	-0.2152 (0.2095)	-0.0998 (0.2012)
	357	9		-0.2468 (0.3336)	-0.0278 (0.5916)	-0.2066 (0.3895)	-0.0522 (0.266)	-0.3654 (0.3655)	-0.1705 (0.5504)	-0.1236 (0.2703)	-0.2614 (0.319)	-0.0725 (0.2131)	-0.1341 (0.2149)	0.0032 (0.2136)	-0.2057 (0.2731)	0.5188 (0.3583)	0.5567 (0.2913)	0.0763 (0.2169)	-0.073 (0.2341)	0.1901 (0.2189)	0.3985 (0.2326)	-0.0976 (0.242)	-0.0636 (0.234)	-0.2818 (0.2025)	-0.0852 (0.231)	0.1957 (0.2013)	0.1083 (0.3106)	0.0119 (0.2773)	0.0955 (0.1997)	0.1232 (0.2691)	-0.1699 (0.2355)	-0.3338 (0.2702)	0.2312 (0.2727)	-0.009 (0.2102)	0.2205 (0.4584)	-0.1187 (0.2413)	-0.0369 (0.2765)	-0.0948 (0.2216)	-0.1554 (0.2772)	0.0639 (0.2452)	-0.0663 (0.1848)	0.2393 (0.2485)	-0.4017 (0.2753)	0.0906 (0.2022)	0.1113 (0.2201)	0.1481 (0.2007)	0.1373 (0.1938)	-0.6126 (0.2699)	0.0156 (0.234)
	358	9		0.354 (0.2931)	0.079 (0.5033)	0.2176 (0.3425)	0.1222 (0.2273)	0.279 (0.3078)	-0.0644 (0.4396)	0.0568 (0.2298)	0.1718 (0.267)	-0.0458 (0.1793)	-0.015 (0.1813)	0.3105 (0.1831)	-0.2868 (0.2327)	0.0091 (0.2666)	-0.0504 (0.2241)	0.0387 (0.1826)	-0.0198 (0.1988)	0.2293 (0.1752)	0.1849 (0.1867)	0.1617 (0.2019)	-0.2721 (0.2028)	0.1644 (0.1726)	0.0239 (0.189)	0.0699 (0.1731)	-0.1991 (0.2645)	-0.0407 (0.2315)	0.0123 (0.1698)	-0.0893 (0.2227)	0.1234 (0.1906)	0.1501 (0.2074)	0.0401 (0.227)	-0.0259 (0.1775)	0.3658 (0.3942)	-0.3303 (0.2006)	-0.2899 (0.2285)	-0.3952 (0.1902)	0.0118 (0.2269)	-0.0745 (0.2066)	0.1711 (0.1527)	0.0252 (0.2022)	-0.0165 (0.216)	0.0373 (0.1682)	0.0787 (0.1834)	-0.0369 (0.1722)	-0.097 (0.1659)	-0.2116 (0.2136)	-0.4153 (0.1843)
	359	10		0.568 (0.2964)	0.5832 (0.5691)	0.5892 (0.3362)	0.3567 (0.2588)	0.4145 (0.3345)	0.2673 (0.5438)	0.2366 (0.2831)	-0.0233 (0.3505)	-0.1621 (0.241)	-0.1087 (0.248)	-0.1931 (0.2404)	-0.2612 (0.3181)	-0.0934 (0.3546)	-0.1192 (0.304)	0.2365 (0.2476)	-0.0813 (0.2647)	0.258 (0.276)	0.3019 (0.253)	0.0362 (0.2749)	-0.488 (0.2653)	0.2791 (0.2306)	0.1518 (0.2475)	0.3243 (0.2344)	0.1898 (0.3611)	0.2533 (0.3505)	-0.2651 (0.2336)	0.0217 (0.3031)	-0.3919 (0.2868)	0.0666 (0.283)	-0.1367 (0.3135)	0.0409 (0.2382)	0.1131 (0.4749)	-0.1092 (0.2834)	0.0954 (0.3135)	-0.1498 (0.2679)	0.2272 (0.2985)	0.0874 (0.2765)	0.1477 (0.2123)	-0.2634 (0.2615)	-0.0444 (0.291)	0.0676 (0.2317)	0.1523 (0.2646)	-0.112 (0.231)	-0.0427 (0.223)	-0.5083 (0.2861)	-0.4579 (0.2634)
	360	10		0.3383 (0.2357)	0.6031 (0.4994)	0.3651 (0.2739)	0.3001 (0.192)	0.0966 (0.2734)	0.1795 (0.4067)	0.1208 (0.2172)	-0.1297 (0.2508)	-0.2099 (0.1725)	-0.1049 (0.1797)	-0.2228 (0.1709)	-0.1169 (0.2249)	-0.2674 (0.2552)	-0.3034 (0.2224)	0.1087 (0.1772)	0.0756 (0.1971)	-0.0302 (0.1787)	0.2825 (0.1815)	0.0494 (0.1952)	-0.24 (0.1881)	0.1534 (0.1641)	0.2574 (0.1701)	0.1236 (0.1596)	-0.1823 (0.2493)	-0.0847 (0.2222)	-0.415 (0.1653)	0.043 (0.2168)	-0.0653 (0.1892)	-0.0583 (0.2056)	-0.2317 (0.2253)	-0.0758 (0.1709)	0.0317 (0.3306)	-0.1884 (0.2015)	-0.0275 (0.2257)	0.0129 (0.181)	-0.0209 (0.2206)	-0.1083 (0.2042)	0.0254 (0.1516)	-0.5591 (0.1868)	-0.059 (0.2083)	-0.0063 (0.1633)	0.0127 (0.1837)	-0.2266 (0.1619)	-0.0337 (0.1603)	-0.4491 (0.206)	-0.4515 (0.1844)
	361	10		0.4144 (0.2856)	0.0312 (0.6413)	0.1776 (0.382)	-0.0498 (0.2983)	0.3488 (0.3085)	-0.0896 (0.6313)	-0.1157 (0.3145)	-0.0095 (0.3228)	-0.2308 (0.218)	-0.1934 (0.2262)	-0.1951 (0.2182)	-0.3845 (0.2942)	0.2903 (0.3452)	0.2112 (0.287)	0.094 (0.2255)	-0.0723 (0.2437)	0.1578 (0.2402)	0.1123 (0.2318)	0.0351 (0.2535)	-0.3754 (0.238)	0.284 (0.2087)	0.1064 (0.2315)	0.4237 (0.2114)	0.3739 (0.3399)	0.6003 (0.3548)	-0.1167 (0.2117)	-0.1129 (0.2824)	-0.4282 (0.2665)	-0.0053 (0.2609)	0.3056 (0.2738)	-0.2392 (0.2253)	-0.0626 (0.4154)	-0.2252 (0.2639)	0.0611 (0.2892)	-0.3441 (0.2484)	0.3135 (0.2624)	0.3048 (0.2457)	0.0475 (0.196)	0.438 (0.2625)	0.1442 (0.2656)	0.2149 (0.2137)	0.4398 (0.252)	0.1901 (0.2119)	0.1083 (0.2052)	-0.3953 (0.2535)	0.0528 (0.2443)
	362	10		0.2676 (0.2744)	0.2718 (0.4903)	0.1926 (0.3364)	0.0588 (0.255)	0.0869 (0.3149)	-0.0189 (0.53)	-0.0834 (0.2825)	-0.1035 (0.2848)	-0.2841 (0.1956)	-0.2061 (0.204)	-0.264 (0.1917)	-0.4322 (0.2659)	0.0529 (0.2926)	-0.0387 (0.2468)	0.2355 (0.1972)	-0.1664 (0.2098)	0.1757 (0.2101)	0.2266 (0.208)	0.0057 (0.225)	-0.3837 (0.2045)	0.1693 (0.186)	0.1298 (0.2047)	0.351 (0.1832)	0.1042 (0.2863)	0.2749 (0.2812)	-0.1879 (0.1908)	0.0195 (0.2469)	-0.289 (0.2223)	-0.1442 (0.2337)	0.0014 (0.2487)	-0.1407 (0.1965)	0.0251 (0.3752)	-0.3865 (0.2404)	-0.1337 (0.2563)	-0.3159 (0.2201)	0.0051 (0.2552)	0.0196 (0.2278)	0.0108 (0.1728)	-0.2432 (0.2126)	-0.0138 (0.2369)	0.2072 (0.191)	0.2988 (0.2212)	-0.0232 (0.1876)	0.1009 (0.1826)	-0.487 (0.2366)	-0.2935 (0.2155)
	363	10		0.4388 (0.269)	0.3937 (0.5669)	0.3248 (0.3017)	0.3587 (0.1935)	0.2744 (0.2762)	0.0785 (0.3992)	0.2314 (0.1991)	-0.0386 (0.2258)	-0.3742 (0.1606)	0.2183 (0.1469)	-0.1782 (0.1506)	0.0691 (0.1996)	-0.3673 (0.239)	-0.4156 (0.2059)	-0.0448 (0.1569)	-0.0105 (0.1712)	0.1138 (0.1575)	0.0324 (0.1619)	-0.1681 (0.1773)	-0.2531 (0.1659)	0.2104 (0.1452)	0.0633 (0.1631)	-0.1107 (0.1412)	-0.0558 (0.2237)	-0.1668 (0.1956)	-0.3893 (0.1432)	-0.3238 (0.2095)	0.326 (0.1725)	0.4005 (0.1736)	-0.558 (0.1866)	0.2189 (0.1505)	-0.1711 (0.3114)	0.1469 (0.1807)	0.0767 (0.2102)	0.0582 (0.1607)	-0.1994 (0.194)	-0.2187 (0.1794)	0.1123 (0.1325)	-0.3455 (0.1763)	-0.146 (0.1832)	-0.2332 (0.138)	-0.2804 (0.1525)	-0.3486 (0.1424)	-0.1547 (0.1387)	-0.0936 (0.1857)	-0.3729 (0.1568)
	364	10		0.3907 (0.3079)	0.1023 (0.538)	0.3036 (0.3462)	0.1802 (0.2381)	0.2812 (0.3184)	-0.0885 (0.4957)	0.0892 (0.2448)	0.0969 (0.2823)	-0.2474 (0.2038)	0.3492 (0.2062)	-0.1941 (0.1914)	-0.1657 (0.2552)	0.1172 (0.2948)	0.1121 (0.2587)	0.6169 (0.1584)	-0.4359 (0.2242)	0.4196 (0.1996)	0.2924 (0.2)	-0.0676 (0.2211)	-0.0649 (0.2131)	-0.0696 (0.1851)	-0.1684 (0.2116)	0.1952 (0.1894)	0.3643 (0.3128)	0.3744 (0.2839)	0.1372 (0.1851)	-0.3228 (0.2502)	-0.3076 (0.2126)	0.2685 (0.2219)	0.1361 (0.2544)	-0.1822 (0.1894)	0.3381 (0.4176)	-0.424 (0.2343)	-0.2071 (0.2608)	-0.5002 (0.2121)	-0.1701 (0.247)	-0.3133 (0.2267)	0.2954 (0.1576)	0.0827 (0.2212)	0.1223 (0.2414)	-0.0081 (0.1806)	0.1237 (0.1953)	-0.0701 (0.189)	-0.1735 (0.1863)	-0.108 (0.2278)	-0.2341 (0.2049)
	365	10		0.3934 (0.2784)	-0.1127 (0.5552)	0.0631 (0.3366)	0.0946 (0.2309)	0.1993 (0.3003)	-0.3923 (0.5575)	-0.0647 (0.2377)	-0.2925 (0.2713)	-0.3419 (0.1888)	0.0672 (0.1871)	-0.3508 (0.1837)	0.1159 (0.2409)	-0.0947 (0.2764)	-0.0457 (0.2342)	0.2596 (0.1982)	0.1069 (0.2101)	-0.0743 (0.1901)	0.2501 (0.1994)	-0.2438 (0.2234)	0.0416 (0.2052)	0.1031 (0.1776)	0.0212 (0.1986)	0.1194 (0.1778)	-0.3083 (0.2858)	-0.2651 (0.2402)	-0.3 (0.1854)	-0.4061 (0.2392)	-0.0695 (0.2014)	0.4507 (0.2271)	-0.218 (0.229)	-0.2022 (0.1861)	-0.1695 (0.3411)	-0.3746 (0.2251)	-0.0703 (0.2446)	-0.3195 (0.2062)	-0.2649 (0.2389)	0.0124 (0.2172)	0.3276 (0.1636)	0.1114 (0.2102)	0.3177 (0.2191)	-0.334 (0.1638)	-0.0529 (0.1912)	-0.1147 (0.178)	-0.3456 (0.1686)	-0.441 (0.2297)	-0.2042 (0.2048)
	366	10		0.4931 (0.2913)	0.3183 (0.5652)	0.5582 (0.3411)	0.3171 (0.2353)	0.7217 (0.3167)	0.546 (0.5463)	0.4711 (0.2338)	-0.2655 (0.2716)	0.2397 (0.1959)	0.4387 (0.2131)	-0.0631 (0.1973)	0.2606 (0.2597)	0.0578 (0.2913)	0.0584 (0.2498)	0.0117 (0.2003)	-0.1435 (0.2236)	0.1077 (0.2149)	-0.1635 (0.2073)	0.1586 (0.2166)	-0.2898 (0.2165)	0.3781 (0.1704)	0.1158 (0.2066)	-0.2227 (0.18)	0.3235 (0.3361)	0.2959 (0.2847)	0.1341 (0.1862)	-0.1897 (0.2527)	-0.5092 (0.1981)	-0.0025 (0.2305)	-0.1761 (0.2486)	0.0267 (0.1938)	0.3971 (0.3946)	0.5876 (0.2123)	0.6987 (0.2402)	0.2004 (0.2007)	0.4818 (0.2536)	0.4533 (0.2079)	0.0287 (0.1727)	0.2555 (0.2344)	-0.0972 (0.2353)	-0.1531 (0.182)	-0.272 (0.2094)	-0.1447 (0.1939)	-0.1744 (0.1847)	0.2169 (0.2333)	0.0953 (0.2174)
	367	10		-0.0406 (0.313)	0.686 (0.9911)	0.3097 (0.4017)	0.0226 (0.2586)	-0.0625 (0.328)	0.5334 (0.7139)	0.0121 (0.2618)	0.24 (0.3074)	-0.1261 (0.2034)	-0.2405 (0.2109)	0.2846 (0.2029)	-0.1349 (0.2633)	-0.4189 (0.3124)	-0.5897 (0.2873)	-0.1518 (0.206)	0.4083 (0.2196)	-0.0061 (0.211)	-0.067 (0.213)	0.2127 (0.2396)	0.0402 (0.2259)	-0.2417 (0.19)	0.0707 (0.2242)	-0.0355 (0.1905)	-0.2238 (0.3002)	0.0549 (0.2652)	-0.1821 (0.1879)	0.4152 (0.2657)	0.1851 (0.2231)	-0.2128 (0.2414)	0.3037 (0.2441)	-0.0091 (0.2023)	0.0589 (0.3851)	0.2424 (0.2378)	-0.012 (0.268)	0.5078 (0.2144)	-0.0792 (0.2586)	-0.0991 (0.2355)	0.0796 (0.1782)	-0.4346 (0.2544)	-0.198 (0.2464)	0.2699 (0.194)	0.0926 (0.2122)	0.1354 (0.2003)	0.3026 (0.195)	-0.06 (0.2355)	-0.188 (0.2204)
	368	10		0.4239 (0.2698)	0.4889 (0.5912)	0.7691 (0.3512)	0.4596 (0.2066)	0.3741 (0.2931)	0.3386 (0.4874)	0.4221 (0.2176)	-0.336 (0.2296)	0.0804 (0.1707)	-0.0263 (0.1746)	0.0631 (0.1696)	0.0012 (0.2214)	-0.2461 (0.2484)	-0.0878 (0.2173)	0.214 (0.1744)	0.2166 (0.1819)	0.0139 (0.1778)	0.2596 (0.1774)	0.0444 (0.1946)	-0.0461 (0.1904)	0.1466 (0.1627)	-0.2395 (0.181)	0.0146 (0.1605)	-0.2867 (0.2557)	-0.1124 (0.2204)	-0.0944 (0.1651)	-0.0596 (0.218)	0.012 (0.1874)	0.1629 (0.1995)	0.0205 (0.2193)	-0.1842 (0.176)	1 (0.4828)	-0.0994 (0.1976)	0.1808 (0.2231)	-0.1075 (0.1852)	-0.3247 (0.205)	-0.1901 (0.2037)	0.4971 (0.1308)	-0.1821 (0.1834)	-0.1291 (0.2077)	-0.2309 (0.1559)	-0.0626 (0.1769)	-0.0918 (0.167)	-0.2703 (0.1599)	-0.1538 (0.1994)	-0.2869 (0.1815)
	369	10		0.0235 (0.2621)	-0.2209 (0.5115)	-0.468 (0.3397)	-0.1898 (0.2182)	-0.1382 (0.2719)	-0.4072 (0.5154)	-0.3155 (0.2296)	0.0006 (0.2489)	-0.4962 (0.1711)	0.164 (0.1685)	-0.2091 (0.1617)	-0.1113 (0.2174)	0.0115 (0.2518)	-0.2574 (0.2132)	0.0649 (0.1728)	-0.1937 (0.1834)	0.1657 (0.169)	-0.0057 (0.178)	-0.1893 (0.1972)	-0.1806 (0.1802)	-0.0448 (0.1626)	0.0054 (0.1823)	0.1331 (0.1645)	0.1192 (0.2512)	0.0807 (0.2241)	-0.1714 (0.1647)	-0.189 (0.2187)	0.1067 (0.1856)	0.0394 (0.2001)	-0.2344 (0.2057)	0.087 (0.1686)	-0.5127 (0.3685)	-0.2903 (0.1893)	-0.2927 (0.2097)	-0.27 (0.1692)	-0.0506 (0.228)	-0.1544 (0.1967)	-0.3273 (0.1465)	-0.0523 (0.1894)	-0.1311 (0.2032)	0.1944 (0.1588)	0.0425 (0.176)	-0.1947 (0.1624)	0.1723 (0.16)	-0.231 (0.2147)	-0.1636 (0.1856)
	370	10		0.1003 (0.2503)	-0.1763 (0.5015)	-0.1119 (0.3028)	0.1425 (0.2012)	-0.1483 (0.2629)	-0.4879 (0.5394)	-0.0378 (0.2099)	0.2627 (0.2209)	-0.4428 (0.1619)	-0.0256 (0.1681)	-0.0961 (0.16)	-0.2808 (0.2159)	-0.0294 (0.2416)	0.0057 (0.2058)	-0.0668 (0.1668)	-0.0861 (0.1792)	0.0035 (0.1681)	0.1455 (0.1734)	-0.0906 (0.1849)	0.0381 (0.1822)	0.1219 (0.1582)	0.0718 (0.1721)	0.0188 (0.1519)	0.0225 (0.2384)	-0.0392 (0.2115)	-0.2922 (0.1492)	-0.1572 (0.2082)	0.427 (0.1607)	0.1696 (0.1861)	-0.2201 (0.207)	0.1665 (0.1642)	-0.2875 (0.3212)	-0.4087 (0.1747)	-0.4967 (0.1913)	-0.2313 (0.1635)	-0.155 (0.2092)	-0.5547 (0.1739)	-0.0084 (0.1426)	-0.1715 (0.1928)	-0.0708 (0.1958)	0.0752 (0.1531)	0.1331 (0.1724)	-0.1663 (0.1535)	-0.0446 (0.1508)	-0.012 (0.1908)	-0.1906 (0.1748)
	371	10		-0.3531 (0.3429)	-0.2833 (0.62)	0.1456 (0.4727)	-0.1102 (0.2969)	-0.1355 (0.3767)	0.0696 (0.6567)	0.067 (0.323)	0.2968 (0.3485)	-0.3301 (0.2359)	-0.0405 (0.2452)	0.099 (0.2407)	-0.2658 (0.3097)	-0.3533 (0.3539)	-0.0216 (0.3029)	-0.1659 (0.254)	-0.0234 (0.2677)	0.3268 (0.2279)	-0.064 (0.2497)	-0.3209 (0.2676)	0.3191 (0.2535)	-0.04 (0.2303)	0.114 (0.2616)	0.0796 (0.2332)	0.2947 (0.352)	0.2189 (0.3029)	-0.1696 (0.2238)	0.3221 (0.3122)	0.3049 (0.2674)	0.2674 (0.284)	-0.1122 (0.3042)	0.509 (0.2774)	0.1138 (0.4496)	0.3404 (0.2857)	-0.1071 (0.3119)	0.2582 (0.2582)	-0.493 (0.2774)	-0.1149 (0.2762)	0.2425 (0.1982)	-0.2765 (0.279)	-0.2758 (0.2787)	-0.3814 (0.2429)	-0.4367 (0.2911)	-0.1633 (0.232)	-0.4341 (0.2433)	0.4825 (0.2778)	-0.1771 (0.2585)
	372	10		-0.2241 (0.2705)	0.0809 (0.5394)	-0.2477 (0.3237)	0.0798 (0.2389)	-0.3593 (0.2754)	-0.0918 (0.4561)	-0.0022 (0.2384)	0.0124 (0.2723)	0.2452 (0.1817)	0.0591 (0.1887)	0.1947 (0.1876)	0.2344 (0.2328)	-0.1647 (0.2831)	-0.322 (0.2493)	0.0385 (0.1903)	-0.0676 (0.2102)	-0.0682 (0.1961)	0.1693 (0.1944)	0.2395 (0.2221)	0.0479 (0.2064)	-0.2719 (0.1689)	-0.2721 (0.1864)	-0.1975 (0.1732)	-0.4442 (0.2904)	-0.5705 (0.2727)	0.0941 (0.1774)	0.1823 (0.2365)	0.1953 (0.2011)	-0.2432 (0.2348)	-0.2287 (0.2436)	0.2129 (0.1931)	-0.1797 (0.3652)	-0.2469 (0.2091)	-0.4468 (0.2429)	0.0328 (0.1937)	0.0304 (0.2397)	-0.4322 (0.2039)	-0.1084 (0.1643)	-0.3891 (0.2106)	-0.0642 (0.2245)	0.2273 (0.1769)	0.1087 (0.1954)	-0.0358 (0.1788)	0.2142 (0.177)	-0.1878 (0.2169)	-0.179 (0.2044)
	373	10		-0.6644 (0.4283)	-0.494 (0.7946)	-0.7709 (0.4989)	-0.6311 (0.3124)	-0.7687 (0.4658)	-0.5403 (0.705)	-0.7039 (0.3197)	0.0227 (0.3085)	-0.2965 (0.2008)	-0.3147 (0.2227)	-0.4778 (0.2143)	-0.4474 (0.2685)	-0.005 (0.3133)	0.0953 (0.2679)	-0.1591 (0.2108)	0.1104 (0.2501)	-0.3375 (0.2114)	0.0211 (0.2221)	-0.138 (0.2421)	0.1387 (0.2312)	-0.0909 (0.2016)	0.2956 (0.2116)	0.2336 (0.19)	-0.2352 (0.3229)	0.0513 (0.2743)	-0.3727 (0.2029)	0.2464 (0.2681)	-0.0903 (0.2391)	-0.4048 (0.2457)	0.1599 (0.2632)	-0.1274 (0.2079)	-0.4887 (0.4214)	-0.0981 (0.2426)	0.0235 (0.2789)	0.1506 (0.2203)	-0.3161 (0.2914)	0.2793 (0.2584)	0.0205 (0.1919)	-0.3334 (0.2804)	0.2627 (0.2471)	-0.0446 (0.1977)	0.0315 (0.2196)	-0.0233 (0.2029)	-0.0845 (0.1964)	-0.2169 (0.245)	0.0788 (0.2323)
	374	10		0.4636 (0.3199)	-0.2452 (0.5861)	0.3213 (0.3793)	0.2708 (0.2579)	0.5446 (0.3599)	-0.1461 (0.4966)	0.3172 (0.2712)	-0.3472 (0.2958)	-0.0263 (0.1987)	-0.0089 (0.201)	0.0483 (0.1996)	-0.0293 (0.2597)	-0.0796 (0.2907)	-0.0343 (0.25)	-0.3585 (0.2153)	0.2376 (0.212)	0.171 (0.1981)	-0.0117 (0.2063)	0.4392 (0.2391)	-0.077 (0.2183)	0.4538 (0.192)	-0.0692 (0.2095)	0.0487 (0.1855)	-0.1786 (0.2926)	0.0073 (0.2577)	0.1364 (0.194)	-0.1643 (0.253)	-0.0987 (0.2182)	0.1669 (0.2261)	0.1415 (0.2487)	-0.2733 (0.191)	0.1735 (0.3899)	-0.0916 (0.2275)	-0.0999 (0.2642)	-0.0893 (0.2079)	0.2313 (0.2753)	0.2744 (0.2249)	0.3531 (0.1565)	0.6602 (0.2451)	0.1476 (0.2493)	0.0482 (0.1846)	0.3708 (0.2004)	0.3694 (0.192)	0.072 (0.1832)	0.0935 (0.235)	0.2151 (0.2309)
	375	10		0.0502 (0.2793)	0.3361 (0.685)	0.5919 (0.4228)	0.1854 (0.2381)	0.3783 (0.3274)	0.748 (0.8255)	0.4316 (0.2579)	-0.282 (0.2436)	0.3751 (0.1777)	0.126 (0.1833)	0.2006 (0.1721)	0.1877 (0.2217)	-0.1637 (0.2583)	-0.0299 (0.2238)	-0.1149 (0.1888)	-0.0182 (0.2045)	0.1669 (0.1805)	-0.1085 (0.1875)	0.1763 (0.2052)	0.0402 (0.1954)	0.1381 (0.1645)	0.0577 (0.1925)	-0.0957 (0.1634)	0.1526 (0.2662)	0.2023 (0.2317)	0.1665 (0.168)	0.227 (0.2215)	-0.2034 (0.1845)	-0.1887 (0.209)	0.0521 (0.2259)	-0.0397 (0.175)	0.7405 (0.408)	0.4784 (0.1986)	0.3818 (0.2234)	0.2876 (0.1812)	0.0468 (0.2306)	0.3046 (0.2005)	0.0018 (0.16)	0.0321 (0.2044)	-0.2421 (0.2069)	-0.1688 (0.1687)	-0.2367 (0.2005)	0.0158 (0.1702)	-0.0921 (0.1677)	0.371 (0.2136)	0.0824 (0.1975)
	376	10		-0.2998 (0.2794)	-0.4757 (0.6304)	-0.0146 (0.3223)	-0.1368 (0.2214)	-0.3037 (0.2832)	-0.3929 (0.4795)	-0.1377 (0.2221)	0.0708 (0.2578)	-0.1164 (0.1761)	-0.3597 (0.1825)	0.2978 (0.177)	-0.2867 (0.2425)	-0.0053 (0.2616)	0.3055 (0.2227)	-0.1568 (0.1799)	0.3835 (0.1884)	-0.1121 (0.1871)	0.0312 (0.1837)	-0.2241 (0.1976)	0.0676 (0.1937)	-0.0603 (0.1683)	-0.3104 (0.1789)	0.1687 (0.1647)	-0.0019 (0.2618)	0.0209 (0.2302)	-0.1313 (0.1683)	0.288 (0.2257)	0.3919 (0.1789)	0.2107 (0.2056)	0.2118 (0.2233)	0.3116 (0.1765)	0.6924 (0.4776)	-0.1673 (0.198)	-0.1394 (0.227)	-0.1946 (0.184)	-0.2685 (0.2133)	-0.2566 (0.1977)	0.323 (0.1481)	0.0829 (0.1984)	-0.1975 (0.2186)	-0.1322 (0.1651)	0.0554 (0.1815)	0.0536 (0.1693)	-0.1817 (0.1648)	0.0217 (0.2046)	-0.0667 (0.194)
	377	10		0.3101 (0.3477)	0.6939 (0.8228)	0.7822 (0.4612)	0.6591 (0.2897)	0.2996 (0.3743)	0.5726 (0.6839)	0.6645 (0.3091)	0.2007 (0.3378)	0.1965 (0.2287)	-0.1217 (0.2329)	0.2344 (0.2234)	-0.1011 (0.2944)	-0.4752 (0.3408)	-0.3065 (0.2993)	-0.0136 (0.2319)	0.2534 (0.2493)	0.2152 (0.2411)	0.2874 (0.2339)	0.1704 (0.2624)	-0.0202 (0.2515)	0.0726 (0.2199)	-0.2392 (0.237)	0.0017 (0.2114)	-0.2213 (0.3334)	-0.259 (0.2889)	0.0021 (0.216)	0.1908 (0.2855)	0.2297 (0.2418)	0.2121 (0.2641)	-0.0768 (0.2936)	0.1713 (0.222)	0.6674 (0.4893)	0.2103 (0.2641)	0.1303 (0.2989)	0.2676 (0.2288)	-0.1779 (0.278)	-0.3074 (0.2653)	0.5083 (0.1989)	-0.4643 (0.2555)	-0.2545 (0.2737)	-0.1108 (0.2088)	-0.1385 (0.2311)	-0.1185 (0.2187)	-0.1939 (0.2089)	0.0626 (0.2658)	-0.4199 (0.2358)
	378	11		-0.1286 (0.2581)	0.2236 (0.5158)	-0.1469 (0.3066)	-0.1473 (0.212)	-0.2369 (0.2756)	0.0515 (0.4242)	-0.2277 (0.2178)	-0.1571 (0.2442)	0.2429 (0.1668)	-0.0054 (0.172)	0.0191 (0.1682)	0.2566 (0.2183)	0.0429 (0.2516)	0.1592 (0.2153)	0.2269 (0.176)	-0.0321 (0.1913)	-0.101 (0.1739)	0.0325 (0.1772)	-0.0116 (0.1918)	0.3017 (0.188)	-0.2569 (0.1645)	0.1796 (0.1812)	0.1908 (0.1533)	0.0602 (0.2468)	0.0543 (0.2195)	-0.0374 (0.1612)	0.2401 (0.2149)	-0.3675 (0.1839)	-0.4941 (0.1983)	0.2561 (0.2125)	-0.1761 (0.1696)	0.1729 (0.3229)	-0.0264 (0.1939)	0.3175 (0.2237)	-0.1255 (0.1776)	0.0801 (0.2152)	0.1453 (0.194)	-0.0717 (0.1474)	-0.0608 (0.1886)	0.0164 (0.2042)	-0.0393 (0.158)	0.1328 (0.1748)	0.3163 (0.1631)	0.2113 (0.1548)	-0.3333 (0.2021)	0.2567 (0.1856)
	379	11		0.0892 (0.2735)	0.5002 (0.6648)	0.2994 (0.3325)	0.2957 (0.2169)	-0.0949 (0.2847)	0.1812 (0.462)	0.1718 (0.221)	0.4126 (0.267)	-0.2142 (0.1891)	0.0006 (0.18)	-0.0835 (0.1761)	-0.0546 (0.228)	0.2982 (0.2769)	0.23 (0.2418)	0.4109 (0.1565)	-0.2123 (0.2081)	0.1055 (0.1797)	-0.1907 (0.188)	0.1577 (0.1987)	-0.263 (0.1921)	0.1824 (0.1705)	0.0944 (0.1883)	0.0992 (0.1664)	0.0099 (0.2609)	-0.0277 (0.2301)	0.2048 (0.1674)	-0.4329 (0.2365)	0.0715 (0.1982)	0.1821 (0.2064)	-0.1287 (0.2224)	0.0952 (0.1749)	0.0027 (0.3342)	-0.0438 (0.2028)	-0.1031 (0.232)	-0.1422 (0.1839)	-0.0252 (0.2298)	-0.2788 (0.2049)	-0.0637 (0.1588)	-0.1179 (0.1961)	-0.3989 (0.2087)	0.249 (0.1632)	0.1762 (0.1801)	0.1205 (0.1676)	0.2301 (0.1598)	0.0714 (0.2048)	-0.1066 (0.1922)
	380	11		0.2788 (0.4507)	0.3791 (0.8457)	-0.0397 (0.5636)	-0.5517 (0.4713)	0.4475 (0.4819)	0.5672 (0.8054)	-0.4414 (0.4416)	0.1751 (0.4614)	-0.1765 (0.3189)	-0.013 (0.3082)	-0.1464 (0.3064)	-0.0985 (0.3942)	-0.3343 (0.4726)	-0.8071 (0.5267)	0.5478 (0.4184)	-0.0272 (0.3383)	-0.4683 (0.337)	0.1525 (0.3245)	-0.337 (0.3727)	0.1884 (0.3368)	0.1262 (0.2965)	-0.1278 (0.3433)	0.4813 (0.361)	0.3429 (0.4566)	0.4982 (0.4331)	-0.6592 (0.3656)	0.1486 (0.385)	0.3266 (0.3783)	-0.3159 (0.3806)	0.9084 (0.5888)	-0.6506 (0.3878)	-0.0829 (0.5706)	0.0839 (0.3531)	0.1822 (0.407)	0.0406 (0.3182)	0.3969 (0.396)	0.0988 (0.3535)	-0.2554 (0.273)	-0.1378 (0.3359)	0.3398 (0.3684)	0.4116 (0.3507)	0.2389 (0.3441)	-0.3903 (0.3076)	-0.0462 (0.2813)	-0.0274 (0.3544)	0.2931 (0.3515)
	381	11		-0.2387 (0.2964)	-0.2844 (0.5875)	-0.3819 (0.3631)	-0.3802 (0.2374)	-0.2787 (0.3208)	-0.2982 (0.5268)	-0.4109 (0.2456)	0.3202 (0.2693)	-0.0762 (0.1772)	-0.3198 (0.1774)	-0.0465 (0.178)	-0.2824 (0.2315)	-0.0687 (0.2635)	-0.1086 (0.2268)	-0.1505 (0.1818)	0.264 (0.2142)	-0.0787 (0.1819)	0.0988 (0.1837)	0.3748 (0.2039)	0.4633 (0.1948)	0.0842 (0.1712)	0.1134 (0.1861)	0.2675 (0.1587)	-0.1244 (0.2678)	0.4141 (0.2241)	-0.0702 (0.1685)	-0.1064 (0.2209)	0.0365 (0.1936)	-0.4025 (0.205)	0.3911 (0.2243)	-0.6826 (0.1911)	0.318 (0.3784)	-0.4517 (0.2184)	-0.3462 (0.2536)	-0.1212 (0.1849)	-0.1507 (0.2315)	-0.0567 (0.2073)	0.0051 (0.1569)	-0.0147 (0.1987)	0.2688 (0.2076)	0.1973 (0.1679)	0.2367 (0.185)	0.0086 (0.1705)	-0.1295 (0.1668)	-0.0237 (0.2057)	0.302 (0.1924)
	382	11		-0.2235 (0.3721)	-0.0268 (0.6482)	-0.0837 (0.4261)	-0.186 (0.29)	-0.3087 (0.3986)	-0.1448 (0.5933)	-0.2424 (0.2941)	0.0745 (0.3408)	0.2229 (0.2369)	-0.4097 (0.2341)	0.0547 (0.2301)	-0.0927 (0.3032)	0.035 (0.3438)	0.2942 (0.2938)	-0.1479 (0.2325)	0.3174 (0.2554)	-0.337 (0.225)	0.0362 (0.242)	-0.2351 (0.2583)	0.753 (0.2215)	-0.3225 (0.2278)	0.5623 (0.2533)	0.4201 (0.2054)	-0.3308 (0.3678)	0.0024 (0.3031)	-0.4736 (0.2281)	0.3096 (0.2994)	-0.1605 (0.2604)	-0.3876 (0.28)	0.389 (0.2691)	-0.5535 (0.2629)	0.2188 (0.4563)	-0.5437 (0.2728)	-0.2967 (0.3084)	-0.146 (0.2431)	-0.2988 (0.2811)	-0.0016 (0.2692)	-0.1003 (0.2006)	0.339 (0.2652)	0.3277 (0.2643)	-0.2148 (0.2211)	0.141 (0.2392)	0.2288 (0.2279)	-0.051 (0.217)	-0.1359 (0.2658)	0.1037 (0.2542)
	383	11		-0.0387 (0.3286)	-0.6743 (0.8789)	-0.4971 (0.436)	-0.3979 (0.2702)	0.1477 (0.3412)	-0.3324 (0.6318)	-0.2792 (0.278)	-0.4323 (0.3525)	-0.1509 (0.2133)	0.0595 (0.2177)	0.0246 (0.2129)	-0.0718 (0.2732)	-0.1139 (0.3213)	-0.1203 (0.2711)	-0.1778 (0.2247)	-0.0247 (0.2376)	0.5055 (0.2406)	0.0165 (0.223)	0.4712 (0.2398)	0.0789 (0.2424)	0.4565 (0.2083)	-0.3378 (0.2234)	0.0894 (0.2004)	0.0549 (0.3167)	0.1818 (0.2795)	0.3695 (0.2062)	0.2226 (0.2878)	-0.0047 (0.2328)	-0.4864 (0.2697)	-0.0264 (0.2733)	-0.2379 (0.2168)	0.0309 (0.4044)	0.0846 (0.2439)	0.0474 (0.2802)	-0.1228 (0.221)	0.1637 (0.2746)	0.2774 (0.2367)	0.0611 (0.1867)	0.134 (0.236)	-0.0941 (0.2597)	0.1929 (0.2008)	0.1941 (0.2199)	0.2149 (0.2027)	0.1225 (0.1979)	0.237 (0.25)	0.2648 (0.2321)
	384	11		-0.1974 (0.3393)	-0.4036 (0.7744)	-0.3268 (0.4414)	-0.0576 (0.2714)	-0.4599 (0.4061)	-0.6956 (0.8576)	-0.2374 (0.3004)	0.3039 (0.3054)	-0.2261 (0.2154)	0.0181 (0.2117)	-0.2011 (0.2109)	-0.107 (0.2655)	0.1997 (0.3083)	-0.0421 (0.2629)	0.0788 (0.2112)	-0.1073 (0.229)	0.207 (0.2161)	-0.1117 (0.2188)	0.4348 (0.2274)	0.0891 (0.2331)	0.2876 (0.2005)	0.1933 (0.2187)	0.2986 (0.202)	0.1149 (0.3154)	0.2403 (0.285)	0.3412 (0.2024)	-0.3706 (0.2562)	-0.1092 (0.2246)	-0.1671 (0.2468)	-0.0792 (0.2639)	-0.36 (0.2147)	-0.1341 (0.3963)	-0.4535 (0.2549)	-0.5577 (0.3099)	-0.1434 (0.212)	-0.3234 (0.3116)	-0.1668 (0.2536)	0.0343 (0.1817)	-0.0445 (0.233)	-0.2102 (0.2509)	0.3448 (0.1998)	0.1954 (0.2103)	0.063 (0.1991)	-0.0207 (0.1941)	-0.0466 (0.2432)	0.0779 (0.2308)
	385	11		-0.0956 (0.2914)	0.0534 (0.5245)	-0.031 (0.3441)	-0.2652 (0.2344)	-0.1012 (0.3106)	0.0418 (0.4691)	-0.2738 (0.2434)	0.1867 (0.2744)	0.0834 (0.1891)	-0.2723 (0.1956)	0.4123 (0.1824)	-0.2845 (0.2457)	0.3726 (0.3024)	0.5535 (0.2631)	-0.1265 (0.1914)	0.2239 (0.2037)	-0.3375 (0.1952)	-0.0482 (0.1958)	0.1692 (0.2138)	0.1875 (0.2042)	-0.0458 (0.1794)	-0.1435 (0.1964)	-0.093 (0.176)	0.0529 (0.2743)	0.3165 (0.2429)	-0.0139 (0.1782)	0.4439 (0.2348)	0.1816 (0.2045)	-0.4885 (0.236)	0.392 (0.2117)	-0.0458 (0.1864)	0.4139 (0.3824)	-0.5933 (0.2715)	-0.7469 (0.3353)	-0.3052 (0.2107)	0.346 (0.2443)	-0.0848 (0.2193)	-0.2155 (0.1638)	0.2245 (0.2069)	0.0582 (0.2266)	0.4803 (0.1848)	0.5426 (0.2115)	0.3132 (0.182)	0.353 (0.17)	-0.0463 (0.2169)	0.4613 (0.2124)
	386	11		0.2795 (0.4149)	0.8208 (1.1454)	0.6119 (0.5478)	0.2248 (0.3369)	0.4686 (0.4546)	0.9418 (1.0254)	0.3572 (0.3511)	-0.661 (0.4045)	-0.0576 (0.2564)	-0.2051 (0.2732)	0.0134 (0.2544)	0.0136 (0.3298)	-0.1726 (0.3732)	-0.0016 (0.3241)	-0.1104 (0.2691)	-0.1401 (0.304)	0.2534 (0.2642)	0.0844 (0.2678)	-0.1738 (0.2896)	-0.1107 (0.2819)	0.0973 (0.2413)	-0.0623 (0.2702)	0.359 (0.2551)	-0.1035 (0.3776)	0.1932 (0.3381)	-0.253 (0.2585)	0.5359 (0.3252)	-0.1124 (0.2757)	-0.1937 (0.3194)	-0.0722 (0.3294)	0.2174 (0.252)	0.535 (0.5384)	0.4212 (0.3027)	0.5916 (0.3681)	0.0602 (0.2649)	0.1721 (0.3479)	-0.0286 (0.2963)	-0.0171 (0.2261)	-0.1961 (0.2759)	-0.6108 (0.3338)	-0.133 (0.241)	-0.2732 (0.2698)	-0.112 (0.2466)	0.0478 (0.237)	0.1192 (0.3024)	-0.1919 (0.2806)
	387	11		-0.0522 (0.3071)	-0.4791 (0.7059)	-0.2217 (0.3757)	0.0085 (0.2491)	0.0197 (0.318)	-0.3189 (0.5515)	0.063 (0.2538)	-0.1078 (0.2923)	0.0422 (0.2006)	-0.1144 (0.2023)	-0.0115 (0.1969)	-0.0435 (0.2532)	0.068 (0.2939)	-0.1739 (0.2513)	-0.4329 (0.2025)	0.1607 (0.2357)	0.0603 (0.2054)	-0.2331 (0.2169)	-0.0006 (0.2244)	-0.2317 (0.2193)	0.1656 (0.1896)	-0.0652 (0.2096)	-0.3652 (0.1995)	0.2165 (0.2898)	0.2882 (0.2519)	0.0616 (0.1898)	-0.3261 (0.2503)	0.0766 (0.2167)	0.3525 (0.2538)	-0.1004 (0.2525)	-0.0596 (0.1975)	-0.0082 (0.3765)	0.5014 (0.225)	0.2089 (0.2495)	0.3788 (0.2094)	0.4305 (0.2881)	0.0344 (0.2294)	0.2555 (0.1742)	0.1438 (0.2149)	0.0852 (0.239)	0.0969 (0.1847)	-0.2023 (0.2034)	-0.3238 (0.1913)	-0.2394 (0.1819)	0.4535 (0.2456)	0.0765 (0.2167)
	388	11		0.3502 (0.3124)	0.7959 (0.8446)	0.5865 (0.4105)	0.0685 (0.2413)	0.5256 (0.3348)	0.8905 (0.7094)	0.1917 (0.2429)	0.0634 (0.279)	0.2618 (0.1883)	-0.0434 (0.195)	0.0723 (0.1897)	0.3935 (0.2427)	0.2123 (0.2872)	0.1002 (0.2429)	0.2431 (0.1915)	-0.1414 (0.2105)	-0.115 (0.1979)	-0.2993 (0.2044)	-0.1494 (0.2182)	0.0463 (0.2115)	-0.0328 (0.1833)	0.0799 (0.2047)	0.2284 (0.1794)	0.0938 (0.2803)	0.2322 (0.2547)	0.0779 (0.1804)	0.0957 (0.242)	-0.3835 (0.203)	0.1086 (0.2284)	0.4197 (0.2438)	-0.4432 (0.2073)	0.0279 (0.3643)	-0.2128 (0.2195)	-0.3333 (0.256)	-0.1875 (0.1993)	0.3886 (0.2282)	0.0967 (0.2221)	-0.2893 (0.1632)	0.377 (0.2435)	0.0901 (0.2312)	0.2593 (0.174)	0.263 (0.1948)	0.2743 (0.1818)	0.3272 (0.1748)	-0.1714 (0.2208)	0.427 (0.2122)
	389	11		-0.0591 (0.4088)	0.5462 (0.8732)	-0.0288 (0.4871)	-0.1 (0.3383)	0.0045 (0.4286)	0.5479 (0.7313)	-0.0524 (0.3435)	0.3085 (0.4337)	-0.0071 (0.2678)	-0.1935 (0.2714)	0.0932 (0.2659)	-0.313 (0.3681)	0.2003 (0.4198)	0.2429 (0.374)	0.1574 (0.265)	-0.0761 (0.3013)	0.2856 (0.271)	0.2759 (0.2803)	0.4983 (0.3176)	0.1087 (0.3018)	-0.1033 (0.2565)	-0.2141 (0.2923)	0.5068 (0.2924)	-0.0665 (0.3904)	0.3887 (0.3832)	0.2005 (0.2494)	0.1699 (0.3408)	-0.3101 (0.2847)	-0.6292 (0.366)	0.2918 (0.3424)	-0.1591 (0.2651)	0.5769 (0.5945)	-0.6099 (0.4021)	-0.576 (0.4346)	-0.521 (0.3382)	0.2309 (0.3341)	0.0205 (0.3103)	-0.1768 (0.2428)	0.1921 (0.3143)	-0.4653 (0.3492)	0.6273 (0.2848)	0.571 (0.2974)	0.3625 (0.2551)	0.4017 (0.2395)	-0.1751 (0.3058)	0.218 (0.3067)
	390	11		-0.0446 (0.4272)	0.7977 (0.9576)	0.0023 (0.5071)	-0.0767 (0.3594)	-0.1346 (0.4523)	0.5917 (0.7611)	-0.1473 (0.3714)	-0.1516 (0.4071)	0.0081 (0.2767)	-0.0246 (0.2823)	-0.3274 (0.2948)	-0.0818 (0.3557)	-0.0684 (0.4086)	0.2855 (0.3701)	0.5803 (0.3272)	-0.7912 (0.4033)	-0.0148 (0.2844)	0.419 (0.3369)	-0.0648 (0.317)	0.3719 (0.3387)	-0.0173 (0.266)	0.277 (0.2864)	0.3861 (0.3036)	0.1583 (0.4181)	-0.3193 (0.3565)	-0.1464 (0.2669)	0.2717 (0.3471)	-0.028 (0.3004)	-0.6169 (0.4084)	-0.2142 (0.3482)	-0.0269 (0.2731)	-0.2649 (0.5297)	-0.327 (0.3315)	-0.077 (0.3608)	-0.3784 (0.3098)	-0.3027 (0.3706)	-0.1678 (0.3384)	-0.1065 (0.2446)	-0.9161 (0.3898)	0.087 (0.3449)	-0.1336 (0.256)	0.0837 (0.29)	0.0331 (0.2662)	-0.0917 (0.2573)	-0.3838 (0.3718)	-0.0056 (0.3076)
	391	11		0.1623 (0.4039)	-0.2039 (0.6849)	0.0193 (0.4561)	0.064 (0.3196)	0.4844 (0.4723)	0.263 (0.6655)	0.2917 (0.3469)	-0.3395 (0.3733)	0.003 (0.2486)	0.0976 (0.2518)	-0.1308 (0.2452)	0.3265 (0.3236)	-0.0599 (0.3695)	-0.2209 (0.3219)	-0.1642 (0.2557)	-0.4019 (0.2893)	0.4478 (0.247)	0.0984 (0.2601)	0.125 (0.2871)	-0.2691 (0.2657)	0.0204 (0.2379)	-0.487 (0.2413)	0.0767 (0.233)	-0.065 (0.368)	0.0712 (0.3199)	0.3108 (0.2387)	0.0196 (0.3133)	-0.4496 (0.2838)	-0.1243 (0.2933)	-0.1586 (0.3216)	0.2543 (0.2526)	0.0804 (0.4649)	0.7446 (0.3232)	0.8055 (0.3466)	0.2718 (0.2645)	0.3343 (0.3371)	0.5602 (0.3037)	0.3932 (0.2184)	0.39 (0.2965)	-0.381 (0.2971)	0.0496 (0.2307)	-0.0444 (0.2556)	0.0804 (0.2394)	0.0909 (0.2337)	-0.0421 (0.2867)	0.3095 (0.2657)
	392	11		0.0818 (0.3251)	-0.5682 (0.7166)	-0.1668 (0.3665)	-0.188 (0.2482)	0.3918 (0.3786)	-0.0425 (0.5115)	0.0304 (0.2697)	0.0405 (0.3002)	-0.0966 (0.206)	0.0515 (0.2092)	-0.1066 (0.2036)	0.297 (0.2737)	0.1587 (0.3033)	0.045 (0.2598)	-0.2647 (0.2044)	-0.0848 (0.2284)	0.1578 (0.2115)	-0.0565 (0.2146)	-0.1796 (0.2277)	-0.076 (0.2267)	-0.1897 (0.1931)	-0.359 (0.2015)	-0.0804 (0.1916)	-0.0954 (0.3087)	0.0541 (0.2676)	0.1329 (0.1971)	-0.117 (0.2588)	-0.0803 (0.2238)	0.2106 (0.2513)	0.1346 (0.2602)	0.17 (0.206)	-0.1357 (0.4139)	0.5199 (0.2455)	0.4988 (0.2613)	0.2223 (0.2152)	0.1398 (0.2715)	0.315 (0.2444)	0.2466 (0.1805)	0.4116 (0.2285)	-0.144 (0.251)	-0.064 (0.1929)	-0.0673 (0.2118)	0.0453 (0.2)	0.1078 (0.1966)	-0.1137 (0.2372)	0.3827 (0.2095)
	393	11		0.104 (0.2823)	-0.7354 (0.828)	-0.1245 (0.3297)	-0.3618 (0.2065)	0.4985 (0.3229)	-0.0605 (0.4564)	-0.0904 (0.2307)	0.1349 (0.2647)	-0.0736 (0.1819)	-0.2041 (0.185)	-0.0408 (0.1806)	-0.1637 (0.2316)	0.4434 (0.2906)	0.3355 (0.2332)	-0.4253 (0.1666)	0.1252 (0.2059)	0.0333 (0.1885)	0.1093 (0.1905)	-0.3201 (0.2038)	-0.0158 (0.2015)	-0.2142 (0.1716)	-0.3028 (0.1878)	-0.047 (0.1695)	-0.105 (0.2758)	0.0758 (0.235)	0.0431 (0.1732)	0.2162 (0.2294)	0.1779 (0.1961)	0.2469 (0.2248)	0.2851 (0.2224)	0.0834 (0.1812)	-0.0358 (0.3492)	0.2296 (0.2088)	0.1602 (0.2345)	0.0999 (0.1885)	0.1824 (0.243)	0.1905 (0.2145)	0.0512 (0.163)	0.4866 (0.2018)	-0.0263 (0.2236)	-0.0326 (0.1706)	-0.0342 (0.188)	-0.0275 (0.1751)	0.0317 (0.1698)	-0.0156 (0.2113)	0.3218 (0.1852)
	394	11		-0.0581 (0.2374)	0.2638 (0.4981)	0.056 (0.2869)	-0.025 (0.1951)	0.1687 (0.2516)	0.5332 (0.5093)	0.1423 (0.1972)	-0.166 (0.2258)	0.0981 (0.1575)	0.0665 (0.1571)	-0.0089 (0.1539)	0.2888 (0.2052)	-0.1172 (0.2275)	-0.0917 (0.196)	-0.1952 (0.1605)	-0.1299 (0.1713)	0.2491 (0.1572)	0.1369 (0.1592)	0.3167 (0.1755)	-0.0158 (0.1717)	-0.0906 (0.1484)	-0.2026 (0.161)	0.0661 (0.1436)	0.0397 (0.2262)	0.1997 (0.1991)	0.1923 (0.1442)	0.3757 (0.2025)	-0.2611 (0.1685)	-0.2615 (0.1775)	0.1946 (0.1905)	0.0267 (0.1535)	0.2598 (0.3029)	0.1278 (0.1756)	0.0035 (0.2035)	0.0478 (0.1604)	0.3912 (0.1988)	0.194 (0.179)	0.0513 (0.1358)	0.1501 (0.1745)	-0.3586 (0.1973)	0.1012 (0.144)	-0.0557 (0.1605)	0.0327 (0.1486)	0.0363 (0.1434)	-0.2529 (0.1747)	0.4124 (0.1706)
	395	11		-0.0199 (0.2301)	0.4445 (0.5776)	0.1345 (0.2838)	0.172 (0.1848)	-0.0797 (0.2397)	0.3009 (0.4188)	0.1407 (0.187)	0.1716 (0.2163)	0.2207 (0.145)	0.1519 (0.1492)	0.0782 (0.1479)	0.5519 (0.2073)	-0.181 (0.2225)	-0.0807 (0.1885)	0.2301 (0.1469)	-0.1526 (0.1697)	0.0248 (0.1536)	-0.1092 (0.1554)	0.4763 (0.1725)	0.197 (0.1706)	0.1127 (0.1441)	0.1786 (0.1622)	-0.0672 (0.1411)	-0.1515 (0.2174)	-0.1383 (0.1947)	0.3595 (0.1392)	-0.0598 (0.1871)	-0.257 (0.161)	-0.2056 (0.1783)	0.0468 (0.189)	-0.1307 (0.149)	-0.2282 (0.3021)	-0.3286 (0.177)	-0.4934 (0.2058)	-0.1558 (0.1553)	0.1934 (0.185)	0.0048 (0.1737)	-0.0842 (0.131)	-0.0394 (0.1657)	0.0681 (0.1806)	0.1808 (0.1382)	0.2764 (0.1523)	0.3337 (0.1407)	0.3151 (0.1336)	-0.277 (0.1743)	0.433 (0.1767)
	396	11		-0.228 (0.3882)	-1 (1.0516)	-0.4655 (0.4862)	-0.1758 (0.3091)	-0.0175 (0.393)	-0.6368 (0.7637)	-0.0197 (0.3109)	0.5707 (0.3873)	0.0593 (0.2508)	-0.1077 (0.2466)	-0.0974 (0.2415)	-0.2979 (0.3097)	0.1815 (0.376)	0.0445 (0.3092)	-0.0559 (0.2481)	0.0915 (0.287)	0.2792 (0.2657)	0.1652 (0.2567)	-0.3551 (0.292)	-0.0265 (0.2696)	-0.3585 (0.2428)	0.0848 (0.2557)	-0.0889 (0.2287)	0.1628 (0.3548)	-0.1103 (0.318)	0.1795 (0.2378)	-0.3893 (0.322)	0.1804 (0.2635)	0.7509 (0.3785)	0.0232 (0.3119)	-0.1015 (0.2408)	-0.4383 (0.4791)	-0.3675 (0.2829)	-0.4417 (0.3257)	-0.2341 (0.2606)	-0.1181 (0.3138)	-0.0587 (0.2821)	-0.1902 (0.2056)	0.1345 (0.2718)	0.5352 (0.3056)	-0.2296 (0.2346)	-0.1187 (0.2523)	-0.2017 (0.2362)	-0.1852 (0.228)	-0.0238 (0.283)	-0.2184 (0.2768)
	397	11		-0.1084 (0.3895)	0.0881 (0.673)	-0.3123 (0.5014)	-0.3637 (0.3249)	-0.2245 (0.4274)	-0.0615 (0.6348)	-0.4572 (0.3408)	-0.6221 (0.3444)	0.0207 (0.2441)	-0.2203 (0.2483)	-0.2192 (0.248)	-0.2642 (0.3364)	0.3307 (0.3762)	0.0679 (0.3082)	0.0965 (0.2569)	-0.2545 (0.2796)	-0.2782 (0.2466)	0.1475 (0.2575)	-0.2264 (0.2885)	0.4501 (0.2822)	-0.0218 (0.2344)	0.281 (0.2552)	0.3048 (0.242)	-0.1059 (0.3563)	0.0471 (0.3187)	-0.3235 (0.2456)	0.3948 (0.3086)	-0.2327 (0.2622)	-0.822 (0.361)	0.1341 (0.3152)	-0.538 (0.266)	0.0284 (0.4626)	-0.1855 (0.2849)	0.1344 (0.3167)	0.0011 (0.2532)	-0.1399 (0.3124)	0.0533 (0.2827)	-0.1556 (0.212)	-0.2726 (0.2663)	0.1951 (0.2985)	0.0493 (0.2312)	0.0908 (0.2567)	-0.1175 (0.2347)	-0.0867 (0.2245)	-0.1698 (0.2899)	-0.0361 (0.2693)
	398	11		-0.077 (0.2279)	0.013 (0.4175)	-0.0198 (0.2715)	-0.1618 (0.1873)	0.0286 (0.2396)	0.1681 (0.4056)	-0.0907 (0.189)	0.0096 (0.217)	-0.3024 (0.1454)	0.0289 (0.1504)	-0.0325 (0.1472)	-0.199 (0.1914)	-0.1766 (0.2225)	-0.04 (0.1877)	-0.2683 (0.1528)	0.1739 (0.1618)	0.0079 (0.1545)	0.2442 (0.1549)	0.3454 (0.1666)	-0.3078 (0.1615)	0.036 (0.1422)	-0.5015 (0.1395)	0.0388 (0.1396)	-0.1033 (0.2187)	-0.0216 (0.1932)	-0.0108 (0.1406)	0.3725 (0.1919)	0.3317 (0.1566)	-0.1484 (0.1781)	0.0425 (0.1882)	0.3275 (0.1587)	0.4046 (0.3233)	0.1479 (0.1698)	0.1276 (0.1971)	0.0865 (0.1533)	-0.0529 (0.1896)	0.0775 (0.1746)	0.1182 (0.1276)	-0.1476 (0.1659)	-0.4752 (0.1845)	0.0557 (0.1385)	-0.062 (0.1531)	-0.0437 (0.1424)	-0.0886 (0.1379)	-0.1589 (0.1702)	0.0743 (0.1646)
	399	11		-0.1125 (0.3277)	-0.1893 (0.6184)	-0.1426 (0.3912)	-0.0216 (0.2711)	0.0208 (0.3449)	0.016 (0.5364)	0.0835 (0.272)	0.0677 (0.3136)	0.3186 (0.2171)	-0.1309 (0.219)	0.1511 (0.2154)	-0.0294 (0.2767)	-0.0003 (0.3204)	0.1428 (0.2806)	0.2465 (0.2176)	-0.1238 (0.2387)	0.1274 (0.2193)	-0.0237 (0.224)	0.2506 (0.2485)	0.55 (0.2871)	0.1229 (0.2046)	0.2184 (0.2179)	0.0995 (0.1972)	-0.1033 (0.3152)	-0.1877 (0.2752)	0.2977 (0.1954)	-0.1881 (0.2723)	-0.2711 (0.2345)	-0.2708 (0.2624)	-0.0569 (0.2723)	-0.3019 (0.2184)	0.1056 (0.4156)	-0.4131 (0.2585)	-0.2428 (0.2838)	-0.5054 (0.2454)	0.1995 (0.2682)	0.2889 (0.2431)	-0.4395 (0.1733)	0.0106 (0.2411)	0.3762 (0.2762)	0.0297 (0.2003)	0.4488 (0.2279)	0.5558 (0.2121)	0.3848 (0.198)	0.2179 (0.2464)	0.1956 (0.2404)
	400	11		0.275 (0.4863)	1 (1.256)	0.8806 (0.7736)	0.3386 (0.405)	0.4425 (0.554)	1 (1.2179)	0.4669 (0.4456)	-0.6947 (0.4384)	0.1938 (0.3118)	-0.1083 (0.3063)	0.0483 (0.3005)	-0.1876 (0.3974)	-1 (0.6041)	-0.8263 (0.53)	-0.3637 (0.3305)	0.2352 (0.3492)	-0.1219 (0.329)	0.81 (0.4146)	0.4968 (0.4193)	-0.4634 (0.3725)	-0.1115 (0.2921)	-0.5216 (0.3644)	0.5568 (0.3721)	-0.0235 (0.45)	0.4426 (0.4061)	-0.6961 (0.4263)	1 (0.5379)	-0.3757 (0.3524)	-0.8564 (0.4879)	0.2679 (0.404)	0.2518 (0.3175)	1 (0.9795)	0.3052 (0.3557)	0.446 (0.424)	0.2896 (0.3125)	0.3981 (0.4445)	0.1888 (0.3639)	0.371 (0.2767)	-0.319 (0.3342)	-0.6256 (0.4283)	0.1276 (0.2869)	-0.3007 (0.3246)	-0.4913 (0.3284)	-0.6522 (0.3646)	-0.3293 (0.3506)	-0.2771 (0.3357)
	401	12		0.0308 (0.3945)	0.6066 (0.4895)	-0.0289 (0.492)	0.2746 (0.2827)	-0.1325 (0.4503)	0.3275 (0.5152)	0.165 (0.301)	-0.3566 (0.338)	0.2975 (0.2309)	-0.0247 (0.2503)	-0.0453 (0.2456)	0.6119 (0.303)	-0.2103 (0.3844)	-0.2165 (0.327)	-0.1149 (0.2492)	0.1412 (0.2865)	-0.1512 (0.2457)	0.1533 (0.2514)	-0.0224 (0.2812)	0.089 (0.2727)	-0.2845 (0.2553)	-0.3933 (0.3095)	-0.4152 (0.2422)	-0.3593 (0.3499)	-0.3224 (0.3161)	-0.3166 (0.2415)	-0.3218 (0.3122)	0.0152 (0.2746)	0.0989 (0.2896)	-0.0508 (0.312)	0.157 (0.2445)	-0.2138 (0.4462)	0.3271 (0.2868)	0.1515 (0.3173)	0.4098 (0.2864)	0.1237 (0.3178)	-0.0364 (0.3003)	-0.2062 (0.2292)	-0.0608 (0.2729)	-0.2201 (0.322)	0.0977 (0.2384)	-0.0083 (0.2543)	-0.0872 (0.2352)	0.2681 (0.2404)	-0.499 (0.291)	0.0006 (0.2726)
	402	12		0.0576 (0.2896)	0.6452 (0.5983)	0.5163 (0.2997)	0.3499 (0.2067)	0.3035 (0.2751)	0.8604 (0.5148)	0.5469 (0.1825)	-0.4616 (0.2415)	0.0508 (0.1894)	-0.1294 (0.1898)	0.0266 (0.1876)	-0.1211 (0.2461)	-0.3411 (0.3106)	-0.302 (0.2547)	-0.1951 (0.1912)	-0.1718 (0.2041)	0.1294 (0.1941)	0.0703 (0.1956)	0.1734 (0.2083)	-0.2604 (0.2066)	0.1866 (0.1785)	-0.4438 (0.2139)	-0.0026 (0.1755)	-0.4195 (0.2618)	0.1273 (0.2595)	0.0104 (0.1804)	-0.2428 (0.2305)	-0.2688 (0.1957)	-0.0687 (0.2235)	-0.1863 (0.2315)	-0.1609 (0.1882)	0.43 (0.3717)	0.2132 (0.211)	0.3883 (0.2498)	0.2022 (0.2003)	-0.2071 (0.2626)	0.2462 (0.2092)	0.0829 (0.1644)	-0.2372 (0.2075)	-0.1596 (0.2413)	-0.1764 (0.1698)	-0.2603 (0.1857)	-0.3289 (0.1764)	-0.2096 (0.1695)	0.0897 (0.2236)	-0.3891 (0.2163)
	403	12		0.2407 (0.2554)	0.1595 (0.4938)	0.1215 (0.3147)	0.1414 (0.2177)	0.021 (0.2785)	-0.1753 (0.4488)	-0.029 (0.2215)	-0.131 (0.2518)	-0.0759 (0.1728)	0.0593 (0.1768)	0.0459 (0.1724)	0.1381 (0.2176)	0.0005 (0.266)	0.2077 (0.2402)	-0.1617 (0.1724)	-0.0308 (0.1928)	0.2311 (0.1817)	0.1427 (0.182)	-0.0759 (0.1953)	-0.5437 (0.2011)	-0.1512 (0.1642)	-0.233 (0.2035)	-0.2476 (0.1618)	0.3177 (0.247)	0.1298 (0.2221)	-0.1564 (0.1642)	-0.2694 (0.2127)	0.3058 (0.1863)	0.5328 (0.1787)	0.1981 (0.217)	0.3479 (0.1829)	-0.0047 (0.3325)	0.1617 (0.1923)	0.1103 (0.2246)	0.0555 (0.1829)	-0.2449 (0.2255)	-0.2719 (0.1883)	0.3857 (0.1523)	0.1719 (0.191)	-0.112 (0.2146)	-0.1486 (0.1594)	-0.1084 (0.1766)	-0.1218 (0.1638)	-0.2166 (0.1582)	-0.183 (0.1974)	-0.2448 (0.2016)
	404	12		-0.3032 (0.2604)	-0.4379 (0.5983)	-0.3929 (0.3196)	-0.0581 (0.2152)	-0.1083 (0.2779)	-0.1014 (0.4487)	0.1025 (0.2173)	-0.3327 (0.2554)	0.1677 (0.171)	-0.0455 (0.1741)	-0.1229 (0.1721)	0.1208 (0.231)	-0.0796 (0.2589)	-0.1524 (0.2173)	0.0801 (0.1739)	-0.0656 (0.1899)	0.1211 (0.1746)	-0.1718 (0.1767)	0.0061 (0.1947)	0.2013 (0.1911)	0.1203 (0.162)	-0.0071 (0.1835)	0.0299 (0.1607)	-0.0633 (0.2522)	0.0744 (0.2222)	0.2243 (0.1556)	-0.1623 (0.213)	-0.4746 (0.174)	-0.2665 (0.1858)	-0.3357 (0.2054)	-0.1982 (0.1682)	0.0079 (0.3293)	0.1549 (0.1924)	0.1501 (0.2186)	0.0414 (0.1819)	0.5952 (0.2006)	0.4533 (0.1846)	-0.081 (0.1488)	-0.003 (0.1908)	0.0138 (0.2076)	0.0945 (0.1587)	0.0175 (0.1769)	0.0429 (0.1643)	0.1312 (0.1579)	0.3016 (0.186)	0.3655 (0.1767)
	405	12		0.4493 (0.371)	0.0802 (0.6468)	0.2427 (0.4525)	0.1733 (0.2959)	0.4356 (0.4193)	0.0134 (0.5769)	0.1447 (0.3097)	-0.1047 (0.3329)	0.104 (0.2403)	0.4729 (0.2155)	-0.2538 (0.2285)	-0.0466 (0.2888)	0.3003 (0.3766)	0.4037 (0.3068)	0.1438 (0.2271)	-0.3388 (0.236)	0.1669 (0.2238)	0.115 (0.2439)	-0.1308 (0.2467)	-0.4388 (0.2636)	-0.0116 (0.2131)	0.1302 (0.2321)	-0.4044 (0.2327)	0.4683 (0.2453)	0.1791 (0.2766)	-0.033 (0.2114)	-0.1194 (0.2822)	-0.1825 (0.2466)	-0.0267 (0.2625)	-0.1554 (0.2872)	0.2219 (0.221)	-0.4857 (0.4138)	-0.0664 (0.2655)	-0.1219 (0.311)	-0.2665 (0.2491)	0.201 (0.2792)	-0.135 (0.2504)	0.175 (0.2091)	0.4438 (0.2532)	0.2803 (0.2984)	0.0406 (0.2077)	0.1183 (0.234)	0.0069 (0.2145)	0.0319 (0.207)	-0.1404 (0.2673)	-0.0227 (0.2493)
	406	12		0.122 (0.2528)	0.6205 (0.6978)	0.2914 (0.3162)	0.2459 (0.2066)	0.2637 (0.271)	0.7329 (0.6682)	0.3558 (0.2167)	-0.4814 (0.2518)	0.4815 (0.1746)	0.397 (0.1586)	-0.1815 (0.172)	0.2164 (0.2058)	-0.0732 (0.2466)	0.2277 (0.2257)	-0.1974 (0.1654)	-0.318 (0.1739)	0.051 (0.1723)	0.1977 (0.1803)	-0.1298 (0.1926)	-0.4056 (0.1922)	0.1686 (0.159)	-0.2231 (0.1887)	-0.301 (0.1624)	0.2515 (0.2366)	0.1171 (0.2178)	-0.0259 (0.1588)	-0.6257 (0.1914)	-0.2674 (0.1709)	0.2661 (0.2018)	-0.4452 (0.2141)	0.3922 (0.1552)	0.2071 (0.3251)	0.6907 (0.1187)	0.6056 (0.1594)	0.1302 (0.1663)	-0.117 (0.2146)	0.2407 (0.1956)	0.1392 (0.148)	0.2728 (0.1787)	0.4915 (0.215)	-0.4593 (0.1538)	-0.3774 (0.1577)	-0.205 (0.1553)	-0.3557 (0.1478)	0.1562 (0.2043)	0.0299 (0.1861)
	407	12		0.0512 (0.2495)	0.2512 (0.4927)	0.2236 (0.3065)	0.1415 (0.2043)	0.4075 (0.2623)	0.7034 (0.6008)	0.408 (0.2102)	0.092 (0.2385)	0.212 (0.1602)	-0.042 (0.1652)	0.0655 (0.1606)	0.0958 (0.2111)	-0.2401 (0.2597)	-0.5017 (0.2416)	0.1961 (0.1692)	-0.3931 (0.1714)	0.26 (0.1701)	0.0886 (0.1721)	0.1906 (0.1838)	0.0838 (0.1799)	-0.0007 (0.1561)	-0.598 (0.1825)	0.1641 (0.1531)	-0.0021 (0.2399)	0.0548 (0.2105)	0.1729 (0.1533)	-0.111 (0.2052)	-0.3221 (0.1776)	0.0973 (0.1948)	-0.1101 (0.209)	-0.0541 (0.1613)	0.5967 (0.3631)	-0.0077 (0.1872)	0.0487 (0.2166)	-0.243 (0.1607)	0.5655 (0.1399)	0.2643 (0.1858)	-0.1005 (0.1406)	0.159 (0.1815)	-0.3711 (0.2034)	0.2624 (0.1482)	0.1638 (0.1654)	0.156 (0.1547)	0.104 (0.1501)	0.3119 (0.182)	0.23 (0.1716)
	408	12		-0.0327 (0.2894)	0.5121 (0.5453)	0.1252 (0.3391)	0.1874 (0.2371)	0.1646 (0.302)	0.7138 (0.4521)	0.3492 (0.2291)	-0.1221 (0.2712)	0.5614 (0.1702)	0.0428 (0.1921)	-0.178 (0.1845)	0.2805 (0.2688)	-0.2175 (0.3067)	-0.2323 (0.2568)	-0.0614 (0.1926)	-0.1501 (0.2048)	-0.0814 (0.1938)	0.2343 (0.19)	0.2018 (0.2028)	0.3277 (0.2054)	0.0735 (0.1812)	-0.3722 (0.2012)	0.0673 (0.1762)	-0.1557 (0.2701)	-0.0028 (0.2464)	-0.0346 (0.184)	0.02 (0.238)	-0.4418 (0.1773)	-0.3599 (0.2026)	-0.1615 (0.2341)	-0.1412 (0.1865)	0.3202 (0.3753)	0.312 (0.2291)	0.469 (0.2456)	0.1918 (0.2117)	0.4625 (0.2413)	0.7132 (0.1145)	-0.1101 (0.1652)	0.2031 (0.2221)	-0.1307 (0.2331)	0.0057 (0.1814)	-0.0772 (0.1962)	-0.1719 (0.1947)	-0.1 (0.1768)	0.0618 (0.218)	0.3695 (0.2011)
	409	12		0.6393 (0.2942)	0.7374 (0.7696)	0.6414 (0.3498)	0.3953 (0.2064)	0.3593 (0.295)	0.2004 (0.4503)	0.1695 (0.2125)	-0.3945 (0.2389)	-0.3478 (0.1711)	0.3253 (0.1684)	-0.04 (0.1657)	0.0482 (0.214)	-0.7154 (0.2439)	-0.4387 (0.1865)	0.0387 (0.1702)	0.2024 (0.182)	0.0777 (0.1708)	0.1979 (0.1688)	-0.0539 (0.1899)	-0.2508 (0.1905)	0.182 (0.1612)	0.1741 (0.1801)	0.0279 (0.1594)	-0.0873 (0.2426)	0.0272 (0.222)	-0.3032 (0.1596)	-0.1671 (0.2083)	0.0864 (0.1806)	0.4325 (0.1852)	-0.1263 (0.2088)	-0.1817 (0.1631)	0.2754 (0.3483)	0.2398 (0.1884)	0.4305 (0.2205)	0.2092 (0.1714)	-0.4732 (0.1952)	-0.085 (0.193)	0.6709 (0.089)	-0.3376 (0.1692)	0.2443 (0.2027)	-0.4983 (0.1479)	-0.3691 (0.1781)	-0.2467 (0.1604)	-0.3465 (0.1593)	-0.1574 (0.1908)	-0.392 (0.1806)
	410	12		-0.0723 (0.2713)	0.3055 (0.5529)	-0.2619 (0.3279)	-0.111 (0.2222)	-0.3834 (0.3232)	-0.1291 (0.4532)	-0.334 (0.2413)	-0.639 (0.2384)	0.1168 (0.1749)	-0.3283 (0.1693)	-0.1169 (0.1749)	0.2684 (0.2243)	-0.2455 (0.2679)	-0.1882 (0.2236)	-0.1121 (0.1842)	-0.0007 (0.1963)	-0.2809 (0.1904)	0.0825 (0.181)	-0.1579 (0.1951)	-0.0169 (0.1938)	-0.3006 (0.1661)	0.3153 (0.1996)	0.093 (0.1616)	-0.2155 (0.2583)	-0.4735 (0.2295)	-0.1083 (0.1671)	0.2654 (0.2349)	-0.1692 (0.2034)	-0.2971 (0.2061)	-0.0787 (0.2249)	0.0592 (0.1733)	-0.8834 (0.384)	0.2722 (0.2101)	0.3037 (0.2423)	0.4691 (0.1981)	-0.1929 (0.2184)	-0.3391 (0.2019)	-0.0509 (0.1532)	-0.6104 (0.2023)	0.5424 (0.1902)	-0.0154 (0.1636)	-0.2539 (0.1878)	-0.142 (0.1678)	-0.0485 (0.1635)	-0.5046 (0.1865)	-0.0704 (0.1909)
	411	12		-0.0932 (0.2731)	-0.1728 (0.5248)	-0.2889 (0.3332)	-0.4103 (0.2442)	-0.1638 (0.2826)	-0.2323 (0.4647)	-0.4749 (0.2427)	0.1516 (0.2555)	-0.1268 (0.1924)	-0.0327 (0.1818)	0.1399 (0.1765)	-0.053 (0.228)	0.111 (0.2613)	-0.0896 (0.2266)	0.2844 (0.1726)	0.0145 (0.1991)	-0.1619 (0.1832)	-0.4007 (0.1873)	-0.0241 (0.2029)	0.0542 (0.2004)	-0.195 (0.1707)	0.2371 (0.1976)	0.0728 (0.1733)	0.1548 (0.2679)	0.1683 (0.2428)	0.1933 (0.1758)	0.1823 (0.227)	-0.0346 (0.1971)	-0.1358 (0.2083)	0.5401 (0.2198)	-0.3602 (0.1897)	0.1944 (0.3498)	-0.4232 (0.1815)	-0.3625 (0.2221)	-0.3768 (0.1682)	-0.0754 (0.2333)	-0.0973 (0.2086)	-0.169 (0.1633)	0.0201 (0.1993)	0.1612 (0.2188)	0.4795 (0.1313)	0.5267 (0.1311)	0.5455 (0.1407)	0.6046 (0.1294)	-0.0114 (0.2081)	0.2027 (0.2043)
	412	12		0.0781 (0.2769)	-0.1417 (0.4885)	-0.1705 (0.3126)	-0.3288 (0.2179)	0.0098 (0.2835)	-0.2156 (0.4503)	-0.3944 (0.2259)	0.1756 (0.2489)	0.1863 (0.1706)	0.0095 (0.1782)	0.2658 (0.1726)	-0.0322 (0.2251)	0.5175 (0.2625)	0.2956 (0.2284)	0.1416 (0.174)	-0.0623 (0.1966)	-0.1577 (0.1797)	-0.4233 (0.1805)	-0.1233 (0.209)	0.286 (0.2026)	-0.1576 (0.1675)	0.2554 (0.2097)	0.0355 (0.1655)	0.4068 (0.2959)	0.4261 (0.2664)	0.3182 (0.1634)	0.1518 (0.2283)	-0.1596 (0.1896)	-0.0321 (0.2056)	0.3943 (0.2246)	-0.2989 (0.1722)	0.4593 (0.3622)	-0.2874 (0.1869)	-0.2503 (0.2281)	-0.4636 (0.1604)	0.2206 (0.2197)	0.0933 (0.2007)	-0.1395 (0.1564)	0.4116 (0.2044)	0.1465 (0.2126)	0.3157 (0.1506)	0.409 (0.1457)	0.4893 (0.1278)	0.451 (0.134)	0.1478 (0.2026)	0.5985 (0.2027)
	413	12		0.07 (0.287)	0.2229 (0.5499)	0.0011 (0.3315)	-0.296 (0.2208)	0.064 (0.3)	0.1895 (0.4783)	-0.3116 (0.2242)	0.1908 (0.2534)	-0.6479 (0.1865)	0.1398 (0.1809)	-0.3053 (0.1759)	-0.4451 (0.2075)	-0.1015 (0.2733)	-0.2745 (0.2241)	0.2126 (0.184)	-0.2741 (0.1941)	0.0474 (0.1841)	0.1889 (0.1872)	-0.0677 (0.2051)	0.1209 (0.1994)	-0.2017 (0.1628)	0.3495 (0.1905)	0.1781 (0.1678)	0.413 (0.268)	0.1183 (0.2336)	-0.0496 (0.171)	0.5177 (0.2384)	0.3271 (0.2046)	-0.2764 (0.2028)	0.1354 (0.2338)	-0.3793 (0.1812)	-0.5261 (0.3866)	-0.4111 (0.209)	-0.3618 (0.2433)	-0.2443 (0.1845)	0.1366 (0.2256)	0.0694 (0.2077)	-0.0973 (0.158)	-0.1101 (0.204)	0.027 (0.2211)	0.1009 (0.1655)	0.0837 (0.184)	-0.0074 (0.174)	0.034 (0.1665)	-0.0081 (0.2132)	0.277 (0.1919)
	414	12		0.0066 (0.2646)	0.1101 (0.5022)	0.2633 (0.3444)	-0.1925 (0.2172)	0.1687 (0.2945)	0.3082 (0.5324)	-0.0854 (0.2181)	0.4159 (0.264)	-0.222 (0.1708)	0.1415 (0.174)	-0.0207 (0.1713)	-0.3454 (0.2156)	0.1938 (0.2467)	0.1049 (0.2158)	-0.1557 (0.1763)	0.2605 (0.1833)	-0.2117 (0.1802)	0.2294 (0.1736)	-0.0226 (0.1959)	0.306 (0.1869)	-0.2699 (0.1559)	0.7137 (0.2017)	-0.0967 (0.1604)	-0.0063 (0.2545)	0.1617 (0.2319)	-0.0274 (0.1635)	0.3122 (0.2244)	0.2137 (0.1834)	-0.034 (0.203)	-0.016 (0.2197)	-0.3357 (0.162)	-0.0774 (0.3252)	-0.0904 (0.1956)	0.0831 (0.2297)	0.0056 (0.1795)	0.1908 (0.2345)	-0.0531 (0.2014)	0.0223 (0.1509)	0.2478 (0.1818)	0.2011 (0.2181)	-0.481 (0.1572)	-0.3506 (0.1813)	-0.1027 (0.167)	-0.3018 (0.1612)	0.3584 (0.2081)	0.4597 (0.2162)
	415	12		0.1245 (0.3139)	0.3164 (0.5648)	0.1083 (0.3676)	0.5331 (0.2716)	-0.044 (0.3314)	0.0426 (0.5139)	0.4228 (0.2579)	-0.3798 (0.2722)	0.27 (0.1975)	0.0279 (0.2072)	-0.0633 (0.2023)	0.6522 (0.2763)	-0.9318 (0.4386)	-0.6454 (0.3069)	0.0085 (0.2084)	0.1643 (0.2358)	-0.0081 (0.2114)	0.233 (0.2031)	0.0244 (0.2307)	0.092 (0.2235)	0.1675 (0.1921)	-0.1819 (0.2169)	0.2295 (0.1935)	-0.3698 (0.2862)	-0.4185 (0.2671)	-0.3293 (0.2024)	-0.1624 (0.2639)	-0.468 (0.2211)	-0.1577 (0.2337)	-0.2746 (0.263)	-0.0076 (0.2022)	0.0835 (0.386)	0.7231 (0.2668)	0.6014 (0.3012)	0.8893 (0.2681)	0.3602 (0.2823)	0.0962 (0.2329)	0.0857 (0.1773)	-0.1401 (0.2217)	0.082 (0.2455)	-0.0451 (0.1898)	-0.2711 (0.2099)	-0.1162 (0.1948)	-0.0487 (0.1889)	-0.3986 (0.2369)	-0.0196 (0.2249)
	416	12		0.161 (0.2457)	0.9191 (0.7911)	0.454 (0.334)	0.1742 (0.1969)	0.4501 (0.2864)	1 (0.5655)	0.3901 (0.2058)	-0.2583 (0.2283)	0.4276 (0.149)	0.4348 (0.1552)	-0.2387 (0.1545)	0.3051 (0.2047)	-0.3463 (0.2375)	-0.2995 (0.2045)	0.1754 (0.1614)	-0.4885 (0.1576)	0.2342 (0.158)	0.1024 (0.1618)	0.088 (0.1769)	-0.3373 (0.1727)	-0.0949 (0.1506)	-0.4445 (0.1707)	0.1303 (0.1463)	0.35 (0.2147)	0.3061 (0.2044)	0.0994 (0.1484)	-0.3215 (0.1818)	-0.5806 (0.1776)	0.091 (0.1914)	-0.0883 (0.1997)	0.0893 (0.1544)	0.5116 (0.346)	0.461 (0.1766)	0.5737 (0.19)	-0.0799 (0.1622)	0.0532 (0.2024)	0.4849 (0.1658)	0.0414 (0.1377)	0.3321 (0.173)	0.1723 (0.1937)	-0.0253 (0.1473)	-0.0195 (0.1655)	0.0728 (0.15)	0.0307 (0.1458)	0.2377 (0.1835)	0.0935 (0.1722)
	417	12		-0.3759 (0.2577)	-0.4474 (0.654)	-0.5099 (0.3711)	-0.3347 (0.2221)	-0.5279 (0.2902)	-0.5654 (0.6529)	-0.4341 (0.2365)	0.2022 (0.2607)	-0.0645 (0.1846)	-0.1639 (0.1811)	-0.0966 (0.1766)	-0.1878 (0.2183)	-0.2438 (0.2914)	-0.1086 (0.2271)	-0.1389 (0.1858)	0.4802 (0.1956)	-0.4412 (0.1683)	0.0748 (0.1853)	0.0866 (0.2015)	0.4092 (0.1901)	0.1102 (0.1749)	0.4252 (0.2096)	0.0643 (0.169)	-0.3272 (0.2344)	-0.3189 (0.2172)	-0.1558 (0.171)	0.4884 (0.21)	0.2322 (0.1974)	-0.4944 (0.1941)	0.1815 (0.2341)	-0.4233 (0.1814)	-0.1996 (0.3438)	-0.0816 (0.204)	0.0324 (0.2381)	0.325 (0.1973)	-0.0853 (0.2262)	0.0941 (0.2055)	0.007 (0.158)	-0.412 (0.1856)	0.2038 (0.2187)	-0.0404 (0.167)	-0.0121 (0.1868)	0.0063 (0.1736)	-0.0478 (0.1678)	-0.0678 (0.2109)	0.1621 (0.208)
	418	12		0.3436 (0.2501)	0.5767 (0.5433)	0.2455 (0.2973)	0.1241 (0.197)	-0.035 (0.2548)	0.0003 (0.3981)	-0.1704 (0.2049)	-0.0402 (0.2386)	-0.412 (0.1669)	-0.0316 (0.1606)	0.0041 (0.1584)	0.0222 (0.2037)	0.1578 (0.2363)	0.0636 (0.2018)	0.0457 (0.1619)	-0.0806 (0.1764)	-0.2037 (0.1599)	-0.2674 (0.1668)	-0.2494 (0.1798)	0.0695 (0.1755)	-0.322 (0.1499)	0.3916 (0.1624)	-0.0502 (0.147)	-0.1337 (0.229)	-0.3047 (0.2011)	-0.1219 (0.1484)	0.143 (0.2063)	0.4542 (0.1609)	0.3178 (0.1769)	0.311 (0.2145)	0.047 (0.1611)	-0.3491 (0.2945)	-0.1185 (0.1808)	-0.2311 (0.2109)	-0.0626 (0.165)	-0.556 (0.186)	-0.3685 (0.1786)	-0.0921 (0.144)	-0.2448 (0.1835)	0.0687 (0.1914)	-0.0467 (0.1486)	-0.0606 (0.1662)	0.0425 (0.1522)	0.1802 (0.144)	-0.337 (0.1871)	-0.2287 (0.1762)
	419	12		-0.2967 (0.3247)	-0.2936 (0.5877)	-0.3854 (0.389)	-0.0164 (0.2443)	-0.3196 (0.3523)	-0.2707 (0.524)	-0.0225 (0.2478)	-0.2568 (0.3048)	0.0845 (0.2019)	0.0381 (0.1971)	-0.1645 (0.1974)	0.116 (0.2453)	0.1636 (0.2996)	0.3531 (0.2617)	0.075 (0.2002)	0.0222 (0.2157)	-0.003 (0.2002)	-0.0375 (0.2044)	-0.2163 (0.2152)	-0.1633 (0.2185)	0.2588 (0.1749)	-0.3283 (0.207)	-0.0218 (0.1844)	-0.057 (0.2885)	-0.0726 (0.2594)	0.0262 (0.1839)	-0.4836 (0.2442)	0.0474 (0.2135)	0.1656 (0.23)	-0.3858 (0.2527)	0.3559 (0.198)	-0.002 (0.3673)	0.2987 (0.2063)	0.1066 (0.2495)	0.1257 (0.198)	-0.3513 (0.2382)	0.1256 (0.2393)	0.1686 (0.1871)	-0.389 (0.2356)	0.1791 (0.2355)	-0.1414 (0.1799)	-0.0415 (0.2009)	-0.1497 (0.1826)	-0.096 (0.1779)	-0.1612 (0.2261)	-0.3132 (0.2453)
	420	12		-0.3752 (0.3065)	-0.3863 (0.6374)	-0.3155 (0.3779)	-0.1451 (0.2699)	-0.343 (0.3235)	-0.2795 (0.5492)	-0.1083 (0.2774)	0.3334 (0.318)	0.2343 (0.2255)	0.1464 (0.2212)	-0.4123 (0.2149)	0.0926 (0.3008)	-0.1374 (0.3302)	0.0246 (0.2785)	-0.0877 (0.2226)	0.0628 (0.2452)	0.111 (0.228)	0.2681 (0.218)	0.347 (0.242)	0.0025 (0.2436)	-0.2366 (0.2047)	-0.0313 (0.2328)	0.2001 (0.2038)	0.1023 (0.3182)	-0.1466 (0.3083)	-0.0618 (0.2079)	0.4969 (0.2606)	-0.2159 (0.2653)	-0.4643 (0.2431)	0.2243 (0.2749)	0.01 (0.2186)	-0.1301 (0.4271)	0.1606 (0.2596)	0.3527 (0.3091)	0.2476 (0.2363)	0.2999 (0.2987)	0.1902 (0.251)	-0.044 (0.192)	0.4064 (0.2388)	-0.1548 (0.2633)	0.1194 (0.211)	0.0097 (0.2274)	0.0642 (0.2114)	-0.0967 (0.2039)	0.1173 (0.2504)	0.1319 (0.2423)
	421	12		-0.0379 (0.2507)	0.1933 (0.4865)	0.1278 (0.3078)	0.18 (0.2137)	-0.0775 (0.261)	0.1155 (0.4167)	0.1576 (0.217)	-0.0173 (0.2403)	0.0017 (0.1651)	0.0372 (0.1654)	-0.1624 (0.1589)	0.1948 (0.2076)	-0.0748 (0.2401)	-0.1605 (0.2045)	0.1055 (0.1666)	0.0229 (0.1819)	0.2087 (0.1655)	0.3201 (0.1739)	-0.1005 (0.1888)	0.2683 (0.1746)	-0.2204 (0.1545)	-0.1914 (0.1697)	0.0157 (0.1528)	-0.2131 (0.2325)	-0.3555 (0.2028)	-0.0387 (0.1567)	-0.0782 (0.2033)	0.1518 (0.1805)	0.2805 (0.1833)	-0.571 (0.2008)	0.407 (0.1962)	-0.2252 (0.3056)	0.1869 (0.1922)	0.1871 (0.216)	0.042 (0.1702)	0.211 (0.2351)	0.1434 (0.1835)	0.2148 (0.1426)	-0.0641 (0.1815)	-0.071 (0.1998)	-0.3216 (0.1365)	-0.3252 (0.1626)	-0.2545 (0.163)	-0.3022 (0.1506)	-0.0539 (0.1902)	0.1262 (0.1856)
	422	12		-0.2692 (0.2166)	0.1108 (0.4151)	-0.2352 (0.2681)	-0.0534 (0.1813)	-0.188 (0.2386)	0.2388 (0.367)	0.0217 (0.184)	-0.025 (0.2108)	0.2996 (0.1406)	-0.3966 (0.137)	-0.1091 (0.1414)	0.334 (0.2157)	-0.1788 (0.2259)	-0.2768 (0.1826)	-0.1393 (0.1487)	-0.0912 (0.1593)	0.003 (0.1486)	-0.1166 (0.1541)	-0.1024 (0.1728)	0.332 (0.1585)	-0.0943 (0.1373)	-0.2275 (0.1443)	0.3178 (0.1255)	-0.1443 (0.2049)	-0.393 (0.1729)	0.0743 (0.136)	0.0773 (0.1839)	-0.1412 (0.1568)	0.0049 (0.1726)	-0.3806 (0.1842)	0.1448 (0.1467)	-0.0123 (0.277)	0.3612 (0.1783)	0.3396 (0.1979)	0.1787 (0.1608)	0.2755 (0.178)	0.1999 (0.1582)	-0.2372 (0.1229)	-0.1883 (0.1613)	-0.2517 (0.189)	0.0148 (0.1348)	-0.2325 (0.1531)	-0.0388 (0.1408)	-0.0494 (0.1344)	0.1755 (0.1684)	0.3922 (0.1552)
	423	12		0.6064 (0.2476)	0.0765 (0.4388)	0.2488 (0.2947)	0.1895 (0.1991)	0.4723 (0.2575)	-0.18 (0.3936)	0.059 (0.1987)	0.3015 (0.2507)	0.2777 (0.1647)	0.0469 (0.1583)	0.4894 (0.1599)	0.3284 (0.1963)	0.2218 (0.2538)	0.1048 (0.1984)	0.0301 (0.1577)	0.1595 (0.1662)	-0.1176 (0.1608)	-0.2229 (0.1661)	-0.2282 (0.1709)	0.3977 (0.1698)	0.0254 (0.1483)	0.3898 (0.1798)	-0.1471 (0.1399)	0.1712 (0.2316)	0.1733 (0.2037)	0.0219 (0.1465)	-0.0776 (0.1921)	-0.0365 (0.1715)	0.4806 (0.1711)	0.0187 (0.1959)	-0.1239 (0.1501)	0.1918 (0.3357)	-0.0628 (0.1758)	-0.1692 (0.198)	-0.1557 (0.1577)	0.2957 (0.2009)	-0.2486 (0.1799)	0.1525 (0.1317)	0.2098 (0.1916)	-0.0232 (0.1878)	-0.0919 (0.1432)	0.0727 (0.1587)	0.1361 (0.1452)	0.1513 (0.1394)	-0.0018 (0.1796)	0.3802 (0.1843)
	424	12		-0.0357 (0.3013)	0.1854 (0.5921)	0.4235 (0.4087)	-0.0351 (0.2494)	0.0152 (0.32)	0.2212 (0.5381)	0.005 (0.2511)	-0.0899 (0.289)	-0.4882 (0.221)	0.088 (0.1993)	-0.0559 (0.1958)	-0.3343 (0.2532)	-0.1143 (0.3149)	-0.0558 (0.252)	0.1511 (0.2011)	0.0104 (0.2181)	-0.0793 (0.2077)	0.0944 (0.2026)	0.0186 (0.2226)	-0.0433 (0.2169)	-0.0643 (0.1877)	0.5197 (0.2103)	0.1825 (0.1823)	0.1787 (0.2998)	0.3896 (0.2967)	0.0187 (0.1864)	0.0135 (0.2469)	-0.1112 (0.2175)	-0.0944 (0.2295)	0.241 (0.2664)	-0.4132 (0.1964)	0.3368 (0.3456)	0.0194 (0.2258)	0.211 (0.2596)	0.1008 (0.2021)	-0.1046 (0.2473)	0.0257 (0.229)	0.0396 (0.1725)	0.1967 (0.2099)	0.4401 (0.258)	-0.2642 (0.1911)	-0.12 (0.2032)	0.1591 (0.1906)	-0.1263 (0.1807)	0.2541 (0.2312)	0.0691 (0.2209)
	425	12		0.9583 (0.3554)	1 (0.6234)	1 (0.4759)	0.6302 (0.272)	0.8827 (0.395)	1 (0.6389)	0.5541 (0.2877)	-0.7451 (0.312)	0.0666 (0.2308)	0.1455 (0.241)	-0.2082 (0.2335)	0.2222 (0.2873)	-0.5209 (0.3865)	-0.42 (0.3206)	0.1341 (0.2333)	-0.3962 (0.2454)	-0.2509 (0.2487)	0.5195 (0.2239)	-0.2986 (0.2692)	-0.1126 (0.2631)	-0.2637 (0.2232)	0.2965 (0.2442)	0.0562 (0.2152)	-0.2191 (0.3471)	-0.0468 (0.2993)	-0.2612 (0.2278)	-0.2115 (0.2729)	-0.3449 (0.2837)	0.4844 (0.2701)	-0.3499 (0.2854)	-0.1293 (0.2229)	0.0901 (0.4751)	0.5386 (0.2676)	1 (0.344)	0.2109 (0.2401)	-0.3294 (0.3007)	-0.0074 (0.2672)	0.613 (0.2033)	-0.3728 (0.2636)	0.8382 (0.2851)	-0.8192 (0.2137)	-0.7059 (0.271)	-0.4259 (0.2344)	-0.603 (0.2451)	-0.2206 (0.2567)	-0.1323 (0.2553)
	426	13		0.5466 (0.2956)	0.46 (0.6156)	0.766 (0.4011)	0.4241 (0.2694)	0.7855 (0.361)	0.6801 (0.6557)	0.5853 (0.3024)	0.2852 (0.3727)	0.0368 (0.2345)	0.3407 (0.2343)	0.5019 (0.242)	0.2443 (0.2886)	-0.4184 (0.376)	-0.1953 (0.3126)	0.326 (0.2414)	-0.0598 (0.2613)	-0.2599 (0.2378)	-0.169 (0.2522)	0.0071 (0.2694)	0.3706 (0.2646)	0.1151 (0.2216)	0.3716 (0.2497)	-0.5959 (0.2424)	-0.0321 (0.3471)	0.1219 (0.3006)	0.1815 (0.2345)	-0.504 (0.324)	-0.2074 (0.2509)	0.4157 (0.2853)	0.0168 (0.2988)	-0.1303 (0.2378)	0.7895 (0.6147)	0.735 (0.3107)	0.5927 (0.3427)	0.46 (0.2499)	-0.1254 (0.3008)	-0.1559 (0.2693)	0.2049 (0.2019)	-0.006 (0.2609)	-0.1832 (0.2974)	-0.4165 (0.2484)	-0.3109 (0.2477)	0.0593 (0.2311)	0.0287 (0.2178)	0.2567 (0.2881)	0.4297 (0.2815)
	427	13		-0.111 (0.2622)	-0.0588 (0.5021)	-0.0438 (0.3117)	-0.0204 (0.2144)	0.1158 (0.2765)	0.2697 (0.4214)	0.1462 (0.2168)	0.1212 (0.2608)	0.8349 (0.1022)	0.0935 (0.1722)	-0.0192 (0.1686)	0.4909 (0.2218)	0.0194 (0.2518)	0.1881 (0.2251)	-0.0146 (0.1748)	-0.1862 (0.1803)	-0.0717 (0.175)	-0.2772 (0.1936)	0.4141 (0.1803)	0.1853 (0.1877)	-0.0612 (0.1618)	-0.1688 (0.1775)	-0.3172 (0.1632)	-0.1458 (0.2456)	-0.3297 (0.2181)	0.2242 (0.1664)	0.1189 (0.2101)	-0.6317 (0.1832)	-0.2606 (0.1895)	0.2903 (0.216)	0.1427 (0.1648)	0.3352 (0.3459)	0.2432 (0.2063)	0.2957 (0.2322)	0.0037 (0.1777)	0.0427 (0.2145)	0.2097 (0.1938)	0.0627 (0.148)	0.3679 (0.2267)	-0.4565 (0.2441)	0.0677 (0.158)	0.0774 (0.1743)	0.2757 (0.1681)	0.0827 (0.1579)	0.0438 (0.1975)	0.4405 (0.2143)
	428	13		-0.0539 (0.3013)	0.095 (0.5436)	-0.0652 (0.3606)	0.1859 (0.2472)	-0.2665 (0.3221)	-0.2146 (0.5149)	0.0264 (0.2512)	0.3092 (0.3298)	0.4749 (0.2051)	0.4623 (0.196)	-0.2221 (0.191)	0.5132 (0.1815)	0.4146 (0.3424)	0.3261 (0.2825)	0.3611 (0.2032)	-0.2696 (0.2258)	0.0806 (0.2021)	-0.2052 (0.2054)	0.097 (0.2361)	-0.0489 (0.219)	-0.3665 (0.1862)	-0.058 (0.21)	-0.4137 (0.1877)	0.0541 (0.288)	-0.462 (0.2543)	0.2025 (0.199)	-0.2036 (0.2463)	-0.504 (0.2191)	-0.1443 (0.251)	-0.1091 (0.2557)	0.4132 (0.1838)	-0.3382 (0.3581)	0.2883 (0.2425)	0.2386 (0.266)	0.0891 (0.2051)	0.1179 (0.27)	-0.1824 (0.2187)	0.1149 (0.1712)	0.5667 (0.2826)	-0.0542 (0.2401)	-0.0018 (0.1844)	-0.113 (0.2019)	0.1675 (0.1977)	-0.0273 (0.1834)	-0.2967 (0.2163)	0.3332 (0.2509)
	429	13		0.4135 (0.2987)	0.0619 (0.562)	0.1642 (0.3627)	0.2372 (0.2459)	0.5393 (0.3084)	0.2147 (0.501)	0.3243 (0.2432)	-0.149 (0.2914)	-0.0319 (0.2085)	0.1289 (0.2071)	0.0932 (0.2003)	0.277 (0.2813)	-0.5546 (0.3471)	-0.2725 (0.2595)	0.3714 (0.2044)	-0.1897 (0.2213)	0.191 (0.1992)	0.3891 (0.2001)	-0.1748 (0.2418)	0.5408 (0.2492)	0.2987 (0.1976)	0.1452 (0.2193)	0.1107 (0.1882)	0.4702 (0.3281)	0.4872 (0.2833)	-0.0047 (0.1979)	-0.4782 (0.2765)	0.0265 (0.2212)	0.4993 (0.2705)	-0.3302 (0.2503)	-0.1394 (0.1989)	0.0565 (0.3806)	-0.002 (0.2316)	0.0884 (0.2659)	-0.3058 (0.2137)	0.493 (0.2465)	0.2489 (0.2376)	0.2801 (0.1783)	-0.2112 (0.2314)	0.0442 (0.2441)	-0.2485 (0.1889)	-0.0408 (0.2079)	-0.1857 (0.1935)	-0.1531 (0.1854)	0.4187 (0.2388)	0.2148 (0.23)
	430	13		-0.2597 (0.258)	-0.6921 (0.5986)	-0.6405 (0.3283)	-0.5566 (0.2057)	-0.4974 (0.2976)	-0.9033 (0.612)	-0.7489 (0.2311)	0.107 (0.2464)	-0.6323 (0.1608)	-0.25 (0.163)	0.1464 (0.1671)	-0.5944 (0.2123)	0.0442 (0.2633)	0.0468 (0.2222)	-0.4065 (0.1656)	0.594 (0.1623)	-0.0242 (0.1758)	0.1012 (0.1747)	0.001 (0.1925)	-0.2376 (0.1919)	-0.1441 (0.1639)	0.1016 (0.1818)	0.0499 (0.1599)	0.2656 (0.2683)	0.0986 (0.2287)	-0.0679 (0.1608)	0.4437 (0.2353)	0.929 (0.1023)	0.2182 (0.1895)	0.3951 (0.2365)	0.0393 (0.1684)	-0.6283 (0.323)	-0.3183 (0.2025)	-0.4226 (0.221)	0.0538 (0.1758)	-0.4519 (0.2208)	-0.448 (0.1749)	-0.0572 (0.1484)	-0.3047 (0.1846)	0.0542 (0.2061)	0.195 (0.1595)	0.1244 (0.1743)	0.0181 (0.1628)	0.0391 (0.1575)	0.0575 (0.1963)	-0.4172 (0.1818)
	431	13		-0.0983 (0.397)	-0.0921 (0.7051)	-0.1428 (0.4617)	-0.2986 (0.3224)	-0.2033 (0.4174)	-0.2105 (0.6313)	-0.3865 (0.3196)	0.4421 (0.3812)	0.0519 (0.2499)	-0.2348 (0.2637)	0.2114 (0.2438)	-0.1159 (0.3319)	0.1167 (0.3672)	0.1675 (0.3038)	-0.2332 (0.255)	0.1034 (0.2793)	-0.3142 (0.2474)	-0.4347 (0.2712)	0.0162 (0.2846)	-0.3055 (0.2844)	-0.4449 (0.2459)	0.5425 (0.2541)	-0.1794 (0.2315)	0.8242 (0.379)	0.4285 (0.2962)	-0.2336 (0.2296)	0.8164 (0.3868)	0.0669 (0.2736)	-0.4156 (0.298)	0.6972 (0.1971)	-0.1183 (0.2582)	-0.5088 (0.5189)	-0.1971 (0.2782)	-0.0776 (0.3241)	-0.0011 (0.2612)	0.4184 (0.323)	-0.2854 (0.2895)	-0.7428 (0.2342)	0.4404 (0.2482)	-0.1236 (0.3062)	0.4137 (0.2334)	0.0962 (0.256)	0.0762 (0.2434)	0.2467 (0.2395)	0.1549 (0.3151)	0.3028 (0.28)
	432	13		0.2308 (0.4811)	-0.5027 (0.953)	-0.2565 (0.5829)	0.0396 (0.386)	-0.0776 (0.51)	-0.888 (1.1701)	-0.196 (0.4169)	0.1011 (0.4491)	0.4977 (0.3439)	-0.0494 (0.3114)	0.4423 (0.3292)	-0.3157 (0.3847)	0.735 (0.54)	0.951 (0.5092)	-0.0057 (0.3132)	0.2996 (0.37)	0.1286 (0.3052)	-0.2105 (0.3456)	0.1122 (0.3477)	0.2589 (0.3651)	0.2401 (0.2916)	0.2427 (0.363)	0.1857 (0.2721)	0.6158 (0.5427)	0.6666 (0.4704)	0.4812 (0.2972)	0.1763 (0.3877)	-0.3174 (0.3703)	-0.2241 (0.3587)	0.3497 (0.4391)	-0.0382 (0.3031)	-0.6581 (0.7278)	-0.7201 (0.3914)	-0.7052 (0.4655)	-0.6315 (0.3058)	0.8044 (0.4151)	0.1988 (0.3501)	0.1162 (0.2797)	0.4693 (0.3868)	0.1921 (0.374)	0.2546 (0.3449)	0.3321 (0.376)	0.2495 (0.3137)	0.1714 (0.3161)	-0.0079 (0.3555)	0.3628 (0.3498)
	433	13		-0.001 (0.2781)	0.6146 (0.5945)	0.2006 (0.329)	0.1941 (0.2236)	0.165 (0.2908)	0.7654 (0.5346)	0.3332 (0.2222)	-0.4493 (0.2624)	0.4521 (0.1754)	-0.1911 (0.1862)	-0.0704 (0.182)	0.2971 (0.2592)	-0.5006 (0.3519)	-0.5835 (0.2959)	-0.2639 (0.1911)	-0.1396 (0.196)	0.0401 (0.1898)	0.0767 (0.1885)	0.031 (0.2139)	0.2951 (0.1978)	-0.0324 (0.1747)	-0.131 (0.1916)	0.2425 (0.1661)	-0.4045 (0.2596)	-0.3001 (0.2346)	-0.091 (0.1774)	0.008 (0.2316)	-0.3169 (0.1832)	-0.1219 (0.2123)	-0.3363 (0.2381)	-0.0036 (0.1828)	0.1246 (0.3396)	0.3062 (0.2155)	0.3671 (0.2307)	0.1809 (0.2047)	0.2841 (0.2187)	0.6497 (0.1237)	-0.1031 (0.1589)	-0.1214 (0.2062)	0.0862 (0.2194)	-0.1852 (0.1645)	-0.2232 (0.1992)	-0.104 (0.1847)	-0.112 (0.1741)	0.0415 (0.2109)	0.2215 (0.1929)
	434	13		0.1966 (0.2511)	0.0261 (0.4484)	0.1293 (0.2906)	0.1485 (0.1977)	0.1707 (0.2583)	-0.0253 (0.3975)	0.1275 (0.1994)	-0.1067 (0.2309)	-0.0878 (0.1577)	0.1256 (0.1606)	-0.1914 (0.1621)	0.0837 (0.2041)	-0.2554 (0.2463)	-0.4275 (0.1974)	0.4826 (0.145)	-0.1206 (0.1766)	0.3976 (0.1461)	0.1774 (0.1708)	-0.1521 (0.1771)	0.1213 (0.1735)	0.0722 (0.1513)	-0.1175 (0.1657)	0.0487 (0.1477)	-0.2242 (0.2272)	-0.3583 (0.1918)	0.1113 (0.1481)	-0.2679 (0.1984)	-0.0354 (0.1726)	0.2869 (0.1807)	-0.4335 (0.182)	0.1007 (0.1611)	0.0624 (0.2986)	-0.0788 (0.182)	-0.0668 (0.2071)	-0.1689 (0.1629)	0.317 (0.209)	0.1241 (0.1844)	0.294 (0.1364)	-0.3015 (0.1724)	0.2501 (0.1956)	-0.1932 (0.1493)	-0.1827 (0.1643)	-0.0756 (0.1525)	-0.1622 (0.1475)	-0.062 (0.1859)	0.0043 (0.1756)
	435	13		-0.0398 (0.2938)	0.8818 (0.8265)	0.3454 (0.348)	0.2525 (0.2351)	0.093 (0.3053)	0.9129 (0.645)	0.3703 (0.2344)	-0.1738 (0.274)	0.0055 (0.1929)	-0.1008 (0.194)	-0.209 (0.1887)	-0.1317 (0.2473)	-0.6202 (0.3498)	-0.7232 (0.2966)	-0.0654 (0.1948)	-0.1476 (0.214)	0.0111 (0.2019)	0.3211 (0.1905)	0.249 (0.2007)	-0.1993 (0.225)	0.0499 (0.1826)	-0.4293 (0.2008)	0.4225 (0.1934)	-0.3524 (0.2542)	-0.2777 (0.2404)	-0.1227 (0.1818)	0.3358 (0.257)	-0.1577 (0.2026)	-0.4413 (0.2144)	-0.0819 (0.2437)	-0.2756 (0.1914)	0.4896 (0.3726)	0.2802 (0.2436)	0.3176 (0.2673)	0.5162 (0.2215)	0.1047 (0.2427)	0.5319 (0.1874)	-0.1093 (0.1701)	-0.3328 (0.2115)	-0.1389 (0.2381)	0.124 (0.182)	-0.1005 (0.2029)	-0.1088 (0.188)	-0.023 (0.1785)	-0.0678 (0.2208)	-0.1517 (0.2154)
	436	13		-0.1154 (0.2902)	0.064 (0.5383)	-0.0932 (0.3456)	-0.0715 (0.2367)	-0.1912 (0.3071)	-0.0391 (0.473)	-0.1289 (0.2374)	0.2638 (0.2741)	0.2242 (0.1899)	0.3619 (0.1885)	-0.3305 (0.1725)	0.0526 (0.2429)	0.2644 (0.3056)	0.3277 (0.2631)	0.4093 (0.1826)	-0.3345 (0.2182)	-0.066 (0.1959)	0.1291 (0.2004)	-0.1069 (0.2084)	0.0015 (0.2095)	-0.1879 (0.1762)	0.2615 (0.2104)	-0.2036 (0.1736)	0.5641 (0.2679)	0.3103 (0.2429)	-0.0343 (0.1789)	-0.239 (0.2646)	-0.2811 (0.2126)	-0.0797 (0.2304)	-0.0243 (0.2431)	0.3311 (0.1823)	-0.1808 (0.3533)	0.0504 (0.22)	0.2845 (0.2487)	-0.3368 (0.1905)	-0.0368 (0.2408)	-0.0723 (0.2188)	0.1318 (0.1641)	-0.2579 (0.2082)	0.0689 (0.2377)	-0.1679 (0.1812)	-0.1718 (0.1936)	-0.2767 (0.1779)	-0.242 (0.1731)	-0.0166 (0.2197)	-0.0509 (0.2099)
	437	13		-0.334 (0.2696)	0.2153 (0.5781)	-0.0988 (0.3356)	-0.0994 (0.2302)	-0.1239 (0.2931)	0.5039 (0.5888)	0.0673 (0.24)	0.2641 (0.2608)	0.2476 (0.1915)	0.0719 (0.1878)	-0.2438 (0.1743)	-0.0524 (0.2378)	0.2208 (0.2679)	0.5049 (0.223)	-0.4671 (0.1794)	-0.229 (0.2062)	-0.1729 (0.1857)	0.1794 (0.1942)	0.1431 (0.2041)	-0.1741 (0.2057)	-0.0776 (0.1758)	-0.0139 (0.1963)	0.1001 (0.171)	0.4469 (0.2855)	0.3628 (0.2444)	-0.0976 (0.1767)	0.2274 (0.2253)	0.0481 (0.2018)	-0.3652 (0.2048)	0.1673 (0.2372)	0.361 (0.1983)	0.3666 (0.3556)	0.272 (0.2217)	0.3097 (0.2481)	0.022 (0.1922)	0.2478 (0.2409)	0.3429 (0.2042)	-0.4152 (0.15)	0.4744 (0.1999)	-0.1788 (0.2202)	0.0273 (0.1729)	-0.2056 (0.1914)	-0.2604 (0.185)	-0.2156 (0.1732)	0.397 (0.2132)	0.229 (0.1964)
	438	13		0.0812 (0.2889)	0.1994 (0.5577)	0.3288 (0.3785)	0.1848 (0.236)	0.1312 (0.314)	0.2461 (0.5304)	0.2272 (0.2493)	-0.2312 (0.2755)	-0.1449 (0.1834)	0.1412 (0.1907)	0.166 (0.1881)	0.1174 (0.2392)	-0.126 (0.2814)	-0.1864 (0.2397)	-0.27 (0.1956)	0.1961 (0.2014)	-0.1862 (0.1903)	-0.0944 (0.1926)	-0.225 (0.2185)	0.3429 (0.1994)	-0.1666 (0.1796)	0.1979 (0.2024)	-0.2474 (0.1702)	-0.3215 (0.2631)	-0.149 (0.2363)	-0.1231 (0.1789)	-0.0373 (0.2348)	0.159 (0.208)	0.3087 (0.2136)	-0.4652 (0.233)	0.2805 (0.2077)	0.0176 (0.3545)	0.2805 (0.2288)	0.1117 (0.2471)	0.1088 (0.1958)	0.2244 (0.2587)	0.0471 (0.2146)	-0.1184 (0.1637)	0.122 (0.2093)	0.1892 (0.2285)	-0.4415 (0.1687)	-0.6129 (0.2293)	-0.3908 (0.2103)	-0.3394 (0.1876)	0.2733 (0.2254)	0.1336 (0.2078)
	439	13		0.1352 (0.3164)	-0.1508 (0.5974)	-0.0759 (0.3831)	0.0163 (0.2644)	0.0493 (0.3357)	-0.274 (0.5428)	-0.0497 (0.2697)	-0.3562 (0.2853)	-0.1805 (0.2105)	-0.0413 (0.214)	0.2019 (0.2024)	-0.1198 (0.2894)	-0.256 (0.3057)	-0.5219 (0.2602)	0.1823 (0.2199)	0.1989 (0.2252)	0.2198 (0.2112)	0.0195 (0.2201)	-0.0219 (0.2377)	-0.1449 (0.235)	0.0603 (0.2004)	-0.2434 (0.2245)	-0.0764 (0.1944)	-0.315 (0.2956)	-0.2677 (0.2684)	0.0193 (0.2)	-0.0945 (0.2601)	0.1853 (0.2274)	0.1923 (0.2391)	-0.0606 (0.2658)	-0.2815 (0.2202)	-0.1635 (0.3989)	-0.0541 (0.2384)	-0.2814 (0.27)	0.2171 (0.2183)	-0.244 (0.2644)	-0.1691 (0.2435)	0.0842 (0.1826)	0.1029 (0.2397)	0.1065 (0.2547)	0.2527 (0.2066)	0.3322 (0.2183)	0.2408 (0.2046)	0.2957 (0.1999)	-0.0982 (0.2418)	-0.2947 (0.2157)
	440	13		0.351 (0.314)	0.3912 (0.6324)	0.064 (0.3725)	-0.1362 (0.2644)	0.2002 (0.3281)	0.113 (0.5138)	-0.2712 (0.2738)	-0.4093 (0.2745)	-0.1999 (0.2108)	-0.1653 (0.2074)	-0.0725 (0.2131)	0.2031 (0.2781)	-0.1282 (0.3151)	-0.2427 (0.2755)	-0.0077 (0.2078)	-0.1474 (0.2231)	0.2597 (0.2064)	-0.106 (0.2209)	-0.3094 (0.2428)	0.1048 (0.2273)	-0.37 (0.1868)	0.3392 (0.2232)	0.2919 (0.1906)	0.2631 (0.2935)	-0.0053 (0.2657)	0.0427 (0.1933)	0.179 (0.2708)	-0.1848 (0.2303)	0.0132 (0.2415)	-0.2635 (0.2759)	-0.108 (0.2008)	-1 (0.4607)	-0.1208 (0.2316)	0.0712 (0.2665)	-0.0934 (0.2107)	0.4346 (0.2663)	0.1853 (0.2268)	-0.2434 (0.178)	-0.011 (0.2293)	0.341 (0.2516)	-0.0837 (0.1896)	-0.1181 (0.218)	0.1383 (0.1923)	0.1229 (0.187)	-0.4313 (0.2307)	0.5126 (0.2408)
	441	13		-0.209 (0.3347)	-0.1165 (0.6079)	-0.2207 (0.395)	-0.1039 (0.275)	-0.3598 (0.3661)	-0.2822 (0.5634)	-0.202 (0.2793)	0.173 (0.3231)	-0.328 (0.2203)	-0.3235 (0.2151)	0.2846 (0.2269)	-0.1907 (0.2788)	-0.0422 (0.3273)	-0.2739 (0.2705)	-0.3385 (0.217)	0.2249 (0.2367)	-0.2317 (0.2309)	-0.0262 (0.2304)	-0.2953 (0.2818)	0.2406 (0.238)	-0.179 (0.2134)	-0.1965 (0.2297)	-0.0324 (0.2057)	0.4001 (0.3926)	0.3122 (0.3445)	-0.3787 (0.223)	0.2298 (0.3069)	0.7214 (0.2727)	0.1646 (0.261)	-0.2482 (0.2747)	0.2061 (0.236)	-0.0149 (0.4166)	0.1619 (0.2565)	0.1082 (0.2894)	0.0616 (0.23)	0.3547 (0.2972)	-0.1382 (0.2666)	-0.2889 (0.2003)	0.1488 (0.2472)	-0.5963 (0.2907)	0.3994 (0.2302)	0.0515 (0.2265)	-0.2245 (0.2406)	0.0801 (0.2017)	0.7369 (0.2997)	0.0026 (0.2434)
	442	14		0.5598 (0.2588)	0.1 (0.5631)	0.2005 (0.355)	0.5673 (0.2077)	0.3523 (0.2955)	-0.2349 (0.6319)	0.4098 (0.2267)	-0.2789 (0.2879)	-0.0713 (0.2074)	0.364 (0.2035)	-0.0012 (0.2069)	0.3128 (0.2636)	-0.1443 (0.3029)	-0.2796 (0.2607)	0.1217 (0.2133)	-0.041 (0.2312)	-0.2508 (0.2031)	-0.2132 (0.2126)	-0.0334 (0.2412)	0.127 (0.2439)	0.5572 (0.1944)	0.0623 (0.2197)	0.2406 (0.1986)	-0.0024 (0.3063)	0.0408 (0.278)	-0.1282 (0.2007)	-0.7219 (0.295)	-0.3752 (0.2361)	0.1197 (0.2425)	-0.5985 (0.2844)	-0.1533 (0.2005)	0.3049 (0.4153)	-0.018 (0.2376)	0.4197 (0.2866)	-0.0172 (0.2173)	0.2352 (0.2622)	0.228 (0.2313)	-0.1367 (0.1801)	0.4762 (0.2662)	-0.1173 (0.2593)	0.1491 (0.1993)	0.2539 (0.2219)	0.2103 (0.1936)	0.1909 (0.1901)	0.1393 (0.2428)	0.4614 (0.2579)
	443	14		0.3231 (0.2405)	-0.1421 (0.5651)	0.0447 (0.3272)	0.2786 (0.2032)	0.2656 (0.2554)	-0.2205 (0.5453)	0.2327 (0.2093)	-0.5507 (0.2532)	-0.0709 (0.1756)	-0.0187 (0.1818)	-0.0367 (0.1748)	0.0534 (0.2254)	0.0698 (0.267)	0.1074 (0.2254)	0.1149 (0.1825)	0.0033 (0.1956)	0.0526 (0.1838)	-0.3257 (0.1836)	0.2556 (0.191)	-0.1296 (0.1917)	0.6521 (0.1499)	-0.0535 (0.1869)	0.437 (0.1742)	-0.077 (0.2564)	0.0162 (0.2314)	0.3277 (0.164)	-0.4677 (0.2306)	-0.3626 (0.2066)	0.0126 (0.2101)	-0.2823 (0.2316)	-0.3054 (0.1605)	0.223 (0.3536)	-0.4327 (0.2159)	0.0976 (0.2309)	-0.3941 (0.1945)	-0.131 (0.2319)	0.1847 (0.1978)	0.0534 (0.1561)	-0.0412 (0.1957)	0.0125 (0.2137)	0.1417 (0.1673)	0.3533 (0.1896)	0.3668 (0.1631)	0.1845 (0.1611)	0.0375 (0.2039)	0.2118 (0.2027)
	444	14		0.0761 (0.4299)	-0.1473 (0.7131)	0.1637 (0.5301)	-0.018 (0.342)	0.0131 (0.4284)	-0.2355 (0.6448)	-0.0624 (0.3354)	0.7371 (0.2673)	0.5382 (0.3234)	0.1706 (0.2795)	0.2447 (0.2785)	-0.0152 (0.3365)	0.0034 (0.3911)	0.0543 (0.3432)	-0.5082 (0.3287)	0.1309 (0.2938)	0.0618 (0.2695)	-0.3228 (0.2963)	0.2059 (0.3389)	0.2271 (0.2963)	-0.3789 (0.2639)	0.3526 (0.3037)	-0.4406 (0.282)	-0.1811 (0.4031)	-0.2508 (0.3849)	-0.1427 (0.2438)	0.7614 (0.3683)	0.1645 (0.2772)	0.102 (0.306)	0.1208 (0.3314)	0.6798 (0.3161)	-0.0963 (0.5085)	0.2457 (0.2978)	-0.4876 (0.3877)	0.4611 (0.2829)	0.5264 (0.3665)	-0.4761 (0.2969)	-0.2642 (0.2343)	0.419 (0.3233)	-0.051 (0.3204)	-0.1187 (0.2538)	-0.5332 (0.3064)	-0.4325 (0.2367)	-0.3416 (0.2492)	0.4751 (0.2939)	-0.072 (0.2889)
	445	14		0.4406 (0.376)	0.2356 (0.6782)	0.1766 (0.428)	0.154 (0.2896)	0.2408 (0.3818)	-0.1133 (0.5831)	0.0054 (0.296)	0.3041 (0.4035)	-0.3631 (0.238)	0.0424 (0.2385)	-0.2015 (0.2261)	-0.0187 (0.2976)	0.6872 (0.3174)	0.6745 (0.2941)	-0.2814 (0.2409)	-0.0211 (0.2567)	0.0114 (0.2389)	-0.1373 (0.2371)	-0.4829 (0.3195)	-0.1174 (0.2552)	-0.1092 (0.2252)	0.3106 (0.2579)	0.3147 (0.2274)	0.2258 (0.3893)	0.3006 (0.3547)	0.1087 (0.2182)	0.1488 (0.3078)	0.2991 (0.2739)	0.454 (0.3165)	-0.1357 (0.2894)	-0.1416 (0.2243)	-0.1975 (0.4397)	-0.5334 (0.2544)	-0.5526 (0.3006)	-0.4994 (0.237)	-0.0338 (0.2952)	-0.2509 (0.2802)	-0.2093 (0.2212)	0.6082 (0.295)	-0.3175 (0.3106)	0.0943 (0.22)	-0.0976 (0.2433)	-0.0919 (0.2384)	0.2554 (0.2229)	-0.2744 (0.2674)	0.3585 (0.2372)
	446	14		-1 (4.8321)	-0.8206 (8.5562)	-1 (4.7573)	-1 (3.2834)	-1 (7.3005)	0.0902 (3.3264)	-1 (3.9789)	1 (5.3987)	1 (2.9762)	0.4941 (3.2729)	0.0003 (1.3057)	0.31 (3.0677)	1 (4.3375)	0.8534 (5.3398)	1 (5.5874)	-1 (3.1555)	0.4734 (3.3648)	1 (2.401)	-1 (8.5737)	-1 (4.2375)	-1 (3.7098)	-1 (2.1797)	-0.4799 (4.1668)	0.8314 (8.0043)	0.9716 (7.0841)	0.9702 (3.8382)	-1 (3.1904)	1 (6.9957)	1 (3.4314)	0.0569 (1.7679)	0.6151 (4.4602)	-1 (6.2612)	-1 (4.8318)	-1 (4.9718)	-1 (1.8628)	-0.4754 (3.6911)	-1 (7.0373)	0.9004 (3.5733)	-1 (4.421)	0.9937 (6.0843)	-0.1392 (1.4176)	0.154 (1.786)	0.1753 (1.5759)	-0.3392 (2.5547)	-1 (2.4435)	0.8425 (5.2864)
	447	14		0.0304 (0.3481)	0.6664 (0.6691)	0.0898 (0.4073)	0.1904 (0.2717)	0.0458 (0.3606)	0.616 (0.599)	0.2057 (0.2755)	-0.175 (0.3169)	0.632 (0.2699)	-0.0181 (0.2283)	-0.1107 (0.2206)	0.3776 (0.2974)	0.4195 (0.3243)	0.4523 (0.2957)	0.1234 (0.229)	-0.1846 (0.2499)	-0.3189 (0.241)	-0.5975 (0.2492)	-0.1793 (0.2827)	-0.1173 (0.2506)	0.1494 (0.2143)	-0.0618 (0.2393)	0.1661 (0.2093)	0.0841 (0.3524)	-0.127 (0.2875)	0.0756 (0.2122)	-0.4781 (0.2713)	-0.7226 (0.2405)	-0.012 (0.2665)	-0.545 (0.282)	-0.0753 (0.2218)	0.5623 (0.4659)	0.2135 (0.2674)	0.4613 (0.3214)	-0.3505 (0.2439)	0.1692 (0.2857)	0.9244 (0.2569)	-0.0375 (0.1972)	0.3707 (0.2551)	0.1114 (0.2698)	0.1302 (0.2133)	0.3884 (0.2392)	0.6585 (0.2154)	0.5276 (0.2215)	-0.1831 (0.2572)	0.3593 (0.2423)
	448	14		-0.0707 (0.2728)	0.3346 (0.6494)	0.2431 (0.3473)	-0.0822 (0.223)	0.1451 (0.2901)	0.5564 (0.6171)	0.0791 (0.2287)	0.0176 (0.2607)	0.5652 (0.2002)	-0.6059 (0.1682)	0.0017 (0.1778)	-0.0049 (0.2292)	0.4026 (0.2957)	0.3413 (0.2495)	-0.1502 (0.1827)	0.0077 (0.1981)	0.0179 (0.1836)	-0.276 (0.1904)	-0.0293 (0.203)	0.3335 (0.1735)	-0.0622 (0.1731)	0.24 (0.1999)	0.419 (0.1662)	-0.201 (0.2586)	0.087 (0.2321)	0.2286 (0.1719)	0.4099 (0.239)	-0.2911 (0.1884)	-0.1957 (0.2045)	0.2394 (0.2323)	-0.2519 (0.1718)	0.3762 (0.3512)	-0.1059 (0.2109)	-0.1546 (0.2436)	-0.2154 (0.1957)	-0.1686 (0.2277)	0.3456 (0.2133)	0.1038 (0.1566)	-0.0648 (0.1992)	-0.1722 (0.213)	0.0838 (0.1667)	0.084 (0.183)	0.2821 (0.1723)	0.1577 (0.1665)	-0.1884 (0.2136)	0.0987 (0.1938)
	449	14		-0.506 (0.2949)	-0.5276 (0.6343)	-0.4854 (0.3605)	-0.3505 (0.2204)	-0.4816 (0.3147)	-0.3955 (0.5056)	-0.3262 (0.2257)	0.3349 (0.2369)	-0.3116 (0.1768)	-0.0655 (0.1804)	-0.1965 (0.1757)	-0.6877 (0.2456)	-0.5369 (0.2485)	-0.5166 (0.2169)	0.1715 (0.1844)	-0.1069 (0.1972)	0.2583 (0.1843)	0.2923 (0.1766)	-0.136 (0.193)	-0.0249 (0.191)	-0.0354 (0.1655)	-0.278 (0.2007)	0.0668 (0.1612)	0.2642 (0.2434)	0.3677 (0.2229)	-0.4343 (0.1486)	0.1983 (0.2073)	0.1473 (0.184)	-0.5923 (0.2375)	0.245 (0.2166)	-0.2658 (0.1829)	0.476 (0.3698)	0.308 (0.1992)	0.6796 (0.2646)	0.4093 (0.1801)	-0.3253 (0.2306)	0.1265 (0.2083)	0.2413 (0.159)	-0.1297 (0.1931)	-0.0894 (0.2086)	0.1255 (0.1601)	0.1298 (0.1803)	-0.252 (0.1641)	-0.1571 (0.1625)	0.1988 (0.1974)	-0.1276 (0.1878)
	450	14		0.167 (0.2886)	0.231 (0.6058)	0.2878 (0.3585)	0.2944 (0.2491)	0.1935 (0.2983)	0.2001 (0.5012)	0.3192 (0.2476)	-0.1383 (0.2687)	0.2314 (0.1916)	-0.1841 (0.1866)	0.0273 (0.1815)	0.4799 (0.2403)	-0.3402 (0.2506)	-0.2287 (0.2213)	-0.1108 (0.188)	0.2476 (0.1948)	-0.0167 (0.1879)	-0.143 (0.2001)	-0.1972 (0.2061)	0.5214 (0.1918)	0.071 (0.1739)	0.1882 (0.202)	-0.0348 (0.1702)	-0.1211 (0.2698)	0.0805 (0.2374)	-0.2148 (0.1666)	-0.0812 (0.2355)	-0.1642 (0.195)	0.0414 (0.2182)	-0.2406 (0.2447)	0.0637 (0.1819)	0.1049 (0.3408)	0.356 (0.1916)	0.3182 (0.2189)	0.379 (0.17)	-0.1079 (0.2305)	0.2045 (0.2073)	0.0595 (0.1604)	0.043 (0.2054)	-0.1849 (0.2188)	-0.1508 (0.1724)	-0.2323 (0.1924)	-0.2435 (0.1756)	-0.1219 (0.1713)	0.0959 (0.2123)	-0.0628 (0.2007)
	451	14		0.1481 (0.2871)	-0.036 (0.4967)	0.3018 (0.3721)	0.249 (0.2479)	0.1808 (0.2932)	-0.0227 (0.4424)	0.2803 (0.2429)	-0.1853 (0.2583)	0.0651 (0.1795)	-0.1386 (0.1767)	0.1067 (0.1736)	0.5248 (0.2351)	-0.1735 (0.253)	0.1512 (0.2359)	-0.3564 (0.1935)	0.3499 (0.1814)	0.0924 (0.1791)	-0.058 (0.1896)	-0.2492 (0.1963)	0.2914 (0.1867)	0.0324 (0.1695)	0.4285 (0.2158)	0.0538 (0.1638)	0.0875 (0.2572)	0.0827 (0.2283)	-0.0272 (0.1677)	0.0892 (0.22)	0.1675 (0.2005)	0.2319 (0.2239)	-0.1409 (0.2269)	0.1596 (0.1762)	0.0612 (0.3312)	0.2726 (0.1903)	0.2361 (0.2141)	0.3197 (0.1728)	-0.2398 (0.223)	-0.0665 (0.21)	-0.1276 (0.1553)	0.1525 (0.1999)	-0.2018 (0.2107)	-0.3602 (0.1725)	-0.5634 (0.2128)	-0.3629 (0.1751)	-0.2833 (0.1714)	0.1466 (0.2042)	-0.1632 (0.1902)
	452	14		0.2282 (0.2948)	0.7895 (1.1054)	0.4087 (0.3774)	0.3872 (0.2509)	0.1492 (0.3034)	0.4874 (0.6343)	0.3315 (0.252)	0.0261 (0.2649)	0.1028 (0.1838)	-0.0576 (0.1847)	0.0052 (0.1815)	0.266 (0.2325)	-0.2706 (0.2557)	-0.2227 (0.2223)	0.0121 (0.1857)	0.095 (0.1997)	-0.2324 (0.1884)	-0.0063 (0.1911)	-0.3716 (0.2118)	0.4565 (0.2021)	-0.0794 (0.175)	0.1617 (0.196)	-0.0281 (0.1694)	0.1443 (0.2643)	0.2093 (0.2358)	-0.4487 (0.159)	-0.0811 (0.2321)	-0.074 (0.1962)	-0.0913 (0.2123)	-0.3307 (0.2577)	0.1035 (0.1815)	-0.1715 (0.3684)	0.5381 (0.1854)	0.366 (0.2257)	0.6413 (0.1466)	0.0142 (0.2323)	0.1351 (0.2083)	-0.0894 (0.1583)	0.0712 (0.2047)	-0.1828 (0.2187)	-0.0081 (0.1697)	-0.1297 (0.188)	-0.2663 (0.174)	-0.0317 (0.1691)	0.1349 (0.2169)	0.0601 (0.2068)
	453	14		-0.7452 (0.4131)	-1 (0.9975)	-0.8994 (0.5127)	-0.7802 (0.3295)	-0.6564 (0.4397)	-0.7681 (0.8151)	-0.7144 (0.3406)	0.1668 (0.3449)	-0.3019 (0.2478)	-0.1515 (0.2384)	-0.305 (0.235)	-0.3329 (0.3137)	0.0164 (0.3533)	0.1024 (0.3065)	0.011 (0.2432)	-0.3446 (0.271)	0.4619 (0.2601)	-0.4055 (0.2389)	0.0324 (0.2703)	-0.1651 (0.266)	-0.1716 (0.2371)	-0.2588 (0.2531)	0.3987 (0.2279)	0.6058 (0.4006)	0.0165 (0.3114)	0.4035 (0.2413)	0.5547 (0.3241)	0.3487 (0.2801)	-0.4507 (0.2665)	0.1541 (0.3063)	-0.2444 (0.2257)	0.4493 (0.5033)	-0.037 (0.2733)	0.0245 (0.3127)	-0.0219 (0.2482)	-0.3718 (0.3498)	0.1862 (0.2692)	-0.2601 (0.2065)	-0.2453 (0.2933)	-0.1212 (0.2869)	0.3789 (0.1973)	0.4479 (0.2095)	0.5717 (0.2046)	0.3049 (0.2)	0.1476 (0.2759)	0.3992 (0.2515)
	454	14		-0.0194 (0.3252)	-0.7888 (0.8048)	-0.0685 (0.3883)	0.0446 (0.2678)	0.1181 (0.3382)	-0.5441 (0.6409)	0.151 (0.2703)	0.0582 (0.3094)	-0.1021 (0.2115)	0.1514 (0.2141)	0.4069 (0.2221)	-0.0645 (0.2725)	-0.3983 (0.3123)	-0.4981 (0.2658)	-0.3418 (0.2287)	0.2948 (0.224)	-0.0072 (0.2197)	-0.0846 (0.222)	0.202 (0.2631)	0.1901 (0.2386)	0.0804 (0.2027)	-0.1661 (0.2283)	-0.2712 (0.2082)	-0.4373 (0.3513)	-0.3242 (0.3005)	-0.1352 (0.1978)	0.3064 (0.2517)	0.2128 (0.2261)	0.1447 (0.2465)	0.1084 (0.2726)	0.2644 (0.2182)	0.9194 (0.5724)	0.0162 (0.2432)	-0.0186 (0.28)	0.0638 (0.2215)	0.2979 (0.2801)	-0.1531 (0.2444)	0.0697 (0.188)	0.4653 (0.2374)	-0.3387 (0.2554)	0.0199 (0.1983)	-0.1169 (0.2224)	-0.0839 (0.2043)	-0.1237 (0.1996)	0.6243 (0.2115)	-0.026 (0.2342)
	455	14		0.8565 (0.2868)	0.6287 (0.5663)	0.6744 (0.3408)	0.4133 (0.2056)	0.7528 (0.314)	0.3694 (0.4466)	0.3228 (0.2165)	-0.04 (0.2572)	-0.1904 (0.1798)	0.1714 (0.1758)	-0.1524 (0.1717)	0.3212 (0.2266)	0.1518 (0.2633)	0.0841 (0.2254)	0.3163 (0.1824)	-0.1152 (0.1924)	-0.0128 (0.1813)	-0.3666 (0.1788)	0.2277 (0.1935)	-0.0452 (0.1952)	0.3591 (0.16)	0.0067 (0.1874)	0.0099 (0.1641)	-0.2778 (0.2578)	-0.3097 (0.2277)	0.3509 (0.1524)	-0.2486 (0.2146)	-0.3943 (0.1862)	0.3385 (0.2074)	-0.3138 (0.2253)	-0.2195 (0.169)	-0.2934 (0.3573)	-0.5301 (0.221)	-0.6157 (0.2543)	-0.4504 (0.2)	0.5561 (0.2442)	-0.0549 (0.2136)	0.1468 (0.1519)	-0.0148 (0.1962)	0.3182 (0.213)	0.1408 (0.1632)	0.2703 (0.185)	0.2381 (0.1682)	0.3085 (0.164)	-0.3071 (0.2065)	0.3416 (0.1889)
	456	14		0.0048 (0.2447)	0.2632 (0.4635)	0.0392 (0.2898)	0.1056 (0.1978)	-0.2347 (0.2744)	-0.088 (0.4137)	-0.0622 (0.2061)	0.3565 (0.2288)	-0.2069 (0.1628)	0.1298 (0.1587)	-0.2326 (0.1616)	-0.188 (0.2074)	-0.5323 (0.2084)	-0.3658 (0.1869)	0.2271 (0.1665)	-0.2729 (0.1778)	0.033 (0.1643)	0.0312 (0.1652)	-0.2086 (0.1797)	0.139 (0.179)	-0.0145 (0.1523)	0.0631 (0.1679)	0.0608 (0.1474)	0.4202 (0.234)	0.1691 (0.2096)	-0.4094 (0.1362)	0.1291 (0.1955)	0.0178 (0.1728)	-0.4615 (0.1881)	-0.146 (0.2073)	-0.2018 (0.1575)	-0.0804 (0.308)	0.3107 (0.1709)	0.4222 (0.2114)	0.499 (0.1429)	-0.29 (0.2136)	0.1262 (0.1814)	-0.1124 (0.1371)	-0.0721 (0.1774)	-0.1139 (0.192)	0.2593 (0.1412)	0.2369 (0.1636)	0.052 (0.1522)	0.1902 (0.1436)	0.0183 (0.1839)	0.1143 (0.1831)
	457	14		0.262 (0.2545)	0.402 (0.5468)	0.2623 (0.3014)	0.256 (0.2066)	0.1021 (0.2719)	0.1144 (0.4252)	0.1425 (0.2144)	0.3639 (0.2829)	0.4491 (0.1836)	0.0416 (0.1752)	-0.051 (0.1708)	0.1123 (0.2217)	0.4146 (0.2704)	0.4125 (0.235)	-0.0409 (0.1762)	-0.2467 (0.2037)	-0.2873 (0.1746)	-0.3312 (0.1745)	-0.1681 (0.206)	0.1533 (0.1898)	0.1332 (0.1612)	0.09 (0.1832)	0.1024 (0.1616)	-0.0724 (0.2506)	-0.0163 (0.226)	0.043 (0.1632)	-0.1091 (0.2154)	-0.1698 (0.1848)	0.0819 (0.2061)	-0.3973 (0.2155)	0.0294 (0.1792)	0.261 (0.3234)	-0.1203 (0.1985)	-0.0853 (0.2258)	-0.1342 (0.1825)	-0.1787 (0.2236)	0.1742 (0.1964)	-0.0406 (0.1507)	0.3273 (0.1959)	-0.1282 (0.2113)	0.1844 (0.1606)	0.2338 (0.1742)	0.2819 (0.1566)	0.3068 (0.1562)	-0.0915 (0.2091)	0.4363 (0.188)
	458	14		-0.2739 (0.3506)	-0.1024 (0.6115)	0.1881 (0.4173)	-0.0103 (0.2804)	0.0656 (0.3547)	0.3905 (0.62)	0.2503 (0.2827)	-0.2474 (0.3427)	0.4078 (0.2406)	-0.0103 (0.2273)	0.2197 (0.2275)	-0.1304 (0.2933)	0.0939 (0.3337)	0.2453 (0.296)	-0.3914 (0.2386)	0.1123 (0.2429)	0.1928 (0.2248)	-0.0664 (0.2427)	0.326 (0.2842)	0.0331 (0.2461)	-0.034 (0.2146)	-0.4085 (0.238)	-0.0767 (0.2071)	-0.4667 (0.3729)	-0.0906 (0.2983)	0.1637 (0.2227)	0.2519 (0.2735)	-0.2739 (0.2596)	-0.0622 (0.2661)	0.151 (0.2785)	0.1667 (0.2185)	0.5575 (0.4776)	0.001 (0.2569)	0.0302 (0.2938)	-0.0745 (0.2329)	-0.438 (0.2965)	0.4152 (0.2795)	0.3313 (0.2052)	0.022 (0.2471)	-0.0696 (0.2688)	-0.2746 (0.2133)	-0.2117 (0.231)	0.0628 (0.222)	-0.1618 (0.2066)	0.2404 (0.247)	-0.3116 (0.2442)
	459	14		0.0285 (0.2587)	-0.0953 (0.4475)	0.0676 (0.3118)	-0.1153 (0.202)	0.302 (0.3079)	0.272 (0.4954)	0.0766 (0.2143)	0.2784 (0.2327)	0.2374 (0.1648)	0.2381 (0.1839)	0.0126 (0.1628)	-0.1373 (0.2048)	0.3545 (0.2301)	0.5101 (0.2123)	-0.3559 (0.17)	0.0089 (0.182)	0.1923 (0.1635)	-0.0448 (0.1693)	-0.1959 (0.1805)	-0.1848 (0.1805)	-0.3877 (0.1592)	0.0666 (0.1731)	-0.1437 (0.1522)	-0.0599 (0.2376)	-0.0458 (0.2118)	0.1694 (0.1554)	0.4076 (0.2206)	0.0409 (0.177)	0.3425 (0.2114)	0.0551 (0.2118)	0.6096 (0.1819)	0.1356 (0.3083)	-0.0944 (0.1851)	-0.4126 (0.2135)	-0.2466 (0.1656)	0.3382 (0.2327)	-0.1086 (0.1875)	-0.1841 (0.1471)	0.4017 (0.1817)	-0.0229 (0.1973)	-0.1748 (0.1569)	-0.452 (0.1916)	-0.1952 (0.1587)	-0.0636 (0.1516)	0.1487 (0.186)	0.0328 (0.1784)
	460	14		-0.2542 (0.2608)	-0.1278 (0.4802)	-0.1527 (0.3121)	-0.0899 (0.2149)	-0.4196 (0.2741)	-0.332 (0.4494)	-0.1989 (0.2138)	0.1051 (0.2522)	0.164 (0.1707)	0.1846 (0.1858)	-0.0654 (0.1718)	0.3973 (0.2356)	-0.2039 (0.2625)	0.0038 (0.2178)	-0.1974 (0.1857)	0.1375 (0.1873)	-0.1141 (0.177)	0.0125 (0.1796)	-0.1198 (0.1958)	0.1425 (0.1897)	-0.3252 (0.1667)	0.1891 (0.1943)	-0.1089 (0.1598)	0.2444 (0.2724)	-0.2963 (0.2243)	-0.1251 (0.1609)	0.2785 (0.2275)	0.3404 (0.2011)	0.2347 (0.228)	-0.0555 (0.2175)	0.5834 (0.2028)	-0.2423 (0.3495)	0.2304 (0.1946)	-0.1316 (0.2321)	0.3461 (0.169)	-0.0596 (0.2188)	0.0767 (0.2004)	-0.2219 (0.1506)	0.0397 (0.192)	-0.0897 (0.2149)	-0.1104 (0.1624)	-0.2182 (0.1886)	-0.0178 (0.1669)	-0.0891 (0.163)	-0.0467 (0.1999)	-0.0171 (0.1905)
	461	14		0.1349 (0.2448)	0.236 (0.4809)	0.1717 (0.2936)	0.1141 (0.202)	0.3555 (0.2542)	0.5097 (0.5083)	0.2706 (0.2015)	-0.4058 (0.2446)	0.1576 (0.163)	-0.08 (0.1685)	0.1739 (0.1586)	-0.1166 (0.2151)	0.0499 (0.2409)	-0.0399 (0.207)	0.0641 (0.1671)	-0.0452 (0.1803)	-0.0087 (0.1671)	0.1371 (0.1674)	0.2314 (0.185)	-0.1761 (0.1879)	0.2919 (0.1597)	-0.3009 (0.1787)	0.099 (0.1527)	-0.3399 (0.2603)	-0.0786 (0.2158)	0.1216 (0.1548)	-0.1711 (0.205)	-0.1305 (0.1807)	0.0705 (0.1907)	0.1306 (0.2051)	-0.076 (0.1633)	0.2776 (0.3378)	-0.2193 (0.1846)	-0.124 (0.2117)	-0.3748 (0.1635)	-0.0792 (0.2087)	0.194 (0.2014)	0.1544 (0.1449)	-0.2208 (0.1922)	0.0266 (0.1965)	0.0004 (0.1524)	0.0982 (0.1711)	0.1363 (0.1611)	-0.1075 (0.1496)	0.0605 (0.1876)	-0.3976 (0.1852)
	462	15		0.4988 (0.3586)	0.2961 (0.7522)	0.2758 (0.4824)	0.1402 (0.3524)	0.6082 (0.346)	0.3795 (0.6517)	0.1965 (0.3488)	-0.0185 (0.4216)	-0.4284 (0.2796)	0.0013 (0.2963)	-0.252 (0.2937)	0.3062 (0.3794)	0.3273 (0.5011)	-0.2312 (0.3498)	0.126 (0.2991)	-0.0489 (0.3199)	0.0434 (0.2986)	-0.1992 (0.3124)	0.2884 (0.3191)	-0.4113 (0.312)	0.438 (0.2949)	0.1009 (0.3049)	0.1508 (0.2615)	-0.3789 (0.4363)	0.0806 (0.3793)	0.2226 (0.2847)	-0.5081 (0.4327)	-0.2702 (0.3333)	0.2803 (0.3437)	-0.1407 (0.3857)	-0.5906 (0.3445)	-0.5335 (0.6039)	-0.1571 (0.3377)	0.0471 (0.3777)	-0.0828 (0.3031)	0.427 (0.3564)	0.1049 (0.332)	0.1933 (0.2701)	0.0246 (0.3226)	0.1223 (0.3523)	0.1293 (0.2764)	0.0442 (0.3051)	-0.0889 (0.276)	-0.0142 (0.2677)	-0.2209 (0.3232)	0.404 (0.3628)
	463	15		0.7476 (2.0782)	1 (3.1559)	0.9347 (2.7747)	1 (1.8907)	0.5836 (1.7701)	1 (2.7066)	1 (2.1765)	-0.4492 (1.8599)	-0.278 (1.0693)	1 (3.4543)	-0.8792 (2.5797)	0.6769 (2.654)	-0.7784 (2.566)	-1 (3.1923)	0.7496 (3.1163)	-0.211 (1.0742)	0.2285 (1.1739)	0.8333 (2.2707)	0.9561 (2.8844)	0.2051 (1.2728)	1 (2.2743)	-0.3318 (1.3019)	0.9014 (2.9741)	-0.7145 (2.619)	-0.4821 (1.7631)	0.2933 (1.1812)	-1 (2.578)	-1 (2.4498)	0.1304 (1.0447)	-1 (1.8445)	-0.7524 (2.851)	-1 (2.1839)	0.0391 (0.9787)	0.3881 (1.7602)	0.2964 (1.2123)	-0.7644 (2.9975)	1 (3.4522)	0.4618 (1.5756)	-0.4396 (1.4614)	0.407 (1.697)	0.0802 (0.8431)	0.2192 (1.1748)	0.0465 (0.8376)	0.2214 (1.0506)	-0.1214 (0.9859)	-0.0644 (0.9418)
	464	15		-0.1539 (0.3326)	-0.2798 (0.6894)	0.0722 (0.4044)	-0.2318 (0.2849)	-0.055 (0.3501)	-0.0893 (0.5639)	-0.1554 (0.2861)	-0.1437 (0.329)	0.3675 (0.2075)	-0.4635 (0.2105)	0.1457 (0.2318)	-0.3421 (0.274)	0.9098 (0.2578)	0.7816 (0.1777)	-0.1643 (0.2282)	0.0508 (0.2481)	-0.2419 (0.2272)	-0.0786 (0.2313)	-0.049 (0.2566)	-0.0668 (0.246)	-0.3069 (0.2183)	0.0908 (0.2353)	-0.0168 (0.2068)	-0.4472 (0.3329)	-0.3327 (0.2883)	0.2075 (0.2078)	0.4134 (0.3156)	0.1142 (0.2501)	-0.1015 (0.2578)	0.1623 (0.2973)	0.2276 (0.2294)	0.089 (0.4178)	-0.1804 (0.2476)	-0.1911 (0.2923)	-0.2862 (0.2158)	-0.139 (0.2892)	-0.3409 (0.278)	-0.6937 (0.2184)	0.3918 (0.2638)	0.0033 (0.2696)	-0.2854 (0.2036)	-0.3103 (0.2357)	-0.0194 (0.2148)	-0.0776 (0.2056)	-0.0747 (0.2575)	-0.1746 (0.252)
	465	15		-0.31 (0.253)	-0.2997 (0.5138)	-0.344 (0.3036)	-0.1955 (0.201)	-0.2352 (0.2577)	-0.1318 (0.4043)	-0.1412 (0.2017)	0.0139 (0.2322)	0.3274 (0.1641)	0.2756 (0.1491)	-0.1644 (0.1615)	0.1052 (0.2042)	-0.2147 (0.2376)	-0.1655 (0.1997)	-0.1357 (0.1622)	0.0672 (0.1772)	-0.1077 (0.1624)	0.3397 (0.1456)	-0.1622 (0.1832)	0.4502 (0.1752)	-0.2732 (0.1468)	0.1627 (0.1729)	-0.2416 (0.1482)	-0.0818 (0.2324)	-0.3665 (0.2174)	-0.203 (0.1458)	0.278 (0.1973)	0.0172 (0.1725)	-0.0516 (0.1868)	-0.4407 (0.2375)	0.264 (0.1465)	-0.3135 (0.3076)	0.228 (0.1794)	-0.065 (0.2084)	0.3238 (0.1586)	0.3528 (0.2157)	-0.0493 (0.1853)	-0.2412 (0.1406)	0.0743 (0.176)	0.1807 (0.197)	-0.4021 (0.1389)	-0.6048 (0.1508)	-0.4121 (0.1378)	-0.4322 (0.1361)	0.2861 (0.1964)	0.2339 (0.1919)
	466	15		-0.3039 (0.3093)	-0.424 (0.6201)	-0.2374 (0.3832)	-0.2474 (0.2607)	-0.1244 (0.3405)	-0.1046 (0.5347)	-0.1117 (0.272)	0.2598 (0.2992)	0.1984 (0.2149)	-0.0274 (0.22)	-0.1121 (0.2229)	-0.2999 (0.2913)	-0.2903 (0.3323)	0.1117 (0.2758)	-0.2465 (0.2257)	0.0209 (0.2397)	-0.1617 (0.2172)	0.1611 (0.2234)	-0.1545 (0.2407)	0.705 (0.1403)	0.0171 (0.2062)	-0.0161 (0.2287)	-0.0628 (0.2006)	0.1513 (0.3317)	0.3392 (0.2883)	-0.3271 (0.1985)	0.4723 (0.2928)	0.0183 (0.2346)	-0.4429 (0.253)	0.1402 (0.2841)	-0.0753 (0.2124)	0.8293 (0.5455)	-0.1243 (0.2538)	0.0663 (0.2814)	-0.0737 (0.2265)	-0.279 (0.2617)	0.1589 (0.2518)	0.1003 (0.1883)	0.1002 (0.2391)	-0.1711 (0.2526)	-0.1612 (0.1982)	-0.1677 (0.2294)	-0.2755 (0.2093)	-0.2593 (0.2028)	0.3809 (0.2276)	0.0311 (0.2372)
	467	15		-0.1105 (0.4908)	-0.5604 (1.115)	-0.4268 (0.6664)	-0.2136 (0.4204)	-0.3686 (0.5467)	-0.8342 (1.0772)	-0.4083 (0.4489)	0.1868 (0.4684)	-0.3177 (0.3088)	-0.0446 (0.3132)	-0.5559 (0.3764)	-0.7339 (0.418)	0.4045 (0.5095)	0.4646 (0.4717)	-0.1866 (0.3069)	0.2065 (0.3541)	-0.1003 (0.3126)	0.3373 (0.3631)	0.4851 (0.3822)	0.438 (0.3889)	0.2532 (0.3062)	0.7111 (0.3108)	-0.0799 (0.2948)	-0.377 (0.4711)	0.0062 (0.4025)	0.2051 (0.2998)	0.0454 (0.3865)	0.0208 (0.3331)	-0.341 (0.3836)	0.4979 (0.4562)	-0.8436 (0.4221)	0.0246 (0.5876)	-0.6761 (0.4064)	-0.344 (0.4125)	-0.1798 (0.3292)	-0.4325 (0.4517)	0.1368 (0.3615)	0.4741 (0.3415)	-0.0445 (0.3426)	0.521 (0.3841)	-0.051 (0.2894)	0.2601 (0.3227)	0.0824 (0.2946)	-0.0583 (0.2895)	-0.2578 (0.3866)	0.138 (0.3408)
	468	15		-0.115 (0.2379)	-0.3275 (0.496)	-0.1008 (0.2851)	0.0424 (0.1998)	-0.1286 (0.2526)	-0.3052 (0.4467)	0.046 (0.2005)	-0.211 (0.2288)	-0.0377 (0.1572)	-0.1174 (0.1599)	0.1401 (0.1565)	-0.19 (0.2091)	0.2863 (0.2199)	0.1233 (0.1968)	0.1539 (0.1585)	0.0295 (0.1753)	-0.2377 (0.1675)	0.0408 (0.1653)	0.3953 (0.1629)	-0.2152 (0.1667)	0.3407 (0.1475)	-0.1109 (0.1673)	-0.1774 (0.142)	-0.2751 (0.2422)	-0.0571 (0.2061)	0.5516 (0.1082)	-0.4045 (0.1829)	-0.0384 (0.1707)	0.2006 (0.1838)	0.1405 (0.2057)	-0.2937 (0.1516)	0.1526 (0.3107)	-0.028 (0.1812)	-0.0248 (0.2079)	0.0114 (0.1634)	-0.2533 (0.2026)	-0.049 (0.1838)	0.3677 (0.1356)	-0.4279 (0.1708)	0.2646 (0.1855)	0.0475 (0.1477)	0.1149 (0.1649)	-0.0404 (0.1513)	-0.0003 (0.146)	-0.2589 (0.1867)	-0.0559 (0.1801)
	469	15		0.5119 (0.3484)	0.2426 (0.6726)	0.2404 (0.4206)	-0.0705 (0.3014)	0.4193 (0.373)	0.0495 (0.5939)	-0.1688 (0.3054)	0.1969 (0.3584)	-0.1486 (0.2423)	0.0483 (0.2421)	-0.335 (0.2487)	-0.3052 (0.3008)	-0.1785 (0.3502)	-0.2133 (0.297)	-0.1509 (0.2372)	0.2152 (0.2679)	0.3088 (0.2693)	0.2617 (0.2553)	-0.1252 (0.2679)	0.1748 (0.2664)	-0.2642 (0.2282)	0.3884 (0.2554)	-0.002 (0.2253)	-0.1263 (0.3639)	0.0626 (0.31)	-0.319 (0.2132)	0.6067 (0.2171)	0.3516 (0.2586)	0.229 (0.2801)	0.4242 (0.2809)	-0.2318 (0.2652)	-0.2825 (0.4679)	-0.401 (0.2666)	-0.3675 (0.3183)	-0.2753 (0.2377)	0.2153 (0.307)	-0.2073 (0.2783)	0.3183 (0.2159)	0.3806 (0.2713)	0.1493 (0.3017)	-0.0647 (0.2278)	0.0081 (0.2458)	0.1043 (0.2301)	-0.0388 (0.2224)	0.2067 (0.2773)	0.198 (0.2716)
	470	15		-0.8523 (0.6853)	-1 (1.1785)	-0.9454 (0.7804)	-0.7393 (0.6095)	-1 (0.7751)	-1 (1.0615)	-0.9782 (0.7013)	0.2466 (0.5183)	-0.0849 (0.3633)	-0.3563 (0.4196)	-0.2939 (0.3567)	0.1487 (0.4854)	0.8032 (0.6863)	0.4214 (0.521)	-0.0675 (0.3873)	0.1054 (0.4077)	0.0085 (0.3784)	-0.6802 (0.6035)	0.1227 (0.4574)	0.2926 (0.4622)	-0.3145 (0.3596)	-0.3157 (0.4655)	-0.3579 (0.3736)	-0.4752 (0.5843)	-1 (0.6083)	0.1586 (0.3605)	0.2466 (0.4816)	0.4932 (0.2978)	-0.0908 (0.4675)	-1 (0.8171)	0.3175 (0.4353)	-0.9243 (0.963)	-0.0423 (0.4203)	0.1515 (0.53)	-0.0584 (0.3876)	-0.6967 (0.5193)	-0.1278 (0.4178)	-0.2918 (0.3776)	-0.5673 (0.4718)	-0.147 (0.451)	-0.3728 (0.3831)	-0.097 (0.3825)	0.2208 (0.3848)	-0.0851 (0.3412)	0.2749 (0.4508)	0.1486 (0.4309)
	471	15		1 (0.5563)	0.8446 (1.0104)	1 (0.6359)	0.7027 (0.4016)	1 (0.5787)	0.3273 (0.7629)	0.5057 (0.3996)	-0.1887 (0.4483)	-0.9856 (0.4497)	0.3091 (0.3077)	-0.0816 (0.3048)	0.0496 (0.3838)	0.2774 (0.5409)	0.3 (0.4447)	-0.1834 (0.3075)	0.4568 (0.3381)	-0.0631 (0.3069)	0.4408 (0.3527)	0.0531 (0.3459)	-0.0606 (0.3306)	0.2646 (0.2754)	0.5583 (0.321)	-0.0881 (0.2904)	-0.281 (0.4854)	0.233 (0.3891)	-0.1092 (0.2863)	0.0285 (0.3781)	0.6057 (0.3608)	0.4614 (0.3466)	0.3987 (0.4063)	-0.5623 (0.3679)	0.1284 (0.5649)	-0.5912 (0.4559)	-0.5595 (0.4967)	-0.214 (0.3497)	-0.0816 (0.3767)	-0.4391 (0.3462)	0.4032 (0.2759)	0.0993 (0.3381)	0.3484 (0.3523)	-0.2284 (0.2903)	-0.0849 (0.3069)	-0.2208 (0.2944)	-0.31 (0.2978)	-0.3246 (0.3826)	-0.228 (0.3419)
	472	15		-1 (2.2527)	0.9813 (3.3492)	-0.4289 (2.0473)	-1 (3.235)	-1 (2.4224)	1 (2.9928)	-0.968 (3.7889)	0.6096 (2.4767)	0.8065 (2.1151)	-0.7698 (3.18)	1 (2.9829)	-1 (2.3101)	1 (2.0862)	1 (2.6957)	-0.2254 (1.0722)	-0.8708 (1.8159)	-1 (3.322)	-0.6727 (2.4586)	1 (1.8143)	-1 (1.4964)	0.6602 (2.1723)	-0.1753 (0.9751)	0.0672 (0.7843)	1 (1.4548)	1 (1.6287)	1 (1.3341)	-0.1409 (1.0562)	-1 (1.5868)	-1 (1.8042)	0.3754 (1.3449)	0.622 (1.7009)	0.2759 (1.8368)	1 (1.3243)	1 (1.6274)	0.4706 (1.3887)	-0.2673 (1.4318)	1 (2.2443)	-0.4152 (1.4061)	-0.6663 (1.9447)	-1 (4.3812)	0.8307 (3.2026)	0.9072 (3.8369)	0.8541 (2.9545)	0.4669 (1.5876)	0.5586 (2.3078)	1 (1.8202)
	473	15		0.4225 (0.2998)	0.3554 (0.5833)	0.5738 (0.3539)	0.0776 (0.2299)	0.4241 (0.3145)	0.2907 (0.4919)	0.054 (0.2327)	-0.2929 (0.2789)	-0.0865 (0.1871)	-0.2192 (0.1979)	-0.1012 (0.1814)	-0.0312 (0.2351)	0.2683 (0.275)	0.1343 (0.2282)	0.0555 (0.1881)	0.0986 (0.2015)	0.1503 (0.1873)	-0.1475 (0.1903)	-0.2824 (0.2065)	0.2455 (0.2154)	-0.0038 (0.1764)	-0.1161 (0.1923)	0.2038 (0.1707)	-0.1315 (0.2693)	0.1871 (0.2338)	0.0097 (0.1763)	0.0437 (0.2304)	-0.0476 (0.1991)	0.1665 (0.2146)	-0.216 (0.2449)	-0.3397 (0.1932)	0.1243 (0.3397)	-0.044 (0.2098)	-0.0052 (0.2406)	-0.0977 (0.1896)	-0.2016 (0.2355)	-0.2826 (0.2105)	0.1939 (0.1581)	-0.159 (0.2087)	-0.0032 (0.2259)	-0.2428 (0.1665)	-0.163 (0.1856)	-0.0335 (0.1765)	0.0379 (0.1739)	-0.1134 (0.2113)	0.1004 (0.2049)
	474	15		-0.3641 (0.2832)	-0.652 (0.7581)	-0.4712 (0.3392)	-0.339 (0.2031)	-0.3037 (0.286)	-0.4654 (0.5317)	-0.2947 (0.2016)	0.3142 (0.25)	0.2751 (0.159)	0.0773 (0.1576)	0.1621 (0.1533)	-0.0504 (0.1989)	0.4173 (0.2569)	0.2269 (0.2057)	-0.1643 (0.1617)	-0.1339 (0.1699)	0.0822 (0.1583)	-0.1499 (0.1644)	0.1551 (0.1757)	0.1669 (0.174)	-0.1305 (0.1475)	0.0597 (0.1635)	0.0893 (0.1432)	0.3338 (0.2343)	0.1319 (0.2004)	0.129 (0.1555)	0.1795 (0.1971)	-0.2364 (0.1637)	-0.3055 (0.1764)	0.1276 (0.1936)	0.2549 (0.147)	-0.2975 (0.2976)	-0.0538 (0.1761)	-0.1732 (0.2018)	0.012 (0.1617)	0.776 (0.1115)	0.1546 (0.1784)	-0.6056 (0.1112)	0.5123 (0.1719)	-0.1949 (0.2023)	0.1293 (0.1418)	-0.0247 (0.1603)	0.0953 (0.1499)	0.0431 (0.1433)	0.0553 (0.1812)	0.4338 (0.1943)
	475	15		0.1284 (0.3732)	-0.2275 (0.8139)	-0.0385 (0.4541)	-0.1792 (0.318)	0.3305 (0.3867)	0.0931 (0.6097)	-0.0405 (0.316)	-0.5707 (0.3285)	0.5105 (0.2581)	-0.1288 (0.254)	-0.1372 (0.2432)	0.1987 (0.3135)	0.302 (0.3674)	0.2086 (0.3134)	-0.0723 (0.2573)	-0.2118 (0.2616)	-0.1446 (0.2493)	-0.3516 (0.2678)	0.5646 (0.2523)	0.3015 (0.2981)	0.3229 (0.231)	0.0889 (0.2621)	-0.1279 (0.2341)	-0.4364 (0.3925)	-0.2276 (0.3193)	0.4134 (0.2466)	-0.1524 (0.3088)	-0.5436 (0.2333)	-0.7545 (0.2837)	0.1365 (0.3113)	-0.7448 (0.292)	0.6149 (0.6186)	-0.0614 (0.2872)	0.2142 (0.3101)	-0.1676 (0.261)	0.5279 (0.3292)	0.7528 (0.1438)	-0.2109 (0.2132)	0.5201 (0.2986)	0.2756 (0.3159)	0.0259 (0.2296)	0.2927 (0.246)	0.5565 (0.2206)	0.0921 (0.2246)	0.1389 (0.2978)	0.9537 (0.3324)
	476	15		-0.8233 (0.533)	-0.5456 (0.9422)	-0.853 (0.6559)	-0.6318 (0.4251)	-0.7824 (0.5073)	-0.3591 (0.699)	-0.5936 (0.3934)	0.5476 (0.491)	-0.021 (0.2561)	0.0997 (0.2582)	-0.0605 (0.2589)	-0.1396 (0.3238)	0.1686 (0.3951)	0.0815 (0.3252)	0.2258 (0.2799)	-0.1 (0.2824)	-0.3694 (0.2512)	0.2242 (0.2745)	0.1768 (0.2832)	-0.2659 (0.2764)	-0.0468 (0.2478)	0.2947 (0.2697)	-0.0236 (0.2389)	0.3015 (0.3844)	0.0343 (0.3333)	0.378 (0.2373)	0.0863 (0.3285)	-0.1324 (0.2752)	-0.2442 (0.2999)	0.2801 (0.3295)	-0.1236 (0.2582)	-0.7291 (0.5682)	0.1007 (0.2901)	0.0267 (0.3373)	0.4257 (0.2598)	-0.1772 (0.3374)	-0.0825 (0.2945)	0.0995 (0.2275)	-0.4891 (0.3208)	0.6975 (0.228)	0.2816 (0.2402)	0.2733 (0.2702)	0.025 (0.2457)	0.0981 (0.2359)	-0.4118 (0.2934)	0.1526 (0.2843)
	477	15		-0.462 (0.2931)	-0.3414 (0.592)	-0.5482 (0.3573)	-0.4131 (0.2416)	-0.3727 (0.2977)	-0.1379 (0.4723)	-0.3428 (0.2386)	0.3721 (0.2965)	-0.0925 (0.1946)	0.1558 (0.2016)	0.1502 (0.1862)	0.0538 (0.2431)	-0.3307 (0.2766)	-0.3391 (0.2329)	-0.0719 (0.1985)	-0.2779 (0.214)	0.0485 (0.1945)	-0.3001 (0.1932)	0.2294 (0.2259)	-0.527 (0.2248)	-0.1159 (0.1806)	-0.3809 (0.2021)	0.1055 (0.1764)	0.7535 (0.302)	0.3066 (0.2525)	0.0614 (0.1799)	0.2139 (0.2473)	0.002 (0.2061)	-0.3594 (0.2162)	0.5534 (0.2605)	0.1521 (0.1922)	0.1273 (0.3706)	0.0492 (0.2167)	0.0961 (0.2548)	-0.0433 (0.1965)	0.1595 (0.2371)	0.2725 (0.215)	-0.3334 (0.1642)	0.3308 (0.2178)	-0.293 (0.2458)	0.791 (0.1253)	0.6148 (0.1342)	0.4375 (0.1503)	0.5588 (0.1336)	-0.0262 (0.221)	0.3052 (0.2109)
	478	15		-0.2414 (0.2949)	0.1154 (0.5801)	0.0844 (0.3736)	-0.2441 (0.2515)	0.0194 (0.3297)	0.4703 (0.6141)	-0.0515 (0.2561)	-0.0287 (0.2939)	0.3805 (0.1903)	0.0714 (0.2035)	-0.0588 (0.2021)	-0.1468 (0.256)	0.1059 (0.2988)	-0.0963 (0.2574)	-0.1211 (0.2068)	-0.2389 (0.2307)	-0.2525 (0.2091)	0.0425 (0.2093)	0.442 (0.2303)	0.5797 (0.2495)	0.1559 (0.1945)	0.0029 (0.2164)	0.0582 (0.1895)	0.0263 (0.295)	-0.1015 (0.2716)	0.223 (0.1897)	0.3707 (0.2661)	-0.3611 (0.2181)	-0.7261 (0.2674)	-0.0935 (0.2653)	-0.1381 (0.2039)	-0.0478 (0.3924)	0.0468 (0.2299)	0.0695 (0.2661)	0.0554 (0.2087)	0.2879 (0.2651)	0.3003 (0.2206)	-0.1988 (0.184)	0.0395 (0.2258)	0.1013 (0.2437)	0.194 (0.1868)	0.2494 (0.2002)	0.3266 (0.1865)	0.2454 (0.1818)	0.1431 (0.237)	0.6838 (0.2599)
	479	15		-0.1636 (0.2812)	-0.5548 (0.7652)	-0.2477 (0.3459)	-0.1139 (0.2259)	-0.2243 (0.3011)	-0.5545 (0.6367)	-0.1564 (0.2315)	-0.223 (0.2577)	-0.0292 (0.1695)	-0.1419 (0.1768)	0.1227 (0.1663)	0.0877 (0.2194)	0.4061 (0.2924)	0.3236 (0.2196)	-0.2427 (0.1849)	0.1246 (0.1896)	-0.3002 (0.1672)	-0.0795 (0.1786)	0.2193 (0.1868)	-0.1572 (0.1862)	0.2264 (0.1572)	0.0247 (0.1804)	-0.116 (0.1575)	-0.2605 (0.2441)	-0.288 (0.2154)	0.1697 (0.1583)	-0.1121 (0.2103)	0.0351 (0.1838)	0.0348 (0.1995)	-0.2631 (0.2182)	0.286 (0.1803)	-0.4245 (0.3514)	-0.0979 (0.1976)	0.0806 (0.2213)	-0.0379 (0.1784)	-0.0474 (0.2176)	-0.0789 (0.1956)	-0.177 (0.1476)	-0.1544 (0.1872)	-0.0572 (0.2131)	-0.064 (0.1573)	-0.2323 (0.1731)	-0.2047 (0.1669)	-0.2081 (0.1571)	-0.2685 (0.1967)	-0.1087 (0.185)
	480	15		0.3142 (0.4176)	-0.032 (0.8023)	0.1308 (0.5138)	0.0216 (0.3598)	0.3417 (0.4453)	-0.0055 (0.7138)	0.0211 (0.3637)	0.6001 (0.4563)	-0.0546 (0.2852)	0.677 (0.2756)	-0.3404 (0.3068)	0.0687 (0.3695)	0.3074 (0.4933)	-0.1122 (0.355)	0.1409 (0.2949)	0.0591 (0.3192)	-0.0033 (0.2944)	0.0014 (0.3001)	0.5115 (0.3672)	0.1075 (0.3316)	0.26 (0.2648)	0.1915 (0.3084)	-0.6197 (0.3459)	-0.2579 (0.4695)	-0.2499 (0.3901)	0.2876 (0.3019)	0.0262 (0.3627)	0.0509 (0.3097)	0.0306 (0.3364)	-0.1501 (0.3837)	-0.2843 (0.333)	-0.1672 (0.5404)	-0.2813 (0.3598)	-0.4837 (0.4163)	-0.097 (0.3106)	0.2206 (0.3661)	-0.0247 (0.3388)	-0.0734 (0.2526)	0.5822 (0.3863)	0.2145 (0.3587)	0.2654 (0.2585)	0.2151 (0.2932)	0.1175 (0.2746)	0.1432 (0.2606)	0.4833 (0.3632)	0.7273 (0.4709)
	481	15		-0.5256 (0.3644)	-1 (0.9543)	-0.8924 (0.536)	-0.7587 (0.3297)	-0.5 (0.3683)	-1 (0.9121)	-0.7449 (0.321)	0.03 (0.2909)	-0.0721 (0.2022)	-0.2822 (0.21)	-0.0623 (0.1986)	-0.7834 (0.2886)	0.2029 (0.3052)	0.2281 (0.2536)	-0.0512 (0.2032)	-0.0869 (0.2204)	0.0588 (0.2069)	-0.1711 (0.2113)	0.2994 (0.2303)	-0.1686 (0.2161)	-0.0877 (0.1908)	0.1793 (0.2094)	-0.1299 (0.1916)	-0.1091 (0.2994)	-0.0918 (0.2589)	0.4271 (0.1981)	0.3473 (0.2533)	0.0724 (0.2156)	-0.4895 (0.2555)	0.6273 (0.2555)	-0.4637 (0.2191)	-0.0937 (0.3766)	-0.5107 (0.2194)	-0.3984 (0.2535)	-0.3159 (0.1989)	-0.4089 (0.284)	0.0609 (0.2309)	0.1001 (0.1787)	-0.0133 (0.2235)	0.5184 (0.2612)	0.2613 (0.1744)	0.4441 (0.1934)	0.4049 (0.1805)	0.1701 (0.1825)	-0.0152 (0.2311)	0.2442 (0.2219)
	482	15		-0.0681 (0.3585)	-0.3402 (0.7247)	0.0339 (0.4225)	-0.0849 (0.2909)	-0.2186 (0.3777)	-0.4948 (0.6593)	-0.1976 (0.2915)	-0.2979 (0.3367)	0.3212 (0.2305)	-0.527 (0.2378)	0.196 (0.229)	-0.6473 (0.3438)	0.7197 (0.3933)	0.5587 (0.3327)	-0.1551 (0.2375)	0.0172 (0.2578)	-0.0141 (0.2398)	-0.6352 (0.2538)	0.0697 (0.2702)	0.1943 (0.264)	0.0224 (0.2227)	0.1709 (0.2597)	0.1667 (0.2143)	0.119 (0.3368)	0.4063 (0.2821)	0.2589 (0.2354)	-0.0549 (0.2915)	-0.7139 (0.2543)	-0.5781 (0.3316)	-0.1927 (0.296)	-0.234 (0.2319)	0.5565 (0.4509)	0.2194 (0.2592)	0.24 (0.3055)	0.1486 (0.2385)	0.4781 (0.312)	0.2609 (0.2819)	-0.044 (0.2028)	0.231 (0.2508)	-0.0845 (0.2803)	0.1743 (0.2136)	0.264 (0.252)	0.4094 (0.2597)	0.3055 (0.2195)	0.0491 (0.2767)	0.5444 (0.266)
	483	15		0.1482 (0.4515)	-0.2357 (0.8088)	0.279 (0.5442)	0.061 (0.3647)	-0.0011 (0.4639)	-0.4202 (0.7354)	-0.0504 (0.366)	-0.2954 (0.4889)	0.1668 (0.2967)	-0.3457 (0.2989)	0.0831 (0.2858)	-0.5389 (0.4156)	0.5907 (0.4859)	0.4221 (0.4096)	-0.0142 (0.2962)	-0.0549 (0.3233)	-0.3444 (0.3361)	-0.6841 (0.3516)	-0.002 (0.3279)	0.5487 (0.365)	0.1966 (0.277)	0.3465 (0.3399)	-0.1188 (0.271)	-0.2534 (0.4472)	0.1616 (0.367)	0.2462 (0.2897)	0.1205 (0.3712)	-0.5184 (0.358)	-0.3981 (0.392)	-0.2527 (0.3623)	-0.1346 (0.2797)	0.5492 (0.5691)	-0.0403 (0.3384)	-0.2148 (0.3959)	0.0335 (0.3001)	-0.0549 (0.3657)	0.2294 (0.3528)	0.25 (0.2623)	0.0923 (0.3179)	-0.1979 (0.3468)	0.1956 (0.2691)	0.1927 (0.3007)	0.2086 (0.2905)	0.2264 (0.2685)	0.1108 (0.3388)	0.5323 (0.337)
	484	15		-0.5639 (0.309)	0.0278 (0.6169)	-0.4447 (0.3797)	0.0026 (0.2761)	-0.5298 (0.3397)	0.1136 (0.5603)	0.0525 (0.2808)	-0.0305 (0.32)	0.2933 (0.2204)	-0.3483 (0.2078)	0.1208 (0.2197)	-0.2451 (0.2997)	-0.0642 (0.3304)	-0.1745 (0.2908)	0.1826 (0.2239)	-0.5003 (0.2456)	0.0585 (0.223)	-0.1734 (0.2209)	0.1158 (0.248)	-0.1531 (0.2561)	0.0013 (0.2077)	-0.252 (0.2193)	0.2952 (0.2116)	0.2252 (0.3259)	0.2746 (0.2862)	0.028 (0.2056)	-0.2715 (0.2573)	-0.1429 (0.2312)	-0.3185 (0.2642)	0.0002 (0.2806)	0.0281 (0.2188)	0.4665 (0.472)	0.4652 (0.2644)	0.472 (0.3026)	0.0833 (0.2282)	-0.4892 (0.2691)	0.2167 (0.2566)	-0.0705 (0.1897)	-0.2396 (0.2625)	-0.3189 (0.2527)	0.281 (0.2099)	0.3037 (0.233)	0.1125 (0.2113)	0.2165 (0.2049)	0.2708 (0.2614)	-0.407 (0.2732)
	485	15		0.5791 (0.3799)	1 (0.9092)	0.4649 (0.4494)	0.3207 (0.3295)	0.3082 (0.3934)	0.5023 (0.6137)	0.0979 (0.33)	-0.1877 (0.3774)	-0.0862 (0.2644)	0.3454 (0.2555)	-0.3762 (0.2616)	-0.1986 (0.3384)	0.053 (0.3923)	0.1521 (0.3424)	0.1135 (0.2846)	-0.1159 (0.2872)	-0.1073 (0.268)	0.3665 (0.2799)	0.0175 (0.299)	0.3098 (0.3168)	0.0217 (0.2524)	0.4004 (0.288)	-0.0617 (0.2513)	-0.0364 (0.3835)	0.3842 (0.368)	-0.208 (0.253)	-0.1087 (0.3524)	-0.2036 (0.2824)	0.0107 (0.3101)	0.1655 (0.3357)	-0.3615 (0.3013)	-0.2889 (0.4949)	-0.2367 (0.3147)	0.132 (0.3386)	-0.2647 (0.2862)	0.0464 (0.3347)	0.3468 (0.288)	0.3415 (0.2549)	-0.164 (0.2927)	0.0317 (0.3189)	-0.3906 (0.2558)	-0.1965 (0.261)	-0.219 (0.2476)	-0.292 (0.2504)	0.0645 (0.3128)	-0.0781 (0.2896)
	486	15		0.0191 (0.33)	0.0308 (0.585)	0.1374 (0.3955)	0.0011 (0.2611)	-0.0118 (0.3437)	-0.0223 (0.5182)	-0.0206 (0.2642)	0.1384 (0.3056)	0.0821 (0.2063)	-0.0517 (0.2097)	0.172 (0.2137)	-0.2896 (0.25)	0.2817 (0.2974)	0.004 (0.2611)	-0.0073 (0.2116)	-0.0546 (0.2317)	0.067 (0.2118)	-0.4036 (0.2092)	0.1512 (0.2362)	-0.27 (0.2281)	-0.1519 (0.1961)	0.0232 (0.2221)	0.0703 (0.196)	0.2046 (0.3051)	0.0113 (0.269)	0.0913 (0.1949)	0.1334 (0.2629)	-0.1673 (0.2324)	-0.1968 (0.2477)	0.0704 (0.2679)	0.1859 (0.2163)	0.1091 (0.3893)	0.1451 (0.242)	0.1086 (0.2814)	0.0292 (0.2152)	0.2404 (0.2846)	0.0016 (0.2403)	-0.2958 (0.2008)	0.4391 (0.2675)	-0.2765 (0.2591)	0.3788 (0.1954)	0.316 (0.2039)	0.3299 (0.1872)	0.4266 (0.1862)	-0.0139 (0.2408)	0.1865 (0.2316)
	487	15		-0.1394 (0.2796)	-0.3894 (0.4781)	-0.2073 (0.3237)	0.1173 (0.2468)	-0.2154 (0.2876)	-0.4494 (0.4422)	0.0745 (0.2436)	-0.2963 (0.297)	0.0123 (0.1893)	-0.0278 (0.1905)	0.3682 (0.1909)	0.3273 (0.2415)	-0.3275 (0.2956)	-0.1783 (0.2385)	-0.2555 (0.2183)	0.2149 (0.2032)	0.0701 (0.1913)	-0.1424 (0.199)	0.1248 (0.2209)	-0.238 (0.2023)	0.0702 (0.1801)	-0.4152 (0.1943)	-0.2247 (0.1666)	-0.0506 (0.2729)	-0.5463 (0.2433)	0.1569 (0.1731)	-0.2901 (0.2274)	0.2336 (0.1917)	0.3795 (0.211)	-0.3706 (0.2473)	0.4715 (0.1911)	-0.2931 (0.367)	0.3925 (0.2259)	0.0811 (0.2489)	0.3555 (0.1948)	-0.0241 (0.2399)	-0.2467 (0.2038)	-0.0032 (0.1658)	-0.2546 (0.2127)	0.1921 (0.2258)	-0.0682 (0.1754)	-0.1616 (0.1995)	-0.0598 (0.1802)	-0.0387 (0.1737)	0.0201 (0.2167)	-0.3721 (0.2057)
	488	15		-0.172 (0.3341)	0.0681 (0.6837)	-0.1229 (0.4036)	-0.2952 (0.2671)	-0.3111 (0.3475)	-0.1262 (0.5497)	-0.3935 (0.2758)	0.3018 (0.3309)	0.0816 (0.2279)	-0.0858 (0.2288)	-0.0192 (0.2269)	-0.3272 (0.2938)	0.4645 (0.3053)	0.3385 (0.2831)	0.07 (0.2304)	-0.1358 (0.2569)	-0.1507 (0.2442)	-0.4286 (0.2359)	0.2128 (0.2816)	-0.3075 (0.2556)	-0.1285 (0.2146)	-0.3971 (0.2482)	-0.3251 (0.202)	0.2056 (0.3369)	-0.0242 (0.2952)	0.2867 (0.2052)	0.1251 (0.2916)	-0.0411 (0.2552)	-0.2418 (0.2791)	0.1341 (0.2924)	0.0104 (0.2257)	0.234 (0.4334)	0.1532 (0.27)	0.2602 (0.324)	-0.0225 (0.2351)	-0.1539 (0.2868)	0.2146 (0.2821)	0.1459 (0.1957)	0.1895 (0.2603)	-0.0711 (0.2747)	0.3149 (0.2023)	0.4789 (0.2133)	0.4488 (0.2197)	0.4226 (0.2021)	0.2539 (0.2635)	0.3091 (0.2398)
	489	15		0.4581 (0.3667)	0.2298 (0.6581)	0.2362 (0.4165)	-0.0046 (0.2808)	0.4087 (0.3953)	0.1086 (0.5742)	-0.0706 (0.285)	0.0925 (0.3303)	-0.152 (0.2279)	0.2245 (0.2177)	-0.2957 (0.2082)	0.3552 (0.31)	0.1753 (0.3325)	-0.1439 (0.2878)	0.0953 (0.2334)	-0.1027 (0.2469)	0.2008 (0.2254)	-0.0535 (0.234)	-0.1497 (0.2555)	0.0396 (0.251)	-0.216 (0.2165)	0.2856 (0.2471)	-0.0573 (0.2087)	-0.3445 (0.3712)	-0.743 (0.3471)	0.0706 (0.2173)	0.4117 (0.2566)	0.2673 (0.2345)	0.2423 (0.2537)	-0.286 (0.314)	0.2922 (0.2196)	-0.7152 (0.5375)	-0.3038 (0.2452)	-0.3025 (0.2775)	-0.3678 (0.2184)	0.0566 (0.2857)	-0.5238 (0.2926)	-0.2451 (0.2089)	-0.1498 (0.2485)	0.0965 (0.2774)	-0.2316 (0.2082)	-0.2626 (0.2335)	-0.0566 (0.2139)	-0.0824 (0.2059)	-0.0219 (0.2594)	0.0942 (0.2604)
	490	15		0.0142 (0.3173)	-0.1131 (0.5945)	-0.0271 (0.3787)	-0.1416 (0.2673)	0.0796 (0.3293)	-0.0066 (0.5173)	-0.1 (0.2687)	-0.366 (0.3142)	0.041 (0.2065)	-0.2683 (0.2137)	-0.0387 (0.2058)	-0.1275 (0.2683)	0.151 (0.3102)	0.1695 (0.26)	0.2265 (0.217)	-0.0408 (0.2298)	-0.0038 (0.2138)	0.0178 (0.215)	0.281 (0.2284)	-0.1519 (0.2241)	0.1044 (0.1941)	-0.0722 (0.2184)	-0.1734 (0.1979)	-0.3266 (0.3234)	-0.0196 (0.2685)	0.4323 (0.1919)	-0.1127 (0.2572)	-0.0138 (0.2246)	-0.1524 (0.2461)	0.329 (0.2527)	-0.6228 (0.2356)	0.0001 (0.3917)	-0.1789 (0.2404)	-0.1898 (0.2808)	-0.0658 (0.2144)	-0.4885 (0.2642)	-0.0389 (0.2415)	0.4742 (0.1851)	-0.1875 (0.2404)	0.7413 (0.2699)	0.16 (0.1895)	0.4486 (0.2129)	0.293 (0.1938)	0.159 (0.1904)	-0.0274 (0.2394)	-0.0379 (0.2321)
	491	15		0.1407 (0.2472)	-0.3069 (0.5043)	0.0246 (0.2954)	0.09 (0.2039)	0.1618 (0.2595)	-0.2669 (0.4377)	0.1035 (0.2068)	0.4103 (0.2786)	-0.1369 (0.1601)	0.1425 (0.1644)	0.2154 (0.1652)	0.1049 (0.2118)	-0.1307 (0.239)	-0.0087 (0.2058)	-0.1251 (0.1648)	0.2218 (0.1777)	0.1135 (0.1714)	-0.3014 (0.1686)	0.0353 (0.184)	-0.1071 (0.1856)	0.1791 (0.1514)	0.2933 (0.1668)	-0.0253 (0.1513)	0.0692 (0.2393)	0.0139 (0.2162)	-0.0572 (0.1539)	-0.0134 (0.2096)	0.0896 (0.1768)	0.236 (0.2003)	0.2568 (0.2221)	0.2422 (0.1627)	0.2107 (0.3477)	-0.0674 (0.1873)	-0.0515 (0.2162)	-0.0516 (0.1702)	0.2857 (0.2145)	0.0009 (0.1909)	-0.257 (0.1445)	0.4464 (0.2111)	-0.2651 (0.2005)	0.068 (0.1513)	0.0336 (0.167)	0.073 (0.1555)	0.0689 (0.1501)	0.1206 (0.1855)	-0.0753 (0.1781)
	492	15		-0.1539 (0.3103)	-0.6646 (0.8941)	-0.4815 (0.404)	0.0852 (0.2391)	-0.5173 (0.3635)	-1 (0.8604)	-0.1753 (0.2532)	-0.3977 (0.3314)	-0.4507 (0.2)	-0.2409 (0.2219)	0.0265 (0.1907)	-0.1399 (0.2624)	0.0727 (0.2957)	0.0718 (0.2457)	-0.0321 (0.1977)	0.1353 (0.22)	-0.0006 (0.1975)	0.1727 (0.2058)	0.0133 (0.2186)	-0.276 (0.2008)	0.2043 (0.1821)	-0.1488 (0.2127)	-0.023 (0.179)	-0.1476 (0.2907)	-0.3184 (0.2661)	0.0144 (0.1822)	-0.4456 (0.2381)	0.6068 (0.1953)	0.1372 (0.2227)	-0.2597 (0.2586)	-0.056 (0.189)	-0.4871 (0.3926)	-0.2664 (0.2204)	-0.1907 (0.248)	-0.0144 (0.1995)	-0.4609 (0.2598)	-0.4399 (0.1946)	0.1829 (0.1744)	-0.7241 (0.2606)	0.3383 (0.2211)	-0.0066 (0.1796)	0.1015 (0.2071)	-0.2017 (0.1814)	-0.1502 (0.1752)	-0.3018 (0.2326)	-0.5265 (0.2161)
	493	15		-0.1999 (0.2913)	-0.3941 (0.7785)	-0.3364 (0.3894)	-0.3998 (0.2626)	-0.2314 (0.2947)	-0.361 (0.5998)	-0.431 (0.2529)	0.1468 (0.2666)	0.0543 (0.175)	0.1492 (0.1819)	0.0678 (0.1726)	0.0578 (0.2257)	0.2297 (0.2547)	0.1821 (0.2208)	0.0811 (0.1762)	0.1687 (0.1955)	-0.2548 (0.1705)	-0.2377 (0.1754)	0.0378 (0.1974)	-0.2199 (0.1853)	-0.0977 (0.1649)	-0.0928 (0.1891)	0.1114 (0.1611)	0.2616 (0.2809)	-0.1742 (0.2218)	0.1309 (0.1641)	0.2049 (0.2311)	-0.1419 (0.1887)	-0.2854 (0.2002)	0.1271 (0.2241)	-0.0785 (0.1717)	-0.2671 (0.3555)	-0.1632 (0.1952)	-0.1348 (0.2243)	0.0104 (0.1824)	0.48 (0.1946)	0.2564 (0.1943)	-0.4131 (0.1492)	0.3502 (0.2084)	0.2503 (0.2015)	0.3227 (0.1565)	0.4307 (0.1627)	0.5245 (0.138)	0.3994 (0.1474)	-0.2616 (0.2041)	0.5195 (0.1955)
	494	15		0.2719 (0.2801)	0.5184 (0.6749)	0.1984 (0.3252)	0.4013 (0.2244)	0.0713 (0.2845)	0.1577 (0.4596)	0.2616 (0.2258)	-0.0642 (0.2655)	-0.1493 (0.1767)	-0.0795 (0.1806)	0.0989 (0.1778)	0.4758 (0.2463)	-0.2491 (0.2593)	-0.2866 (0.2293)	0.2427 (0.1891)	0.0443 (0.195)	0.0101 (0.1812)	-0.2949 (0.1842)	-0.1735 (0.201)	-0.3234 (0.197)	0.1527 (0.1656)	-0.2462 (0.185)	0.0498 (0.1648)	-0.1383 (0.2635)	-0.0165 (0.2289)	-0.2545 (0.1631)	-0.469 (0.241)	0.1635 (0.1875)	0.3059 (0.2082)	-0.1579 (0.2252)	0.1865 (0.1789)	-0.0894 (0.3375)	0.0266 (0.2021)	0.0891 (0.2299)	0.0336 (0.1844)	-0.3658 (0.2243)	-0.2965 (0.2051)	0.0548 (0.1551)	-0.4179 (0.209)	-0.141 (0.2123)	0.2229 (0.1667)	0.102 (0.1858)	-0.1624 (0.1673)	0.1681 (0.1667)	-0.1368 (0.2146)	-0.5849 (0.1977)
	495	15		0.2875 (0.2821)	0.6187 (0.5931)	0.2408 (0.3312)	0.3712 (0.2268)	0.1519 (0.3006)	0.363 (0.4717)	0.2724 (0.2359)	-0.6129 (0.2723)	-0.0867 (0.1922)	-0.1436 (0.1958)	0.017 (0.1874)	0.3723 (0.2457)	-0.4052 (0.2641)	-0.4301 (0.2308)	0.1552 (0.203)	-0.1181 (0.207)	0.1988 (0.1961)	0.1652 (0.2004)	-0.0276 (0.2138)	0.0807 (0.2169)	-0.2295 (0.1765)	0.0293 (0.2009)	0.4469 (0.1579)	-0.0787 (0.2838)	-0.2444 (0.2648)	-0.0276 (0.1784)	-0.1818 (0.2368)	-0.1154 (0.201)	-0.0717 (0.2245)	-0.1927 (0.2499)	-0.2324 (0.1937)	-0.2343 (0.3836)	0.0259 (0.2154)	-0.3219 (0.2499)	0.1607 (0.1984)	0.22 (0.24)	-0.3066 (0.2262)	-0.0457 (0.1642)	-0.3167 (0.2261)	0.1719 (0.2259)	0.1524 (0.1746)	0.1761 (0.1995)	0.2898 (0.1799)	0.2213 (0.1762)	-0.5307 (0.2088)	0.0518 (0.2069)
	496	15		0.3631 (0.273)	0.6308 (0.754)	0.4114 (0.3505)	0.1851 (0.2347)	0.184 (0.2927)	0.2706 (0.5054)	0.0472 (0.24)	-0.1938 (0.2761)	-0.3324 (0.178)	-0.0256 (0.1916)	-0.0886 (0.1866)	0.0183 (0.2419)	0.1893 (0.2887)	0.2851 (0.25)	0.2676 (0.2052)	0.1776 (0.2166)	-0.3346 (0.1973)	0.1825 (0.202)	-0.1789 (0.2148)	0.1902 (0.2065)	0.2255 (0.1723)	0.4035 (0.1925)	0.0612 (0.1747)	-0.343 (0.2924)	0.0565 (0.2447)	0.0075 (0.1786)	-0.0726 (0.2358)	-0.0691 (0.2059)	0.145 (0.2209)	0.0011 (0.2393)	-0.2905 (0.1859)	-0.0667 (0.3541)	-0.1868 (0.2261)	-0.1582 (0.2539)	-0.0178 (0.1969)	-0.3974 (0.2606)	-0.1594 (0.2129)	0.4332 (0.1853)	-0.7058 (0.2657)	0.491 (0.2123)	-0.4068 (0.1691)	-0.19 (0.1873)	-0.2256 (0.1716)	-0.3145 (0.1688)	-0.2901 (0.2156)	-0.279 (0.2232)
	497	15		-0.3653 (0.3873)	-0.3684 (0.7377)	-0.3626 (0.4859)	-0.1626 (0.3206)	-0.1052 (0.4119)	0.054 (0.6437)	0.0433 (0.3279)	0.2222 (0.3655)	0.6279 (0.3112)	-0.5144 (0.2328)	-0.1711 (0.2565)	-0.1728 (0.3302)	0.5791 (0.4137)	0.5933 (0.3809)	-0.2044 (0.2641)	-0.3444 (0.3041)	0.0746 (0.2655)	-0.6331 (0.3173)	0.1543 (0.305)	-0.1555 (0.3215)	0.1899 (0.255)	0.0791 (0.2789)	0.1896 (0.2367)	0.2886 (0.417)	0.2828 (0.342)	0.1264 (0.2489)	-0.1891 (0.3266)	-0.7299 (0.37)	-0.3968 (0.3164)	-0.2096 (0.3254)	-0.0482 (0.2581)	0.2431 (0.484)	0.3552 (0.2929)	0.8231 (0.3775)	-0.1428 (0.2727)	-0.1004 (0.3224)	0.4977 (0.3262)	-0.241 (0.2352)	0.5537 (0.3035)	-0.2849 (0.2935)	0.2362 (0.2417)	0.4165 (0.272)	0.428 (0.2674)	0.3253 (0.2465)	0.4773 (0.3159)	0.1499 (0.2778)
	498	15		-0.7825 (0.438)	-0.7816 (0.9472)	-0.8264 (0.5104)	-0.3301 (0.3055)	-0.4758 (0.4142)	-0.2088 (0.6178)	-0.0808 (0.2998)	0.2452 (0.4194)	0.3192 (0.2564)	-0.2744 (0.2451)	-0.0428 (0.2332)	0.1835 (0.2986)	-0.0029 (0.3485)	-0.3033 (0.2967)	0.0125 (0.2401)	-0.6122 (0.247)	0.4167 (0.2328)	-0.3433 (0.2567)	0.3203 (0.2617)	-0.1299 (0.2554)	-0.1292 (0.2212)	-0.0621 (0.2478)	0.3283 (0.2139)	-0.0418 (0.3498)	-0.2391 (0.3263)	0.559 (0.2471)	-0.1702 (0.2995)	-0.3255 (0.2421)	-0.199 (0.2698)	0.0824 (0.2964)	0.1961 (0.2345)	-0.3818 (0.4512)	0.1509 (0.2714)	0.0698 (0.309)	0.0621 (0.2444)	0.3663 (0.3034)	0.145 (0.2633)	-0.2396 (0.2013)	-0.1268 (0.2654)	-0.449 (0.3012)	0.4267 (0.2186)	0.1827 (0.2432)	0.1989 (0.2274)	0.2783 (0.2125)	-0.2044 (0.2634)	0.483 (0.2882)
	499	15		-0.3623 (0.3308)	-1 (0.7878)	-0.5225 (0.3853)	-0.6371 (0.2619)	-0.2328 (0.3478)	-0.791 (0.6303)	-0.5589 (0.2629)	0.4993 (0.3242)	-0.1567 (0.2258)	0.2345 (0.2555)	-0.109 (0.2211)	-0.6508 (0.305)	-0.0033 (0.337)	0.2435 (0.2854)	0.0306 (0.2278)	0.233 (0.2373)	0.0286 (0.2285)	-0.1467 (0.2332)	-0.2049 (0.2493)	-0.0965 (0.2589)	-0.1252 (0.2137)	0.0724 (0.2369)	-0.3077 (0.2064)	0.046 (0.3328)	0.0905 (0.2991)	-0.1326 (0.2104)	0.507 (0.303)	0.2888 (0.2435)	-0.0793 (0.2614)	0.5261 (0.334)	-0.0134 (0.2212)	0.565 (0.5141)	-0.3078 (0.2558)	-0.366 (0.3118)	-0.1722 (0.231)	0.0536 (0.2832)	0.1683 (0.2611)	-0.0591 (0.1954)	0.3688 (0.2531)	0.3591 (0.2963)	-0.072 (0.2112)	0.0302 (0.2311)	-0.0378 (0.2146)	-0.102 (0.2096)	0.3306 (0.2522)	-0.1076 (0.251)
	500	15		1 (1.1742)	1 (1.7818)	1 (1.1521)	0.8032 (0.8516)	1 (1.1235)	0.7871 (1.2984)	0.54 (0.681)	-0.4074 (0.7612)	-0.4439 (0.491)	0.204 (0.5592)	-0.2083 (0.4383)	0.5228 (0.8372)	-0.3479 (0.691)	-0.2924 (0.5744)	0.4402 (0.536)	0.1714 (0.4875)	0.1014 (0.4721)	-0.2399 (0.4614)	-0.444 (0.5861)	0.0459 (0.4735)	-0.5168 (0.5684)	0.7157 (0.6924)	0.8455 (0.6733)	-0.1836 (0.6145)	0.0527 (0.5768)	-0.5613 (0.6096)	0.5485 (0.6806)	-0.3486 (0.5974)	0.3159 (0.6514)	0.6823 (0.8826)	-0.3062 (0.4485)	0.1781 (0.8452)	-0.0867 (0.5004)	-0.5966 (0.7777)	0.3311 (0.4785)	0.2156 (0.5761)	-0.0613 (0.4967)	-0.3553 (0.4469)	0.4064 (0.6773)	-0.4776 (0.6038)	-0.1405 (0.4114)	-0.5775 (0.6705)	-0.0174 (0.4188)	-0.0263 (0.4023)	-0.9833 (0.9839)	-0.2784 (0.5614)
	501	15		-0.2709 (0.2783)	-0.4597 (0.6199)	-0.2792 (0.3448)	-0.4338 (0.2319)	-0.1355 (0.2968)	-0.2231 (0.4841)	-0.3417 (0.2329)	0.3485 (0.2903)	-0.1351 (0.1918)	0.0073 (0.1978)	-0.2193 (0.1871)	-0.4031 (0.2292)	0.2553 (0.2666)	0.1452 (0.2347)	-0.0402 (0.1922)	0.0729 (0.2087)	-0.0527 (0.1943)	-0.005 (0.1973)	-0.1072 (0.2174)	0.1909 (0.2051)	-0.1319 (0.1809)	0.26 (0.201)	-0.0129 (0.1757)	0.0553 (0.2825)	0.2552 (0.2571)	-0.2366 (0.1813)	0.3949 (0.2542)	0.1743 (0.2179)	-0.1686 (0.2171)	0.2039 (0.2695)	-0.1193 (0.1857)	0.3695 (0.3955)	-0.1467 (0.2163)	-0.0584 (0.2503)	-0.1686 (0.1952)	0.0679 (0.2436)	0.1515 (0.215)	-0.2453 (0.1738)	0.5351 (0.2434)	-0.2388 (0.2304)	0.0611 (0.1782)	0.0929 (0.1943)	0.0384 (0.1815)	0.1021 (0.1742)	0.1828 (0.2196)	0.1419 (0.2057)
	502	15		-0.7971 (0.2675)	-0.5221 (0.4973)	-0.6677 (0.3073)	-0.4639 (0.2006)	-0.6195 (0.2788)	-0.1559 (0.4176)	-0.3047 (0.2088)	0.0828 (0.2579)	0.2178 (0.1779)	0.1982 (0.1771)	-0.1096 (0.1776)	0.1193 (0.22)	-0.5451 (0.2708)	-0.4184 (0.2118)	-0.0131 (0.178)	-0.0312 (0.1954)	0.1791 (0.174)	0.2108 (0.1734)	0.0626 (0.1981)	0.0737 (0.1888)	-0.1406 (0.1641)	-0.3419 (0.1729)	-0.1278 (0.1573)	0.3452 (0.2642)	-0.0065 (0.2244)	-0.0909 (0.164)	0.1231 (0.2196)	-0.073 (0.1868)	-0.1644 (0.2017)	-0.2701 (0.2301)	0.3658 (0.1589)	0.1699 (0.3441)	0.5313 (0.2045)	0.4719 (0.2438)	0.3306 (0.1773)	0.054 (0.2205)	0.2034 (0.2033)	0.0135 (0.152)	-0.0506 (0.1911)	-0.2009 (0.216)	0.0817 (0.1594)	-0.048 (0.1835)	-0.0163 (0.1656)	0.0103 (0.1604)	0.3371 (0.21)	0.0424 (0.1913)
	503	15		0.1206 (0.3251)	-0.1861 (0.5906)	-0.0224 (0.3814)	0.0891 (0.2654)	0.2847 (0.3523)	0.0578 (0.5298)	0.2053 (0.2738)	-0.4037 (0.359)	-0.3311 (0.2242)	-0.1298 (0.2089)	0.0319 (0.2088)	0.2572 (0.2627)	-0.2531 (0.3297)	-0.1124 (0.2728)	-0.0537 (0.2136)	0.4052 (0.2383)	0.0286 (0.2156)	0.1903 (0.2203)	-0.5188 (0.259)	-0.4305 (0.2535)	0.243 (0.2066)	-0.0855 (0.2267)	0.1336 (0.2035)	-0.0557 (0.3043)	0.2879 (0.2782)	-0.343 (0.2031)	-0.2558 (0.2588)	0.2769 (0.2246)	0.4915 (0.2487)	-0.05 (0.2688)	0.1774 (0.2201)	-0.184 (0.4074)	-0.0973 (0.2378)	0.2038 (0.2809)	-0.1967 (0.2134)	-0.5002 (0.2886)	-0.182 (0.2319)	0.2249 (0.1849)	-0.638 (0.2892)	0.1125 (0.2575)	-0.2469 (0.1845)	-0.2876 (0.2015)	-0.5659 (0.1764)	-0.2967 (0.1775)	-0.043 (0.243)	-0.9381 (0.2964)
	504	16		0.0531 (0.2494)	-0.4843 (0.6089)	-0.0744 (0.2959)	0.0109 (0.2063)	0.1335 (0.2607)	-0.3159 (0.4701)	0.0661 (0.2106)	0.1711 (0.23)	0.2769 (0.1639)	-0.204 (0.1623)	0.2501 (0.1551)	0.0898 (0.2154)	0.5663 (0.2356)	0.5498 (0.1754)	-0.1821 (0.1655)	-0.0114 (0.1802)	-0.1071 (0.1647)	-0.312 (0.1659)	0.0624 (0.1852)	0.1624 (0.1833)	-0.0706 (0.1559)	0.0055 (0.1722)	-0.223 (0.1573)	0.2527 (0.2247)	0.2062 (0.2)	0.2222 (0.1552)	0.137 (0.1991)	-0.1905 (0.1743)	-0.1943 (0.1831)	0.3558 (0.1963)	-0.0098 (0.1608)	0.2335 (0.2954)	-0.1439 (0.1881)	-0.3411 (0.2283)	-0.117 (0.1672)	0.6173 (0.1885)	-0.1214 (0.1918)	-0.3814 (0.123)	0.7394 (0.1607)	-0.1777 (0.1962)	0.4427 (0.1419)	0.3472 (0.1681)	0.3764 (0.1532)	0.3116 (0.1495)	0.1605 (0.1846)	0.516 (0.1681)
	505	16		0.2213 (0.264)	-0.4109 (0.6251)	0.0619 (0.3065)	0.0954 (0.2106)	0.048 (0.272)	-0.6267 (0.6273)	-0.0396 (0.2143)	0.0192 (0.2458)	0.181 (0.1647)	-0.1355 (0.1721)	0.1202 (0.1659)	0.2843 (0.2288)	0.1504 (0.2453)	0.3625 (0.2037)	-0.0897 (0.1714)	-0.0141 (0.187)	-0.003 (0.1739)	-0.2822 (0.1801)	-0.0945 (0.1918)	0.0447 (0.188)	-0.0089 (0.1609)	0.1618 (0.1771)	-0.2563 (0.1536)	0.1913 (0.2458)	0.2827 (0.2188)	0.0297 (0.1627)	-0.1496 (0.2223)	-0.2211 (0.185)	-0.0313 (0.1988)	0.3365 (0.2081)	-0.0524 (0.1669)	0.2524 (0.3041)	-0.1597 (0.1969)	-0.1464 (0.2234)	-0.0081 (0.1749)	-0.1463 (0.2137)	-0.5533 (0.2124)	0.0673 (0.1467)	0.385 (0.1729)	0.1047 (0.2081)	0.289 (0.1477)	0.2457 (0.1669)	0.1985 (0.1585)	0.2528 (0.1507)	-0.1994 (0.2005)	0.1315 (0.1905)
	506	16		-0.2067 (0.2612)	-0.1375 (0.5046)	-0.4179 (0.3619)	-0.1599 (0.2061)	-0.2902 (0.2912)	-0.2042 (0.4829)	-0.2218 (0.2163)	-0.3428 (0.2337)	0.3422 (0.1567)	-0.2419 (0.1557)	-0.0853 (0.1576)	0.4524 (0.2158)	0.0754 (0.2315)	0.1561 (0.1971)	-0.2858 (0.1586)	0.1239 (0.1827)	-0.2676 (0.1487)	-0.0356 (0.1681)	-0.0934 (0.1831)	0.3114 (0.171)	-0.1598 (0.1489)	0.1225 (0.1655)	0.084 (0.146)	0.0736 (0.2349)	-0.0864 (0.2041)	0.0758 (0.1491)	0.1644 (0.1953)	-0.1694 (0.1698)	-0.1747 (0.1804)	0.0569 (0.1993)	-0.2742 (0.1603)	-0.0475 (0.2969)	0.0786 (0.1789)	0.1129 (0.2036)	0.1149 (0.1634)	0.095 (0.2025)	-0.0383 (0.1912)	-0.1858 (0.1342)	0.0742 (0.1753)	0.1195 (0.1929)	-0.1041 (0.1467)	-0.174 (0.164)	0.0117 (0.152)	-0.1031 (0.1488)	-0.2363 (0.1784)	0.5456 (0.1587)
	507	16		0.2796 (0.2545)	-0.203 (0.4916)	0.2147 (0.3085)	0.1854 (0.2109)	0.3122 (0.2664)	-0.1532 (0.4282)	0.203 (0.2135)	0.2865 (0.2358)	0.1306 (0.1665)	-0.1117 (0.1667)	0.3492 (0.1548)	0.1124 (0.216)	0.5277 (0.2364)	0.5205 (0.1755)	-0.0995 (0.1683)	-0.0729 (0.1826)	-0.142 (0.1673)	-0.3576 (0.1724)	0.083 (0.1922)	0.0441 (0.1832)	0.0393 (0.158)	0.0993 (0.1739)	-0.2127 (0.1558)	0.227 (0.2335)	0.3301 (0.2022)	0.1317 (0.1597)	0.0173 (0.2076)	-0.0752 (0.1808)	-0.041 (0.1954)	0.5528 (0.2013)	-0.1192 (0.1653)	0.3576 (0.3123)	-0.1373 (0.1923)	-0.3662 (0.2239)	-0.0345 (0.1722)	0.4998 (0.2037)	-0.2192 (0.19)	-0.389 (0.1329)	0.7059 (0.1772)	-0.088 (0.2033)	0.3612 (0.1513)	0.2968 (0.175)	0.3332 (0.164)	0.3077 (0.157)	0.1284 (0.1921)	0.2695 (0.1848)
	508	16		0.0838 (0.3019)	-0.2377 (0.5306)	0.0306 (0.358)	0.0415 (0.2487)	0.0302 (0.3145)	-0.2992 (0.4683)	0.0007 (0.2508)	0.1284 (0.2758)	0.0299 (0.1921)	0.0979 (0.1942)	-0.0126 (0.1913)	0.0465 (0.2534)	0.176 (0.2883)	0.1577 (0.2402)	0.1439 (0.2017)	0.0327 (0.2127)	0.1349 (0.1952)	-0.1949 (0.1932)	0.0572 (0.2182)	0.0226 (0.2119)	-0.0592 (0.1832)	-0.0567 (0.2026)	-0.3943 (0.1918)	-0.1584 (0.2897)	-0.0229 (0.2553)	0.0912 (0.1857)	-0.3551 (0.2423)	-0.1175 (0.2066)	0.0485 (0.2272)	-0.0605 (0.2469)	0.1142 (0.191)	0.1539 (0.3499)	0.1456 (0.2185)	0.1746 (0.2491)	0.0759 (0.2003)	-0.0399 (0.2451)	-0.2007 (0.2166)	0.2835 (0.1739)	0.2119 (0.1992)	0.0663 (0.2318)	0.1139 (0.1767)	0.1554 (0.2005)	0.1176 (0.1849)	0.1212 (0.1789)	0.2244 (0.2172)	0.0582 (0.2107)
	509	16		0.0561 (0.2424)	0.1408 (0.4582)	0.0082 (0.2861)	-0.0704 (0.1991)	-0.1602 (0.2487)	-0.1802 (0.3999)	-0.2302 (0.2061)	-0.1216 (0.2273)	-0.1105 (0.1599)	0.1353 (0.1582)	-0.1334 (0.1564)	0.0471 (0.2019)	-0.3263 (0.2285)	-0.1765 (0.1893)	0.1726 (0.163)	-0.0244 (0.1759)	0.2549 (0.1559)	-0.0181 (0.1629)	-0.2007 (0.1885)	-0.2187 (0.1685)	0.0096 (0.1508)	-0.0429 (0.1656)	-0.0278 (0.1456)	-0.0463 (0.2306)	-0.0212 (0.2064)	-0.0594 (0.1479)	-0.3656 (0.1818)	0.0856 (0.1711)	0.2866 (0.1773)	-0.1968 (0.1992)	0.1144 (0.1551)	-0.0947 (0.3053)	0.1122 (0.1783)	0.31 (0.2064)	0.0081 (0.1627)	-0.7483 (0.1952)	-0.2095 (0.1796)	0.5554 (0.1104)	-0.3776 (0.1889)	0.3106 (0.1882)	-0.2132 (0.1468)	-0.1018 (0.164)	-0.1692 (0.1545)	-0.1139 (0.1472)	-0.1311 (0.1794)	-0.3592 (0.1668)
	510	16		0.0204 (0.3348)	-0.0903 (0.6567)	-0.199 (0.4499)	-0.0515 (0.2897)	-0.24 (0.3801)	-0.4286 (0.7345)	-0.2534 (0.3226)	-0.3074 (0.3086)	0.2404 (0.2116)	-0.2153 (0.2193)	-0.0231 (0.2156)	0.5625 (0.2814)	-0.1731 (0.3344)	0.1466 (0.2739)	-0.2417 (0.2215)	0.0663 (0.2488)	-0.2139 (0.2113)	-0.1349 (0.2436)	-0.2192 (0.2579)	0.1227 (0.2385)	-0.0045 (0.2076)	0.3125 (0.2209)	0.1046 (0.2053)	0.2003 (0.3413)	0.2051 (0.3113)	-0.0733 (0.2052)	-0.0127 (0.274)	-0.1414 (0.2406)	0.0077 (0.2564)	0.3678 (0.2803)	-0.4104 (0.2324)	0.1301 (0.4263)	-0.0336 (0.2492)	0.0898 (0.2842)	0.1553 (0.2219)	-0.4491 (0.259)	-0.4232 (0.2868)	-0.0091 (0.1917)	-0.0566 (0.2399)	0.3231 (0.2739)	-0.163 (0.2045)	-0.1969 (0.233)	-0.0638 (0.2092)	-0.0681 (0.2045)	-0.5356 (0.2388)	0.1798 (0.2492)
	511	16		0.173 (0.2532)	0.4932 (0.7583)	0.4027 (0.3586)	0.2019 (0.2054)	0.1835 (0.2768)	0.4014 (0.6151)	0.2116 (0.2166)	0.1968 (0.2408)	-0.3942 (0.1532)	0.3771 (0.1562)	-0.0605 (0.1587)	-0.1946 (0.2115)	-0.3151 (0.2246)	-0.4339 (0.1982)	0.3403 (0.1688)	-0.0315 (0.1806)	0.169 (0.1578)	0.1358 (0.1728)	0.138 (0.1873)	-0.1727 (0.1809)	0.1325 (0.151)	-0.0347 (0.1692)	-0.0781 (0.1477)	-0.3807 (0.2425)	-0.1076 (0.209)	-0.1954 (0.1483)	-0.3161 (0.1902)	0.2104 (0.1709)	0.2452 (0.1758)	-0.1926 (0.2009)	0.0653 (0.1598)	0.0664 (0.3001)	0.191 (0.186)	0.2322 (0.2227)	0.1788 (0.1642)	-0.3017 (0.2)	0.0927 (0.2032)	0.3216 (0.1292)	-0.3921 (0.1852)	0.034 (0.193)	-0.2892 (0.1435)	-0.2012 (0.1599)	-0.2632 (0.1451)	-0.1676 (0.1442)	0.1896 (0.186)	-0.5858 (0.1631)
	512	16		0.5349 (0.2922)	0.4493 (0.686)	0.6415 (0.4062)	0.3375 (0.2055)	0.471 (0.3081)	0.2517 (0.4991)	0.2833 (0.2102)	0.348 (0.2489)	-0.3556 (0.1578)	0.2721 (0.1606)	0.2929 (0.1573)	-0.1568 (0.2112)	-0.0074 (0.2395)	-0.1058 (0.2015)	0.2933 (0.1658)	-0.2049 (0.1846)	0.2561 (0.1532)	-0.0865 (0.166)	0.0071 (0.1831)	-0.235 (0.1765)	0.1518 (0.153)	0.0175 (0.1708)	-0.0647 (0.1494)	0.022 (0.2358)	0.2215 (0.2184)	-0.1408 (0.1524)	-0.1826 (0.196)	0.2602 (0.1723)	0.3217 (0.1752)	0.1925 (0.2083)	0.0984 (0.1604)	0.181 (0.3086)	-0.1354 (0.1826)	-0.297 (0.2008)	-0.0858 (0.169)	-0.0472 (0.2053)	-0.1158 (0.184)	0.0448 (0.1409)	0.0508 (0.1822)	-0.0478 (0.1995)	0.0334 (0.1511)	0.0766 (0.1669)	-0.067 (0.154)	0.0573 (0.1513)	0.0982 (0.1888)	-0.538 (0.1518)
	513	17		-0.1546 (0.2961)	0.0899 (0.5108)	-0.2512 (0.3712)	0.0258 (0.2338)	-0.0997 (0.3098)	0.1743 (0.4494)	0.0717 (0.2352)	-0.8213 (0.352)	-0.2415 (0.1848)	-0.1297 (0.1882)	-0.2112 (0.1854)	0.1202 (0.2347)	-0.0494 (0.2772)	-0.0752 (0.2344)	-0.2042 (0.1891)	0.1126 (0.216)	-0.0604 (0.1897)	0.1268 (0.1942)	-0.1058 (0.2105)	0.0185 (0.2049)	0.0438 (0.1774)	-0.1936 (0.2046)	0.2298 (0.1672)	-0.2637 (0.2718)	-0.2541 (0.2345)	0.0946 (0.1744)	0.1635 (0.2278)	-0.0668 (0.2013)	-0.1017 (0.2186)	-0.1013 (0.2357)	-0.0002 (0.1839)	0.0646 (0.3526)	0.3893 (0.2046)	0.3106 (0.2445)	0.3082 (0.1845)	0.0049 (0.2365)	0.2328 (0.216)	-0.0932 (0.1608)	-0.2722 (0.2033)	-0.065 (0.2239)	-0.0463 (0.1722)	-0.2478 (0.1887)	-0.1006 (0.1796)	-0.0193 (0.1722)	-0.0639 (0.214)	-0.1143 (0.2124)
	514	17		-0.1244 (0.3128)	-0.1968 (0.6026)	-0.0277 (0.3594)	0.0181 (0.2426)	-0.067 (0.3259)	-0.0794 (0.5081)	0.0651 (0.2453)	0.2948 (0.2737)	0.427 (0.2015)	0.0432 (0.1985)	0.3225 (0.1899)	0.1985 (0.2643)	0.7119 (0.2839)	0.6099 (0.2024)	-0.2358 (0.2007)	-0.1783 (0.2081)	-0.2373 (0.1882)	-0.3235 (0.2142)	0.1339 (0.2253)	0.1636 (0.2149)	-0.1677 (0.1912)	0.028 (0.2045)	-0.2899 (0.2006)	0.4511 (0.2667)	0.3394 (0.2286)	0.3153 (0.189)	0.2858 (0.2394)	-0.1702 (0.2121)	-0.1925 (0.2219)	0.2813 (0.2342)	0.0694 (0.1909)	0.2561 (0.3668)	0.2798 (0.2195)	0.0353 (0.2537)	0.1805 (0.2049)	0.544 (0.2308)	-0.0311 (0.2267)	-0.3028 (0.1561)	0.5598 (0.2003)	-0.1543 (0.2387)	0.2914 (0.1835)	0.1308 (0.2026)	0.2746 (0.1912)	0.2975 (0.1807)	0.2771 (0.2217)	0.6561 (0.1918)
	515	17		-0.0631 (0.2879)	-0.123 (0.5469)	-0.1368 (0.3517)	-0.0265 (0.2283)	-0.1299 (0.3151)	-0.1895 (0.5185)	-0.075 (0.2344)	0.182 (0.2583)	0.3179 (0.1821)	0.0516 (0.1874)	0.3748 (0.1766)	0.3661 (0.2613)	0.6584 (0.2467)	0.5184 (0.1903)	-0.248 (0.184)	-0.1432 (0.1968)	-0.389 (0.1643)	-0.3174 (0.2018)	0.1285 (0.2096)	0.2295 (0.1967)	-0.192 (0.1761)	0.0721 (0.1922)	-0.2867 (0.1844)	0.3645 (0.2578)	0.2315 (0.223)	0.1792 (0.1753)	0.1296 (0.226)	-0.1278 (0.1982)	-0.1924 (0.2074)	0.2921 (0.2193)	0.0774 (0.1805)	0.1163 (0.3418)	0.2481 (0.2045)	0.005 (0.2403)	0.2126 (0.1907)	0.5966 (0.2246)	-0.0476 (0.2134)	-0.3697 (0.1451)	0.5633 (0.1896)	-0.087 (0.2235)	0.238 (0.1739)	0.0968 (0.1899)	0.2381 (0.1795)	0.1936 (0.1707)	0.0884 (0.2094)	0.6891 (0.18)
	516	17		-0.0821 (0.2905)	-0.2024 (0.5715)	0.0438 (0.3306)	0.0444 (0.2275)	0.0337 (0.2935)	-0.0067 (0.4595)	0.1314 (0.2301)	0.2574 (0.2555)	0.3165 (0.1856)	0.0727 (0.1868)	0.3095 (0.1792)	0.2536 (0.2478)	0.6437 (0.262)	0.4771 (0.1912)	-0.2117 (0.1852)	-0.0809 (0.1999)	-0.2599 (0.1739)	-0.1662 (0.1935)	0.071 (0.2084)	0.2705 (0.1988)	-0.1911 (0.1792)	-0.0949 (0.1937)	-0.3636 (0.186)	0.2883 (0.252)	0.2536 (0.2212)	0.1804 (0.1768)	0.2618 (0.2236)	-0.015 (0.1971)	-0.1254 (0.2103)	0.268 (0.2213)	0.0695 (0.1794)	0.2944 (0.3525)	0.3012 (0.2092)	0.0336 (0.2372)	0.2488 (0.1943)	0.4717 (0.2161)	-0.1192 (0.2139)	-0.2629 (0.1487)	0.4779 (0.191)	-0.2067 (0.2265)	0.2161 (0.1708)	0.0599 (0.1882)	0.1509 (0.1769)	0.2222 (0.1692)	0.2441 (0.2094)	0.5153 (0.1809)
	517	17		-0.2163 (0.2608)	0.2091 (0.5165)	-0.0404 (0.3102)	-0.1649 (0.2152)	-0.0451 (0.2732)	0.4145 (0.5035)	-0.0328 (0.2177)	-0.4528 (0.2638)	-0.2831 (0.173)	-0.0716 (0.1734)	-0.4335 (0.1654)	-0.3957 (0.2414)	-0.2091 (0.2542)	-0.2757 (0.2075)	0.0954 (0.172)	0.0079 (0.1888)	0.1049 (0.1734)	0.1729 (0.1778)	0.0626 (0.1926)	-0.5102 (0.1829)	-0.0015 (0.163)	-0.193 (0.1742)	0.2709 (0.1532)	-0.2081 (0.2507)	-0.0528 (0.2218)	0.0802 (0.1606)	0.1004 (0.218)	-0.043 (0.1848)	-0.0978 (0.2046)	-0.3454 (0.2155)	0.175 (0.1688)	0.0674 (0.3219)	0.2868 (0.1955)	0.5012 (0.2243)	-0.0166 (0.1771)	-0.1147 (0.2166)	0.2442 (0.2107)	0.1617 (0.1455)	-0.6539 (0.2147)	-0.138 (0.2033)	-0.1968 (0.1653)	-0.3009 (0.1777)	-0.2359 (0.1644)	-0.1107 (0.1586)	0.1523 (0.203)	-0.3131 (0.2093)
	518	17		-0.511 (0.2964)	-0.7272 (0.8913)	-0.837 (0.4395)	-0.2384 (0.2102)	-0.6265 (0.3287)	-0.7588 (0.7496)	-0.3281 (0.2168)	0.1747 (0.2493)	0.6897 (0.1909)	0.2025 (0.175)	0.1459 (0.1645)	0.5629 (0.2432)	0.3599 (0.2434)	0.2172 (0.2001)	0.0635 (0.1698)	-0.1133 (0.1824)	0.0502 (0.1752)	-0.3975 (0.1903)	0.1216 (0.1885)	0.3005 (0.1915)	-0.3054 (0.1607)	-0.0321 (0.1773)	-0.2947 (0.1586)	0.1628 (0.2409)	-0.082 (0.2224)	0.3733 (0.1565)	0.0234 (0.2096)	-0.5133 (0.1894)	-0.2793 (0.1852)	0.1753 (0.2084)	-0.0003 (0.165)	0.0113 (0.3136)	-0.0601 (0.1936)	-0.0641 (0.2208)	-0.1028 (0.175)	0.2818 (0.2035)	0.1496 (0.1883)	-0.1664 (0.1399)	0.5748 (0.1947)	-0.1346 (0.2004)	0.2735 (0.1601)	0.251 (0.1791)	0.3979 (0.1673)	0.3831 (0.1541)	-0.0886 (0.1949)	0.6783 (0.1836)
	519	17		-0.4244 (0.2973)	-0.5036 (0.6524)	-0.3607 (0.3498)	-0.0115 (0.233)	-0.1978 (0.2969)	-0.097 (0.4632)	0.1743 (0.2412)	-0.1474 (0.2698)	0.1688 (0.1923)	0.1207 (0.1866)	-0.2943 (0.1837)	0.2139 (0.2316)	-0.1556 (0.2704)	-0.2424 (0.2337)	0.1365 (0.1884)	0.2356 (0.2107)	0.3136 (0.1928)	0.0643 (0.1939)	-0.064 (0.2102)	0.2246 (0.2134)	-0.0011 (0.1778)	-0.3177 (0.2133)	-0.1375 (0.1737)	-0.4577 (0.2961)	-0.271 (0.24)	0.1972 (0.1738)	0.0103 (0.2343)	-0.1459 (0.2023)	0.0465 (0.2184)	-0.1459 (0.2335)	-0.0887 (0.1864)	0.1724 (0.3538)	0.1651 (0.2125)	0.2411 (0.2581)	0.0716 (0.1918)	-0.2967 (0.2438)	0.139 (0.2183)	0.1908 (0.1653)	-0.2182 (0.2043)	-0.1877 (0.2196)	-0.0706 (0.1753)	-0.1132 (0.1915)	-0.0633 (0.1779)	0.1972 (0.1687)	0.14 (0.2167)	-0.2077 (0.2072)
[truncated: 529 more rows]
[truncated: 1,002 more columns]
