# Supplementary material for: 3D facial phenotyping by biometric sibling matching used in contemporary genomic methodologies
Source: PLoS Genet. 2021 May 13;17(5):e1009528. doi: 10.1371/journal.pgen.1009528 (PMC8118281; doi:10.1371/journal.pgen.1009528)
Supplement: S7 Table — (XLSX) [file pgen.1009528.s021.xlsx]

## Sheet: S7 Table
S7 Table. Overview of publicly available traits and diseases tested for correlations with the sib-shared traits.
Category	Subcategory	Trait	Consortium	URL	Reference
HEART	Cardiovascular traits and diseases	Systolic Blood Pressure	UK Biobank	http://www.nealelab.is/uk-biobank/	NA
HEART	Cardiovascular traits and diseases	Pulse Rate	UK Biobank	http://www.nealelab.is/uk-biobank/	NA
HEART	Cardiovascular traits and diseases	Congenital Malformation of Cardiac Septa	UK Biobank	http://www.nealelab.is/uk-biobank/	NA
HEART	Cardiovascular traits and diseases	Hypertension	UK Biobank	http://www.nealelab.is/uk-biobank/	NA
HEART	Cardiovascular traits and diseases	Cardiomyopathy	UK Biobank	http://www.nealelab.is/uk-biobank/	NA
BRAIN	Brain volumes	Accumbens	ENIGMA-CHARGE	http://enigma.ini.usc.edu/research/download-enigma-gwas-results/	Satizabal, C. L. et al. Genetic architecture of subcortical brain structures in 38,851 individuals. Nat Genet 51, 1624–1636 (2019).
BRAIN	Brain volumes	Amygdala	ENIGMA-CHARGE	http://enigma.ini.usc.edu/research/download-enigma-gwas-results/	Satizabal, C. L. et al. Genetic architecture of subcortical brain structures in 38,851 individuals. Nat Genet 51, 1624–1636 (2019).
BRAIN	Brain volumes	Brainstem	ENIGMA-CHARGE	http://enigma.ini.usc.edu/research/download-enigma-gwas-results/	Satizabal, C. L. et al. Genetic architecture of subcortical brain structures in 38,851 individuals. Nat Genet 51, 1624–1636 (2019).
BRAIN	Brain volumes	Putamen	ENIGMA-CHARGE	http://enigma.ini.usc.edu/research/download-enigma-gwas-results/	Satizabal, C. L. et al. Genetic architecture of subcortical brain structures in 38,851 individuals. Nat Genet 51, 1624–1636 (2019).
BRAIN	Brain volumes	Pallidum	ENIGMA-CHARGE	http://enigma.ini.usc.edu/research/download-enigma-gwas-results/	Satizabal, C. L. et al. Genetic architecture of subcortical brain structures in 38,851 individuals. Nat Genet 51, 1624–1636 (2019).
BRAIN	Brain volumes	Thalamus	ENIGMA-CHARGE	http://enigma.ini.usc.edu/research/download-enigma-gwas-results/	Satizabal, C. L. et al. Genetic architecture of subcortical brain structures in 38,851 individuals. Nat Genet 51, 1624–1636 (2019).
BRAIN	Brain volumes	Caudate	ENIGMA-CHARGE	http://enigma.ini.usc.edu/research/download-enigma-gwas-results/	Satizabal, C. L. et al. Genetic architecture of subcortical brain structures in 38,851 individuals. Nat Genet 51, 1624–1636 (2019).
BRAIN	Brain volumes	Intercranium	ENIGMA-CHARGE	http://enigma.ini.usc.edu/research/download-enigma-gwas-results/	Adams, H. H. H. et al. Novel genetic loci underlying human intracranial volume identified through genome-wide association. Nat Neurosci 19, 1569–1582 (2016).
BRAIN	Brain volumes	Hippocampus	ENIGMA-CHARGE	http://enigma.ini.usc.edu/research/download-enigma-gwas-results/	Hibar, D. P. et al. Novel genetic loci associated with hippocampal volume. Nat Commun 8, 13624 (2017).
NEUROLOGICAL	Neurodegenerative diseases	Parkinson's Disease	UK Biobank	http://www.nealelab.is/uk-biobank/	NA
NEUROLOGICAL	Neurodegenerative diseases	Epilepsy	UK Biobank	http://www.nealelab.is/uk-biobank/	NA
NEUROLOGICAL	Neurodegenerative diseases	Alzheimer's Disease	CNCR Complex Trait Genetics lab (CNCR-CTG)	https://ctg.cncr.nl/software/summary_statistics	Jansen, I. E. et al. Genome-wide meta-analysis identifies new loci and functional pathways influencing Alzheimer’s disease risk. Nat Genet 51, 404–413 (2019).
NEUROLOGICAL	Neurodevelopmental disorders	Bipolar Disorder	Psychiatric Genetics Consortium (PGC)	https://www.med.unc.edu/pgc/results-and-downloads	Stahl, E. A. et al. Genome-wide association study identifies 30 loci associated with bipolar disorder. Nat Genet 51, 793–803 (2019).
NEUROLOGICAL	Neurodevelopmental disorders	Autism Spectrum Disorder	Psychiatric Genetics Consortium (PGC)	https://www.med.unc.edu/pgc/results-and-downloads	Grove, J. et al. Identification of common genetic risk variants for autism spectrum disorder. Nat Genet 51, 431–444 (2019).
NEUROLOGICAL	Neurodevelopmental disorders	Schizophrenia	Psychiatric Genetics Consortium (PGC)	https://www.med.unc.edu/pgc/results-and-downloads	Lam, M. et al. Comparative genetic architectures of schizophrenia in East Asian and European populations. Nat Genet 51, 1670–1678 (2019).
NEUROLOGICAL	Neurodevelopmental disorders	Attention Deficit Hyperactivity Disorder	Psychiatric Genetics Consortium (PGC)	https://www.med.unc.edu/pgc/results-and-downloads	Demontis, D. et al. Discovery of the first genome-wide significant risk loci for attention deficit/hyperactivity disorder. Nat Genet 51, 63–75 (2019).
DISEASE	Autoimmune diseases	Inflammatory Bowel Disease	International Inflammatory Bowel Disease Genetics Consortium (IIBDGC)	ftp://ftp.sanger.ac.uk/pub/project/humgen/summary_statistics/human/2016-11-07/	de Lange, K. M. et al. Genome-wide association study implicates immune activation of multiple integrin genes in inflammatory bowel disease. Nat Genet 49, 256–261 (2017).
DISEASE	Autoimmune diseases	Crohn's Disease	International Inflammatory Bowel Disease Genetics Consortium (IIBDGC)	ftp://ftp.sanger.ac.uk/pub/project/humgen/summary_statistics/human/2016-11-07/	de Lange, K. M. et al. Genome-wide association study implicates immune activation of multiple integrin genes in inflammatory bowel disease. Nat Genet 49, 256–261 (2017).
DISEASE	Autoimmune diseases	Ulcerative Colitis	International Inflammatory Bowel Disease Genetics Consortium (IIBDGC)	ftp://ftp.sanger.ac.uk/pub/project/humgen/summary_statistics/human/2016-11-07/	de Lange, K. M. et al. Genome-wide association study implicates immune activation of multiple integrin genes in inflammatory bowel disease. Nat Genet 49, 256–261 (2017).
DISEASE	Autoimmune diseases	Asthma	UK Biobank	http://www.nealelab.is/uk-biobank/	NA
DISEASE	Autoimmune diseases	Eczema/Dermatitis	UK Biobank	http://www.nealelab.is/uk-biobank/	NA
DISEASE	Cancer types	Malignant Melanoma	UK Biobank	http://www.nealelab.is/uk-biobank/	NA
DISEASE	Cancer types	Lung cancer	UK Biobank	http://www.nealelab.is/uk-biobank/	NA
DISEASE	Sleeping disorders	Snoring	UK Biobank	http://www.nealelab.is/uk-biobank/	NA
DISEASE	Sleeping disorders	Sleep Apnoea	UK Biobank	http://www.nealelab.is/uk-biobank/	NA
DISEASE	Glycemic traits	Type 2 Diabetes	UK Biobank	http://www.nealelab.is/uk-biobank/	NA
RELEVANT	Limb-related phenotypes	Left-handedness	UK Biobank	http://www.nealelab.is/uk-biobank/	NA
RELEVANT	Limb-related phenotypes	Congenital Deformities of Feet	UK Biobank	http://www.nealelab.is/uk-biobank/	NA
RELEVANT	Limb-related phenotypes	Congenital Deformities of Fingers	UK Biobank	http://www.nealelab.is/uk-biobank/	NA
RELEVANT	Connective tissue disorders	Heel Bone Mineral Density	UK Biobank	http://www.nealelab.is/uk-biobank/	NA
RELEVANT	Connective tissue disorders	Joint Disorders	UK Biobank	http://www.nealelab.is/uk-biobank/	NA
RELEVANT	Connective tissue disorders	Muscle/Soft Tissue Problems	UK Biobank	http://www.nealelab.is/uk-biobank/	NA
RELEVANT	Connective tissue disorders	Osteoporosis	UK Biobank	http://www.nealelab.is/uk-biobank/	NA
