# Supplementary material for: 3D facial phenotyping by biometric sibling matching used in contemporary genomic methodologies
Source: PLoS Genet. 2021 May 13;17(5):e1009528. doi: 10.1371/journal.pgen.1009528 (PMC8118281; doi:10.1371/journal.pgen.1009528)
Supplement: S9 Table — Statistical significance is indicated in bold. (XLSX) [file pgen.1009528.s023.xlsx]

## Sheet: S9 Table
S9 Table. SNP-based heritability and genome-wide associations of the sib-shared facial traits. Statistical significance is indicated in bold.
US			significant heritability					significant heritability
			0	1				0	1
	study-wide significance	0	409	442		genome-wide significance	0	255	245
		1	69	128			1	223	325
	Fisher’s exact p-value = 0.0011					Fisher’s exact p-value = 0.00091
UK			significant heritability					significant heritability
			0	1				0	1
	study-wide significance	0	570	281		genome-wide significance	0	352	148
		1	127	70			1	345	203
	Fisher’s exact p-value = 0.5038					Fisher’s exact p-value = 0.0127
